# Supplementary material for: Model of leaf biomass partitioning coefficient in different main stem leaf ranks of rapeseed (Brassica napus L.)
Source: PLoS One. 2026 Feb 5;21(2):e0330011. doi: 10.1371/journal.pone.0330011 (PMC12875455; doi:10.1371/journal.pone.0330011)
Supplement: S1 Table — (XLSX) [file pone.0330011.s002.xlsx]

## Sheet: ANOVA
Growth stage	Nitrogen Fertilizer	Planting Density	LNGreen	leaf biomass partitioning coefficient
seedling	N0	D1	8.5	0.1
seedling	N0	D2	7.7	0.12
seedling	N0	D3	10.3	0.111			Tests of Between-Subjects Effects
seedling	N1	D1	10.7	0.092
seedling	N1	D2	9.3	0.103		Dependent Variable:Green Leaf Number
seedling	N1	D3	10	0.091		Source	Type III sum of Squares	df	Mean Square	F	Sig.	Partial η2
seedling	N2	D1	11.5	0.091		Corrected Model	2000.781a	35	57.165	219.397	0	0.991
seedling	N2	D2	9.3	0.107		Intercept	15868	1	15868	60900.6	0	0.999
seedling	N2	D3	10	0.1		Growth Stage	1910.42	3	636.805	2444.03	0	0.99
budding-bolting	N0	D1	16.5	0.061		Nitrogen Fertilizer	13.55	2	6.775	26.002	0	0.419
budding-bolting	N0	D2	17	0.059		Planting Density	9.075	2	4.537	17.414	0	0.326
budding-bolting	N0	D3	17	0.062		Growth Stage×Density	22.115	6	3.686	14.146	0	0.541
budding-bolting	N1	D1	16.7	0.057		Growth Stage×Nitrogen	14.615	6	2.436	9.349	0	0.438
budding-bolting	N1	D2	19	0.053		Nitrogen×Density	18.365	4	4.591	17.621	0	0.495
budding-bolting	N1	D3	15.5	0.062		Growth Stage×Nitrogen×Density	12.645	12	1.054	4.044	0	0.403
budding-bolting	N2	D1	17	0.059		Error	18.76	72	0.261
budding-bolting	N2	D2	18.5	0.054		Total	17887.5	108
budding-bolting	N2	D3	17	0.0555		Corrected Total	2019.54	107
Anthesis	N0	D1	13.3	0.07407		a R2 = 0.991（Adjusted R2 = 0.986）
Anthesis	N0	D2	14	0.085349
Anthesis	N0	D3	14.3	0.090909
Anthesis	N1	D1	17	0.0788
Anthesis	N1	D2	14	0.083333
Anthesis	N1	D3	12.7	0.1111
Anthesis	N2	D1	16.3	0.071428
Anthesis	N2	D2	16.3	0.08333
Anthesis	N2	D3	13.3	0.08974
Maturity	N0	D1	6	0.1623		Dependent Variable:Leaf biomass Allocation Coefficient
Maturity	N0	D2	7	0.142857		Source	Type III sum of Squares	df	Mean Square	F	Sig.	Partial η2
Maturity	N0	D3	7	0.142857		Corrected Model	0.122a	35	0.003	2394.65	0	0.999
Maturity	N1	D1	7	0.1308		Intercept	1.041	1	1.041	716074	0	1
Maturity	N1	D2	6	0.166666		Growth Stage	0.109	3	0.036	25062.4	0	0.999
Maturity	N1	D3	5	0.16666		Nitrogen Fertilizer	0.002	2	0.001	557.815	0	0.939
Maturity	N2	D1	6	0.125		Planting Density	0.002	2	0.001	686.146	0	0.95
Maturity	N2	D2	7	0.125		Growth Stage×Density	0.002	6	0	237.866	0	0.952
Maturity	N2	D3	6	0.142857		Growth Stage×Nitrogen	0.003	6	0	335.675	0	0.965
seedling	N0	D1	8.7	0.09997		Nitrogen×Density	0.001	4	0	130.822	0	0.879
seedling	N0	D2	7.9	0.11947		Growth Stage×Nitrogen×Density	0.003	12	0	181.102	0	0.968
seedling	N0	D3	10.4	0.1114		Error	0	72	1.454e-06
seedling	N1	D1	10.1	0.09204		Total	1.163	108
seedling	N1	D2	9.5	0.10311		Corrected Total	0.122	107
seedling	N1	D3	9.8	0.09105		a R2 = 0.999（Adjusted R2 = 0.999）
seedling	N2	D1	11.3	0.09071
seedling	N2	D2	9.9	0.1075
seedling	N2	D3	9.8	0.103
budding-bolting	N0	D1	17.3	0.0621
budding-bolting	N0	D2	16.7	0.062
budding-bolting	N0	D3	16.6	0.0625
budding-bolting	N1	D1	17.6	0.0578
budding-bolting	N1	D2	18.4	0.0534
budding-bolting	N1	D3	17.4	0.0626
budding-bolting	N2	D1	17.8	0.0599
budding-bolting	N2	D2	18	0.0548
budding-bolting	N2	D3	17.3	0.05557
Anthesis	N0	D1	13.7	0.0745
Anthesis	N0	D2	14.8	0.08549
Anthesis	N0	D3	14.2	0.0921
Anthesis	N1	D1	16.9	0.0798
Anthesis	N1	D2	15.4	0.0823333
Anthesis	N1	D3	13.4	0.113
Anthesis	N2	D1	16.8	0.07428
Anthesis	N2	D2	16.6	0.085333
Anthesis	N2	D3	16.5	0.0899
Maturity	N0	D1	6.6	0.163
Maturity	N0	D2	7.4	0.1457
Maturity	N0	D3	7.3	0.147
Maturity	N1	D1	7.2	0.134
Maturity	N1	D2	6.8	0.168
Maturity	N1	D3	5.9	0.167666
Maturity	N2	D1	6.6	0.1259
Maturity	N2	D2	6.5	0.1257
Maturity	N2	D3	5.9	0.14857
seedling	N0	D1	8.7	0.104
seedling	N0	D2	7.9	0.1205
seedling	N0	D3	9.6	0.11151
seedling	N1	D1	10.9	0.0926
seedling	N1	D2	9.8	0.10354
seedling	N1	D3	10	0.093
seedling	N2	D1	11.3	0.0921
seedling	N2	D2	10.1	0.107
seedling	N2	D3	10	0.101
budding-bolting	N0	D1	16.4	0.0614
budding-bolting	N0	D2	16.7	0.0601
budding-bolting	N0	D3	16.6	0.0622
budding-bolting	N1	D1	16.2	0.05745
budding-bolting	N1	D2	18.7	0.0536
budding-bolting	N1	D3	16.3	0.0624112
budding-bolting	N2	D1	16.8	0.0599
budding-bolting	N2	D2	18.1	0.0545
budding-bolting	N2	D3	17.5	0.05556
Anthesis	N0	D1	13.9	0.0747
Anthesis	N0	D2	14.4	0.08349
Anthesis	N0	D3	14.3	0.08909
Anthesis	N1	D1	17	0.078998
Anthesis	N1	D2	16.4	0.0843333
Anthesis	N1	D3	13.3	0.11211
Anthesis	N2	D1	16.3	0.0728
Anthesis	N2	D2	16.2	0.084333
Anthesis	N2	D3	13.3	0.09074
Maturity	N0	D1	7.1	0.162243
Maturity	N0	D2	7	0.145857
Maturity	N0	D3	6.8	0.144857
Maturity	N1	D1	7.1	0.1318
Maturity	N1	D2	6.5	0.168667
Maturity	N1	D3	5.5	0.167666
Maturity	N2	D1	6.9	0.1257
Maturity	N2	D2	6.8	0.12482
Maturity	N2	D3	6	0.142357
