# Supplementary material for: Model of leaf biomass partitioning coefficient in different main stem leaf ranks of rapeseed (Brassica napus L.)
Source: PLoS One. 2026 Feb 5;21(2):e0330011. doi: 10.1371/journal.pone.0330011 (PMC12875455; doi:10.1371/journal.pone.0330011)
Supplement: S2 Table — (XLSX) [file pone.0330011.s003.xlsx]

## Sheet: leaf numbers
DPD	Treatment	Leaf number
0.398958	N0D1V1	6
0.428682	N0D1V1	11
0.488656	N0D1V1	16
0.549623	N0D1V1	17
0.640017	N0D1V1	16
0.773826	N0D1V1	14
0.838195	N0D1V1	10
0.902679	N0D1V1	6
0.331398	N0D2V1	5
0.398958	N0D2V1	7
0.428682	N0D2V1	11
0.488656	N0D2V1	16
0.549623	N0D2V1	18
0.640017	N0D2V1	17
0.773826	N0D2V1	13
0.838195	N0D2V1	12
0.902679	N0D2V1	7
0.331398	N0D3V1	7
0.398958	N0D3V1	11
0.428682	N0D3V1	13
0.488656	N0D3V1	17
0.549623	N0D3V1	17
0.640017	N0D3V1	19
0.773826	N0D3V1	13
0.838195	N0D3V1	11
0.902679	N0D3V1	7
0.398958	N1D1V1	10
0.428682	N1D1V1	11
0.488656	N1D1V1	16
0.549623	N1D1V1	18
0.640017	N1D1V1	21
0.773826	N1D1V1	16
0.838195	N1D1V1	14
0.902679	N1D1V1	6
0.398958	N1D1V2	8
0.428682	N1D1V2	14
0.488656	N1D1V2	14
0.549623	N1D1V2	17
0.640017	N1D1V2	22
0.773826	N1D1V2	17
0.838195	N1D1V2	13
0.902679	N1D1V2	8
0.398958	N1D1V3	9
0.428682	N1D1V3	12
0.488656	N1D1V3	14
0.549623	N1D1V3	21
0.640017	N1D1V3	23
0.773826	N1D1V3	16
0.838195	N1D1V3	11
0.902679	N1D1V3	7
0.331398	N1D2V1	5
0.398958	N1D2V1	10
0.428682	N1D2V1	13
0.488656	N1D2V1	18
0.549623	N1D2V1	20
0.640017	N1D2V1	17
0.773826	N1D2V1	13
0.838195	N1D2V1	12
0.902679	N1D2V1	6
0.398958	N1D3V1	8
0.428682	N1D3V1	12
0.488656	N1D3V1	14
0.549623	N1D3V1	17
0.640017	N1D3V1	17
0.773826	N1D3V1	12
0.838195	N1D3V1	9
0.902679	N1D3V1	5
0.398958	N2D1V1	9
0.428682	N2D1V1	14
0.488656	N2D1V1	16
0.549623	N2D1V1	18
0.640017	N2D1V1	21
0.773826	N2D1V1	14
0.838195	N2D1V1	14
0.902679	N2D1V1	6
0.331398	N2D2V1	8
0.398958	N2D2V1	8
0.428682	N2D2V1	12
0.488656	N2D2V1	18
0.549623	N2D2V1	19
0.640017	N2D2V1	22
0.773826	N2D2V1	15
0.838195	N2D2V1	12
0.902679	N2D2V1	7
0.398958	N2D3V1	8
0.428682	N2D3V1	12
0.488656	N2D3V1	17
0.549623	N2D3V1	17
0.640017	N2D3V1	16
0.773826	N2D3V1	13
0.838195	N2D3V1	11
0.902679	N2D3V1	6

## Sheet: DPDwithLR
DPD	Treatment	Leaf rank	Normalized leaf rank
0.398958	N0D1V1	4	0.16
0.398958	N0D1V1	5	0.2
0.398958	N0D1V1	6	0.24
0.398958	N0D1V1	7	0.28
0.398958	N0D1V1	8	0.32
0.398958	N0D1V1	9	0.36
0.428682	N0D1V1	5	0.2
0.428682	N0D1V1	6	0.24
0.428682	N0D1V1	7	0.28
0.428682	N0D1V1	8	0.32
0.428682	N0D1V1	9	0.36
0.428682	N0D1V1	10	0.4
0.428682	N0D1V1	11	0.44
0.428682	N0D1V1	12	0.48
0.428682	N0D1V1	13	0.52
0.428682	N0D1V1	14	0.56
0.428682	N0D1V1	15	0.6
0.488656	N0D1V1	5	0.2
0.488656	N0D1V1	6	0.24
0.488656	N0D1V1	7	0.28
0.488656	N0D1V1	8	0.32
0.488656	N0D1V1	9	0.36
0.488656	N0D1V1	10	0.4
0.488656	N0D1V1	11	0.44
0.488656	N0D1V1	12	0.48
0.488656	N0D1V1	13	0.52
0.488656	N0D1V1	14	0.56
0.488656	N0D1V1	15	0.6
0.488656	N0D1V1	16	0.64
0.488656	N0D1V1	17	0.68
0.488656	N0D1V1	18	0.72
0.488656	N0D1V1	19	0.76
0.488656	N0D1V1	20	0.8
0.549623	N0D1V1	6	0.24
0.549623	N0D1V1	7	0.28
0.549623	N0D1V1	8	0.32
0.549623	N0D1V1	9	0.36
0.549623	N0D1V1	10	0.4
0.549623	N0D1V1	11	0.44
0.549623	N0D1V1	12	0.48
0.549623	N0D1V1	13	0.52
0.549623	N0D1V1	14	0.56
0.549623	N0D1V1	15	0.6
0.549623	N0D1V1	16	0.64
0.549623	N0D1V1	17	0.68
0.549623	N0D1V1	18	0.72
0.549623	N0D1V1	19	0.76
0.549623	N0D1V1	20	0.8
0.549623	N0D1V1	21	0.84
0.549623	N0D1V1	22	0.88
0.640017	N0D1V1	7	0.28
0.640017	N0D1V1	8	0.32
0.640017	N0D1V1	9	0.36
0.640017	N0D1V1	10	0.4
0.640017	N0D1V1	11	0.44
0.640017	N0D1V1	12	0.48
0.640017	N0D1V1	13	0.52
0.640017	N0D1V1	14	0.56
0.640017	N0D1V1	15	0.6
0.640017	N0D1V1	16	0.64
0.640017	N0D1V1	17	0.68
0.640017	N0D1V1	18	0.72
0.640017	N0D1V1	19	0.76
0.640017	N0D1V1	20	0.8
0.640017	N0D1V1	21	0.84
0.640017	N0D1V1	22	0.88
0.640017	N0D1V1	23	0.92
0.838195	N0D1V1	14	0.56
0.838195	N0D1V1	15	0.6
0.838195	N0D1V1	16	0.64
0.838195	N0D1V1	17	0.68
0.838195	N0D1V1	18	0.72
0.838195	N0D1V1	19	0.76
0.838195	N0D1V1	20	0.8
0.838195	N0D1V1	21	0.84
0.838195	N0D1V1	22	0.88
0.838195	N0D1V1	23	0.92
0.902679	N0D1V1	20	0.8
0.902679	N0D1V1	21	0.84
0.902679	N0D1V1	22	0.88
0.902679	N0D1V1	23	0.92
0.902679	N0D1V1	24	0.96
0.902679	N0D1V1	25	1
0.331398	N0D2V1	4	0.153846
0.331398	N0D2V1	5	0.192308
0.331398	N0D2V1	6	0.230769
0.331398	N0D2V1	7	0.269231
0.331398	N0D2V1	8	0.307692
0.398958	N0D2V1	4	0.153846
0.398958	N0D2V1	5	0.192308
0.398958	N0D2V1	6	0.230769
0.398958	N0D2V1	7	0.269231
0.398958	N0D2V1	8	0.307692
0.398958	N0D2V1	9	0.346154
0.398958	N0D2V1	10	0.384615
0.428682	N0D2V1	4	0.153846
0.428682	N0D2V1	5	0.192308
0.428682	N0D2V1	6	0.230769
0.428682	N0D2V1	7	0.269231
0.428682	N0D2V1	8	0.307692
0.428682	N0D2V1	9	0.346154
0.428682	N0D2V1	10	0.384615
0.428682	N0D2V1	11	0.423077
0.428682	N0D2V1	12	0.461538
0.428682	N0D2V1	13	0.5
0.428682	N0D2V1	14	0.538462
0.488656	N0D2V1	6	0.230769
0.488656	N0D2V1	7	0.269231
0.488656	N0D2V1	8	0.307692
0.488656	N0D2V1	9	0.346154
0.488656	N0D2V1	10	0.384615
0.488656	N0D2V1	11	0.423077
0.488656	N0D2V1	12	0.461538
0.488656	N0D2V1	13	0.5
0.488656	N0D2V1	14	0.538462
0.488656	N0D2V1	15	0.576923
0.488656	N0D2V1	16	0.615385
0.488656	N0D2V1	17	0.653846
0.488656	N0D2V1	18	0.692308
0.488656	N0D2V1	19	0.730769
0.488656	N0D2V1	20	0.769231
0.488656	N0D2V1	21	0.807692
0.549623	N0D2V1	6	0.230769
0.549623	N0D2V1	7	0.269231
0.549623	N0D2V1	8	0.307692
0.549623	N0D2V1	9	0.346154
0.549623	N0D2V1	10	0.384615
0.549623	N0D2V1	11	0.423077
0.549623	N0D2V1	12	0.461538
0.549623	N0D2V1	13	0.5
0.549623	N0D2V1	14	0.538462
0.549623	N0D2V1	15	0.576923
0.549623	N0D2V1	16	0.615385
0.549623	N0D2V1	17	0.653846
0.549623	N0D2V1	18	0.692308
0.549623	N0D2V1	19	0.730769
0.549623	N0D2V1	20	0.769231
0.549623	N0D2V1	21	0.807692
0.549623	N0D2V1	22	0.846154
0.549623	N0D2V1	23	0.884615
0.640017	N0D2V1	7	0.269231
0.640017	N0D2V1	8	0.307692
0.640017	N0D2V1	9	0.346154
0.640017	N0D2V1	10	0.384615
0.640017	N0D2V1	11	0.423077
0.640017	N0D2V1	12	0.461538
0.640017	N0D2V1	13	0.5
0.640017	N0D2V1	14	0.538462
0.640017	N0D2V1	15	0.576923
0.640017	N0D2V1	16	0.615385
0.640017	N0D2V1	17	0.653846
0.640017	N0D2V1	18	0.692308
0.640017	N0D2V1	19	0.730769
0.640017	N0D2V1	20	0.769231
0.640017	N0D2V1	21	0.807692
0.640017	N0D2V1	22	0.846154
0.640017	N0D2V1	23	0.884615
0.773826	N0D2V1	11	0.423077
0.773826	N0D2V1	12	0.461538
0.773826	N0D2V1	13	0.5
0.773826	N0D2V1	14	0.538462
0.773826	N0D2V1	15	0.576923
0.773826	N0D2V1	16	0.615385
0.773826	N0D2V1	17	0.653846
0.773826	N0D2V1	18	0.692308
0.773826	N0D2V1	19	0.730769
0.773826	N0D2V1	20	0.769231
0.773826	N0D2V1	21	0.807692
0.773826	N0D2V1	22	0.846154
0.773826	N0D2V1	23	0.884615
0.838195	N0D2V1	13	0.5
0.838195	N0D2V1	14	0.538462
0.838195	N0D2V1	15	0.576923
0.838195	N0D2V1	16	0.615385
0.838195	N0D2V1	17	0.653846
0.838195	N0D2V1	18	0.692308
0.838195	N0D2V1	19	0.730769
0.838195	N0D2V1	20	0.769231
0.838195	N0D2V1	21	0.807692
0.838195	N0D2V1	22	0.846154
0.838195	N0D2V1	23	0.884615
0.838195	N0D2V1	24	0.923077
0.902679	N0D2V1	20	0.769231
0.902679	N0D2V1	21	0.807692
0.902679	N0D2V1	22	0.846154
0.902679	N0D2V1	23	0.884615
0.902679	N0D2V1	24	0.923077
0.902679	N0D2V1	25	0.961538
0.902679	N0D2V1	26	1
0.398958	N0D3V1	4	0.153846
0.398958	N0D3V1	5	0.192308
0.398958	N0D3V1	6	0.230769
0.398958	N0D3V1	7	0.269231
0.398958	N0D3V1	8	0.307692
0.398958	N0D3V1	9	0.346154
0.398958	N0D3V1	10	0.384615
0.428682	N0D3V1	5	0.192308
0.428682	N0D3V1	6	0.230769
0.428682	N0D3V1	7	0.269231
0.428682	N0D3V1	8	0.307692
0.428682	N0D3V1	9	0.346154
0.428682	N0D3V1	10	0.384615
0.428682	N0D3V1	11	0.423077
0.428682	N0D3V1	12	0.461538
0.428682	N0D3V1	13	0.5
0.428682	N0D3V1	14	0.538462
0.428682	N0D3V1	15	0.576923
0.488656	N0D3V1	6	0.230769
0.488656	N0D3V1	7	0.269231
0.488656	N0D3V1	8	0.307692
0.488656	N0D3V1	9	0.346154
0.488656	N0D3V1	10	0.384615
0.488656	N0D3V1	11	0.423077
0.488656	N0D3V1	12	0.461538
0.488656	N0D3V1	13	0.5
0.488656	N0D3V1	14	0.538462
0.488656	N0D3V1	15	0.576923
0.488656	N0D3V1	16	0.615385
0.488656	N0D3V1	17	0.653846
0.488656	N0D3V1	18	0.692308
0.488656	N0D3V1	19	0.730769
0.488656	N0D3V1	20	0.769231
0.549623	N0D3V1	6	0.230769
0.549623	N0D3V1	7	0.269231
0.549623	N0D3V1	8	0.307692
0.549623	N0D3V1	9	0.346154
0.549623	N0D3V1	10	0.384615
0.549623	N0D3V1	11	0.423077
0.549623	N0D3V1	12	0.461538
0.549623	N0D3V1	13	0.5
0.549623	N0D3V1	14	0.538462
0.549623	N0D3V1	15	0.576923
0.549623	N0D3V1	16	0.615385
0.549623	N0D3V1	17	0.653846
0.549623	N0D3V1	18	0.692308
0.549623	N0D3V1	19	0.730769
0.549623	N0D3V1	20	0.769231
0.549623	N0D3V1	21	0.807692
0.549623	N0D3V1	22	0.846154
0.640017	N0D3V1	6	0.230769
0.640017	N0D3V1	7	0.269231
0.640017	N0D3V1	8	0.307692
0.640017	N0D3V1	9	0.346154
0.640017	N0D3V1	10	0.384615
0.640017	N0D3V1	11	0.423077
0.640017	N0D3V1	12	0.461538
0.640017	N0D3V1	13	0.5
0.640017	N0D3V1	14	0.538462
0.640017	N0D3V1	15	0.576923
0.640017	N0D3V1	16	0.615385
0.640017	N0D3V1	17	0.653846
0.640017	N0D3V1	18	0.692308
0.640017	N0D3V1	19	0.730769
0.640017	N0D3V1	20	0.769231
0.640017	N0D3V1	21	0.807692
0.640017	N0D3V1	22	0.846154
0.640017	N0D3V1	23	0.884615
0.640017	N0D3V1	24	0.923077
0.773826	N0D3V1	12	0.461538
0.773826	N0D3V1	13	0.5
0.773826	N0D3V1	14	0.538462
0.773826	N0D3V1	15	0.576923
0.773826	N0D3V1	16	0.615385
0.773826	N0D3V1	17	0.653846
0.773826	N0D3V1	18	0.692308
0.773826	N0D3V1	19	0.730769
0.773826	N0D3V1	20	0.769231
0.773826	N0D3V1	21	0.807692
0.773826	N0D3V1	22	0.846154
0.773826	N0D3V1	23	0.884615
0.773826	N0D3V1	24	0.923077
0.838195	N0D3V1	14	0.538462
0.838195	N0D3V1	15	0.576923
0.838195	N0D3V1	16	0.615385
0.838195	N0D3V1	17	0.653846
0.838195	N0D3V1	18	0.692308
0.838195	N0D3V1	19	0.730769
0.838195	N0D3V1	20	0.769231
0.838195	N0D3V1	21	0.807692
0.838195	N0D3V1	22	0.846154
0.838195	N0D3V1	23	0.884615
0.838195	N0D3V1	24	0.923077
0.902679	N0D3V1	20	0.769231
0.902679	N0D3V1	21	0.807692
0.902679	N0D3V1	22	0.846154
0.902679	N0D3V1	23	0.884615
0.902679	N0D3V1	24	0.923077
0.902679	N0D3V1	25	0.961538
0.902679	N0D3V1	26	1
0.398958	N1D1V1	3	0.107143
0.398958	N1D1V1	4	0.142857
0.398958	N1D1V1	5	0.178571
0.398958	N1D1V1	6	0.214286
0.398958	N1D1V1	7	0.25
0.398958	N1D1V1	8	0.285714
0.398958	N1D1V1	9	0.321429
0.398958	N1D1V1	10	0.357143
0.398958	N1D1V1	11	0.392857
0.398958	N1D1V1	12	0.428571
0.428682	N1D1V1	4	0.142857
0.428682	N1D1V1	5	0.178571
0.428682	N1D1V1	6	0.214286
0.428682	N1D1V1	7	0.25
0.428682	N1D1V1	8	0.285714
0.428682	N1D1V1	9	0.321429
0.428682	N1D1V1	10	0.357143
0.428682	N1D1V1	11	0.392857
0.428682	N1D1V1	12	0.428571
0.428682	N1D1V1	13	0.464286
0.428682	N1D1V1	14	0.5
0.488656	N1D1V1	5	0.178571
0.488656	N1D1V1	6	0.214286
0.488656	N1D1V1	7	0.25
0.488656	N1D1V1	8	0.285714
0.488656	N1D1V1	9	0.321429
0.488656	N1D1V1	10	0.357143
0.488656	N1D1V1	11	0.392857
0.488656	N1D1V1	12	0.428571
0.488656	N1D1V1	13	0.464286
0.488656	N1D1V1	14	0.5
0.488656	N1D1V1	15	0.535714
0.488656	N1D1V1	16	0.571429
0.488656	N1D1V1	17	0.607143
0.488656	N1D1V1	18	0.642857
0.488656	N1D1V1	19	0.678571
0.488656	N1D1V1	20	0.714286
0.549623	N1D1V1	6	0.206897
0.549623	N1D1V1	7	0.241379
0.549623	N1D1V1	8	0.275862
0.549623	N1D1V1	9	0.310345
0.549623	N1D1V1	10	0.344828
0.549623	N1D1V1	11	0.37931
0.549623	N1D1V1	12	0.413793
0.549623	N1D1V1	13	0.448276
0.549623	N1D1V1	14	0.482759
0.549623	N1D1V1	15	0.517241
0.549623	N1D1V1	16	0.551724
0.549623	N1D1V1	17	0.586207
0.549623	N1D1V1	18	0.62069
0.549623	N1D1V1	19	0.655172
0.549623	N1D1V1	20	0.689655
0.549623	N1D1V1	21	0.724138
0.549623	N1D1V1	22	0.758621
0.549623	N1D1V1	23	0.793103
0.549623	N1D1V1	24	0.827586
0.549623	N1D1V1	25	0.862069
0.549623	N1D1V1	26	0.896552
0.549623	N1D1V1	27	0.931034
0.549623	N1D1V1	28	0.965517
0.549623	N1D1V1	29	1
0.640017	N1D1V1	11	0.392857
0.640017	N1D1V1	12	0.428571
0.640017	N1D1V1	13	0.464286
0.640017	N1D1V1	14	0.5
0.640017	N1D1V1	15	0.535714
0.640017	N1D1V1	16	0.571429
0.640017	N1D1V1	17	0.607143
0.640017	N1D1V1	18	0.642857
0.640017	N1D1V1	19	0.678571
0.640017	N1D1V1	20	0.714286
0.640017	N1D1V1	21	0.75
0.640017	N1D1V1	22	0.785714
0.640017	N1D1V1	23	0.821429
0.640017	N1D1V1	24	0.857143
0.640017	N1D1V1	25	0.892857
0.640017	N1D1V1	26	0.928571
0.640017	N1D1V1	27	0.964286
0.640017	N1D1V1	28	1
0.773826	N1D1V1	13	0.464286
0.773826	N1D1V1	14	0.5
0.773826	N1D1V1	15	0.535714
0.773826	N1D1V1	16	0.571429
0.773826	N1D1V1	17	0.607143
0.773826	N1D1V1	18	0.642857
0.773826	N1D1V1	19	0.678571
0.773826	N1D1V1	20	0.714286
0.773826	N1D1V1	21	0.75
0.773826	N1D1V1	22	0.785714
0.773826	N1D1V1	23	0.821429
0.773826	N1D1V1	24	0.857143
0.773826	N1D1V1	25	0.892857
0.838195	N1D1V1	14	0.5
0.838195	N1D1V1	15	0.535714
0.838195	N1D1V1	16	0.571429
0.838195	N1D1V1	17	0.607143
0.838195	N1D1V1	18	0.642857
0.838195	N1D1V1	19	0.678571
0.838195	N1D1V1	20	0.714286
0.838195	N1D1V1	21	0.75
0.838195	N1D1V1	22	0.785714
0.838195	N1D1V1	23	0.821429
0.838195	N1D1V1	24	0.857143
0.838195	N1D1V1	25	0.892857
0.838195	N1D1V1	26	0.928571
0.838195	N1D1V1	27	0.964286
0.902679	N1D1V1	21	0.75
0.902679	N1D1V1	22	0.785714
0.902679	N1D1V1	23	0.821429
0.902679	N1D1V1	24	0.857143
0.902679	N1D1V1	25	0.892857
0.902679	N1D1V1	26	0.928571
0.428682	N1D1V2	10	0.357143
0.428682	N1D1V2	11	0.392857
0.398958	N1D1V2	3	0.107143
0.398958	N1D1V2	4	0.142857
0.398958	N1D1V2	5	0.178571
0.398958	N1D1V2	6	0.214286
0.398958	N1D1V2	7	0.25
0.398958	N1D1V2	8	0.285714
0.398958	N1D1V2	9	0.321429
0.398958	N1D1V2	10	0.357143
0.398958	N1D1V2	11	0.392857
0.428682	N1D1V2	3	0.107143
0.428682	N1D1V2	4	0.142857
0.428682	N1D1V2	5	0.178571
0.428682	N1D1V2	6	0.214286
0.428682	N1D1V2	7	0.25
0.428682	N1D1V2	8	0.285714
0.428682	N1D1V2	9	0.321429
0.428682	N1D1V2	12	0.428571
0.428682	N1D1V2	13	0.464286
0.428682	N1D1V2	14	0.5
0.428682	N1D1V2	15	0.535714
0.428682	N1D1V2	16	0.571429
0.488656	N1D1V2	10	0.357143
0.488656	N1D1V2	11	0.392857
0.488656	N1D1V2	5	0.178571
0.488656	N1D1V2	6	0.214286
0.488656	N1D1V2	7	0.25
0.488656	N1D1V2	8	0.285714
0.488656	N1D1V2	9	0.321429
0.488656	N1D1V2	12	0.428571
0.488656	N1D1V2	13	0.464286
0.488656	N1D1V2	14	0.5
0.488656	N1D1V2	15	0.535714
0.488656	N1D1V2	16	0.571429
0.488656	N1D1V2	17	0.607143
0.488656	N1D1V2	18	0.642857
0.549623	N1D1V2	6	0.214286
0.549623	N1D1V2	7	0.25
0.549623	N1D1V2	8	0.285714
0.549623	N1D1V2	9	0.321429
0.549623	N1D1V2	10	0.357143
0.549623	N1D1V2	11	0.392857
0.549623	N1D1V2	12	0.428571
0.549623	N1D1V2	13	0.464286
0.549623	N1D1V2	14	0.5
0.549623	N1D1V2	15	0.535714
0.549623	N1D1V2	16	0.571429
0.549623	N1D1V2	17	0.607143
0.549623	N1D1V2	18	0.642857
0.549623	N1D1V2	19	0.678571
0.549623	N1D1V2	20	0.714286
0.549623	N1D1V2	21	0.75
0.549623	N1D1V2	22	0.785714
0.640017	N1D1V2	6	0.214286
0.640017	N1D1V2	7	0.25
0.640017	N1D1V2	9	0.321429
0.640017	N1D1V2	10	0.357143
0.640017	N1D1V2	11	0.392857
0.640017	N1D1V2	12	0.428571
0.640017	N1D1V2	13	0.464286
0.640017	N1D1V2	14	0.5
0.640017	N1D1V2	15	0.535714
0.640017	N1D1V2	16	0.571429
0.640017	N1D1V2	17	0.607143
0.640017	N1D1V2	18	0.642857
0.640017	N1D1V2	19	0.678571
0.640017	N1D1V2	20	0.714286
0.640017	N1D1V2	21	0.75
0.640017	N1D1V2	22	0.785714
0.640017	N1D1V2	23	0.821429
0.640017	N1D1V2	24	0.857143
0.640017	N1D1V2	25	0.892857
0.640017	N1D1V2	26	0.928571
0.640017	N1D1V2	27	0.964286
0.640017	N1D1V2	28	1
0.773826	N1D1V2	12	0.428571
0.773826	N1D1V2	13	0.464286
0.773826	N1D1V2	14	0.5
0.773826	N1D1V2	15	0.535714
0.773826	N1D1V2	16	0.571429
0.773826	N1D1V2	17	0.607143
0.773826	N1D1V2	18	0.642857
0.773826	N1D1V2	19	0.678571
0.773826	N1D1V2	20	0.714286
0.773826	N1D1V2	21	0.75
0.773826	N1D1V2	22	0.785714
0.773826	N1D1V2	23	0.821429
0.773826	N1D1V2	24	0.857143
0.773826	N1D1V2	25	0.892857
0.773826	N1D1V2	26	0.928571
0.773826	N1D1V2	27	0.964286
0.773826	N1D1V2	28	1
0.838195	N1D1V2	16	0.571429
0.838195	N1D1V2	17	0.607143
0.838195	N1D1V2	18	0.642857
0.838195	N1D1V2	19	0.678571
0.838195	N1D1V2	20	0.714286
0.838195	N1D1V2	21	0.75
0.838195	N1D1V2	22	0.785714
0.838195	N1D1V2	23	0.821429
0.838195	N1D1V2	24	0.857143
0.838195	N1D1V2	25	0.892857
0.838195	N1D1V2	26	0.928571
0.838195	N1D1V2	27	0.964286
0.838195	N1D1V2	28	1
0.902679	N1D1V2	20	0.714286
0.902679	N1D1V2	21	0.75
0.902679	N1D1V2	22	0.785714
0.902679	N1D1V2	23	0.821429
0.902679	N1D1V2	24	0.857143
0.902679	N1D1V2	25	0.892857
0.902679	N1D1V2	26	0.928571
0.902679	N1D1V2	27	0.964286
0.398958	N1D1V3	3	0.107143
0.398958	N1D1V3	4	0.142857
0.398958	N1D1V3	5	0.178571
0.398958	N1D1V3	6	0.214286
0.398958	N1D1V3	7	0.25
0.398958	N1D1V3	8	0.285714
0.398958	N1D1V3	9	0.321429
0.398958	N1D1V3	10	0.357143
0.398958	N1D1V3	11	0.392857
0.428682	N1D1V3	4	0.142857
0.428682	N1D1V3	5	0.178571
0.428682	N1D1V3	6	0.214286
0.428682	N1D1V3	7	0.25
0.428682	N1D1V3	8	0.285714
0.428682	N1D1V3	9	0.321429
0.428682	N1D1V3	10	0.357143
0.428682	N1D1V3	11	0.392857
0.428682	N1D1V3	12	0.428571
0.428682	N1D1V3	13	0.464286
0.428682	N1D1V3	14	0.5
0.428682	N1D1V3	15	0.535714
0.488656	N1D1V3	6	0.214286
0.488656	N1D1V3	7	0.25
0.488656	N1D1V3	8	0.285714
0.488656	N1D1V3	9	0.321429
0.488656	N1D1V3	10	0.357143
0.488656	N1D1V3	11	0.392857
0.488656	N1D1V3	12	0.428571
0.488656	N1D1V3	13	0.464286
0.488656	N1D1V3	14	0.5
0.488656	N1D1V3	15	0.535714
0.488656	N1D1V3	16	0.571429
0.488656	N1D1V3	17	0.607143
0.488656	N1D1V3	18	0.642857
0.488656	N1D1V3	19	0.678571
0.549623	N1D1V3	6	0.214286
0.549623	N1D1V3	7	0.25
0.549623	N1D1V3	8	0.285714
0.549623	N1D1V3	9	0.321429
0.549623	N1D1V3	10	0.357143
0.549623	N1D1V3	11	0.392857
0.549623	N1D1V3	12	0.428571
0.549623	N1D1V3	13	0.464286
0.549623	N1D1V3	14	0.5
0.549623	N1D1V3	15	0.535714
0.549623	N1D1V3	16	0.571429
0.549623	N1D1V3	17	0.607143
0.549623	N1D1V3	18	0.642857
0.549623	N1D1V3	19	0.678571
0.549623	N1D1V3	20	0.714286
0.549623	N1D1V3	21	0.75
0.549623	N1D1V3	22	0.785714
0.549623	N1D1V3	23	0.821429
0.549623	N1D1V3	24	0.857143
0.549623	N1D1V3	25	0.892857
0.549623	N1D1V3	26	0.928571
0.640017	N1D1V3	6	0.214286
0.640017	N1D1V3	7	0.25
0.640017	N1D1V3	8	0.285714
0.640017	N1D1V3	9	0.321429
0.640017	N1D1V3	10	0.357143
0.640017	N1D1V3	11	0.392857
0.640017	N1D1V3	12	0.428571
0.640017	N1D1V3	13	0.464286
0.640017	N1D1V3	14	0.5
0.640017	N1D1V3	15	0.535714
0.640017	N1D1V3	16	0.571429
0.640017	N1D1V3	17	0.607143
0.640017	N1D1V3	18	0.642857
0.640017	N1D1V3	19	0.678571
0.640017	N1D1V3	20	0.714286
0.640017	N1D1V3	21	0.75
0.640017	N1D1V3	22	0.785714
0.640017	N1D1V3	23	0.821429
0.640017	N1D1V3	24	0.857143
0.640017	N1D1V3	25	0.892857
0.640017	N1D1V3	26	0.928571
0.640017	N1D1V3	27	0.964286
0.640017	N1D1V3	28	1
0.773826	N1D1V3	13	0.464286
0.773826	N1D1V3	14	0.5
0.773826	N1D1V3	15	0.535714
0.773826	N1D1V3	16	0.571429
0.773826	N1D1V3	17	0.607143
0.773826	N1D1V3	18	0.642857
0.773826	N1D1V3	19	0.678571
0.773826	N1D1V3	20	0.714286
0.773826	N1D1V3	21	0.75
0.773826	N1D1V3	22	0.785714
0.773826	N1D1V3	23	0.821429
0.773826	N1D1V3	24	0.857143
0.773826	N1D1V3	25	0.892857
0.773826	N1D1V3	26	0.928571
0.773826	N1D1V3	27	0.964286
0.773826	N1D1V3	28	1
0.838195	N1D1V3	16	0.571429
0.838195	N1D1V3	17	0.607143
0.838195	N1D1V3	18	0.642857
0.838195	N1D1V3	19	0.678571
0.838195	N1D1V3	20	0.714286
0.838195	N1D1V3	21	0.75
0.838195	N1D1V3	22	0.785714
0.838195	N1D1V3	23	0.821429
0.838195	N1D1V3	24	0.857143
0.838195	N1D1V3	25	0.892857
0.838195	N1D1V3	26	0.928571
0.902679	N1D1V3	21	0.75
0.902679	N1D1V3	22	0.785714
0.902679	N1D1V3	23	0.821429
0.902679	N1D1V3	24	0.857143
0.902679	N1D1V3	25	0.892857
0.902679	N1D1V3	26	0.928571
0.902679	N1D1V3	27	0.964286
0.331398	N1D2V1	4	0.148148
0.331398	N1D2V1	5	0.185185
0.331398	N1D2V1	6	0.222222
0.331398	N1D2V1	7	0.259259
0.331398	N1D2V1	8	0.296296
0.398958	N1D2V1	3	0.111111
0.398958	N1D2V1	4	0.148148
0.398958	N1D2V1	5	0.185185
0.398958	N1D2V1	6	0.222222
0.398958	N1D2V1	7	0.259259
0.398958	N1D2V1	8	0.296296
0.398958	N1D2V1	9	0.333333
0.398958	N1D2V1	10	0.37037
0.398958	N1D2V1	11	0.407407
0.398958	N1D2V1	12	0.444444
0.428682	N1D2V1	4	0.148148
0.428682	N1D2V1	5	0.185185
0.428682	N1D2V1	6	0.222222
0.428682	N1D2V1	7	0.259259
0.428682	N1D2V1	8	0.296296
0.428682	N1D2V1	9	0.333333
0.428682	N1D2V1	10	0.37037
0.428682	N1D2V1	11	0.407407
0.428682	N1D2V1	12	0.444444
0.428682	N1D2V1	13	0.481481
0.428682	N1D2V1	14	0.518519
0.428682	N1D2V1	15	0.555556
0.428682	N1D2V1	16	0.592593
0.488656	N1D2V1	7	0.259259
0.488656	N1D2V1	8	0.296296
0.488656	N1D2V1	9	0.333333
0.488656	N1D2V1	10	0.37037
0.488656	N1D2V1	11	0.407407
0.488656	N1D2V1	12	0.444444
0.488656	N1D2V1	13	0.481481
0.488656	N1D2V1	14	0.518519
0.488656	N1D2V1	15	0.555556
0.488656	N1D2V1	16	0.592593
0.488656	N1D2V1	17	0.62963
0.488656	N1D2V1	18	0.666667
0.488656	N1D2V1	19	0.703704
0.488656	N1D2V1	20	0.740741
0.488656	N1D2V1	21	0.777778
0.488656	N1D2V1	22	0.814815
0.488656	N1D2V1	23	0.851852
0.488656	N1D2V1	24	0.888889
0.549623	N1D2V1	8	0.296296
0.549623	N1D2V1	9	0.333333
0.549623	N1D2V1	10	0.37037
0.549623	N1D2V1	11	0.407407
0.549623	N1D2V1	12	0.444444
0.549623	N1D2V1	13	0.481481
0.549623	N1D2V1	14	0.518519
0.549623	N1D2V1	15	0.555556
0.549623	N1D2V1	16	0.592593
0.549623	N1D2V1	17	0.62963
0.549623	N1D2V1	18	0.666667
0.549623	N1D2V1	19	0.703704
0.549623	N1D2V1	20	0.740741
0.549623	N1D2V1	21	0.777778
0.549623	N1D2V1	22	0.814815
0.549623	N1D2V1	23	0.851852
0.549623	N1D2V1	24	0.888889
0.549623	N1D2V1	25	0.925926
0.549623	N1D2V1	26	0.962963
0.549623	N1D2V1	27	1
0.640017	N1D2V1	9	0.333333
0.640017	N1D2V1	10	0.37037
0.640017	N1D2V1	11	0.407407
0.640017	N1D2V1	12	0.444444
0.640017	N1D2V1	13	0.481481
0.640017	N1D2V1	14	0.518519
0.640017	N1D2V1	15	0.555556
0.640017	N1D2V1	16	0.592593
0.640017	N1D2V1	17	0.62963
0.640017	N1D2V1	18	0.666667
0.640017	N1D2V1	19	0.703704
0.640017	N1D2V1	20	0.740741
0.640017	N1D2V1	21	0.777778
0.640017	N1D2V1	22	0.814815
0.640017	N1D2V1	23	0.851852
0.640017	N1D2V1	24	0.888889
0.640017	N1D2V1	25	0.925926
0.773826	N1D2V1	13	0.481481
0.773826	N1D2V1	14	0.518519
0.773826	N1D2V1	15	0.555556
0.773826	N1D2V1	16	0.592593
0.773826	N1D2V1	17	0.62963
0.773826	N1D2V1	18	0.666667
0.773826	N1D2V1	19	0.703704
0.773826	N1D2V1	20	0.740741
0.773826	N1D2V1	21	0.777778
0.773826	N1D2V1	22	0.814815
0.773826	N1D2V1	23	0.851852
0.773826	N1D2V1	24	0.888889
0.773826	N1D2V1	25	0.925926
0.838195	N1D2V1	16	0.592593
0.838195	N1D2V1	17	0.62963
0.838195	N1D2V1	18	0.666667
0.838195	N1D2V1	19	0.703704
0.838195	N1D2V1	20	0.740741
0.838195	N1D2V1	21	0.777778
0.838195	N1D2V1	22	0.814815
0.838195	N1D2V1	23	0.851852
0.838195	N1D2V1	24	0.888889
0.838195	N1D2V1	25	0.925926
0.838195	N1D2V1	26	0.962963
0.838195	N1D2V1	27	1
0.902679	N1D2V1	21	0.777778
0.902679	N1D2V1	22	0.814815
0.902679	N1D2V1	23	0.851852
0.902679	N1D2V1	24	0.888889
0.902679	N1D2V1	25	0.925926
0.902679	N1D2V1	26	0.962963
0.398958	N1D3V1	3	0.125
0.398958	N1D3V1	4	0.166667
0.398958	N1D3V1	5	0.208333
0.398958	N1D3V1	6	0.25
0.398958	N1D3V1	7	0.291667
0.398958	N1D3V1	8	0.333333
0.398958	N1D3V1	9	0.375
0.398958	N1D3V1	10	0.416667
0.428682	N1D3V1	4	0.166667
0.428682	N1D3V1	5	0.208333
0.428682	N1D3V1	6	0.25
0.428682	N1D3V1	7	0.291667
0.428682	N1D3V1	8	0.333333
0.428682	N1D3V1	9	0.375
0.428682	N1D3V1	10	0.416667
0.428682	N1D3V1	11	0.458333
0.428682	N1D3V1	12	0.5
0.428682	N1D3V1	13	0.541667
0.428682	N1D3V1	14	0.583333
0.428682	N1D3V1	15	0.625
0.488656	N1D3V1	7	0.291667
0.488656	N1D3V1	8	0.333333
0.488656	N1D3V1	9	0.375
0.488656	N1D3V1	10	0.416667
0.488656	N1D3V1	11	0.458333
0.488656	N1D3V1	12	0.5
0.488656	N1D3V1	13	0.541667
0.488656	N1D3V1	14	0.583333
0.488656	N1D3V1	15	0.625
0.488656	N1D3V1	16	0.666667
0.488656	N1D3V1	17	0.708333
0.488656	N1D3V1	18	0.75
0.549623	N1D3V1	7	0.291667
0.549623	N1D3V1	8	0.333333
0.549623	N1D3V1	9	0.375
0.549623	N1D3V1	10	0.416667
0.549623	N1D3V1	11	0.458333
0.549623	N1D3V1	12	0.5
0.549623	N1D3V1	13	0.541667
0.549623	N1D3V1	14	0.583333
0.549623	N1D3V1	15	0.625
0.549623	N1D3V1	16	0.666667
0.549623	N1D3V1	17	0.708333
0.549623	N1D3V1	18	0.75
0.549623	N1D3V1	19	0.791667
0.549623	N1D3V1	20	0.833333
0.549623	N1D3V1	21	0.875
0.549623	N1D3V1	22	0.916667
0.549623	N1D3V1	23	0.958333
0.640017	N1D3V1	8	0.333333
0.640017	N1D3V1	9	0.375
0.640017	N1D3V1	10	0.416667
0.640017	N1D3V1	11	0.458333
0.640017	N1D3V1	12	0.5
0.640017	N1D3V1	13	0.541667
0.640017	N1D3V1	14	0.583333
0.640017	N1D3V1	15	0.625
0.640017	N1D3V1	16	0.666667
0.640017	N1D3V1	17	0.708333
0.640017	N1D3V1	18	0.75
0.640017	N1D3V1	19	0.791667
0.640017	N1D3V1	20	0.833333
0.640017	N1D3V1	21	0.875
0.640017	N1D3V1	22	0.916667
0.640017	N1D3V1	23	0.958333
0.640017	N1D3V1	24	1
0.773826	N1D3V1	13	0.541667
0.773826	N1D3V1	14	0.583333
0.773826	N1D3V1	15	0.625
0.773826	N1D3V1	16	0.666667
0.773826	N1D3V1	17	0.708333
0.773826	N1D3V1	18	0.75
0.773826	N1D3V1	19	0.791667
0.773826	N1D3V1	20	0.833333
0.773826	N1D3V1	21	0.875
0.773826	N1D3V1	22	0.916667
0.773826	N1D3V1	23	0.958333
0.773826	N1D3V1	24	1
0.838195	N1D3V1	15	0.625
0.838195	N1D3V1	16	0.666667
0.838195	N1D3V1	17	0.708333
0.838195	N1D3V1	18	0.75
0.838195	N1D3V1	19	0.791667
0.838195	N1D3V1	20	0.833333
0.838195	N1D3V1	21	0.875
0.838195	N1D3V1	22	0.916667
0.838195	N1D3V1	23	0.958333
0.902679	N1D3V1	20	0.833333
0.902679	N1D3V1	21	0.875
0.902679	N1D3V1	22	0.916667
0.902679	N1D3V1	23	0.958333
0.902679	N1D3V1	24	1
0.398958	N2D1V1	3	0.103448
0.398958	N2D1V1	4	0.137931
0.398958	N2D1V1	5	0.172414
0.398958	N2D1V1	6	0.206897
0.398958	N2D1V1	7	0.241379
0.398958	N2D1V1	8	0.275862
0.398958	N2D1V1	9	0.310345
0.398958	N2D1V1	10	0.344828
0.398958	N2D1V1	11	0.37931
0.428682	N2D1V1	4	0.137931
0.428682	N2D1V1	5	0.172414
0.428682	N2D1V1	6	0.206897
0.428682	N2D1V1	7	0.241379
0.428682	N2D1V1	8	0.275862
0.428682	N2D1V1	9	0.310345
0.428682	N2D1V1	10	0.344828
0.428682	N2D1V1	11	0.37931
0.428682	N2D1V1	12	0.413793
0.428682	N2D1V1	13	0.448276
0.428682	N2D1V1	14	0.482759
0.428682	N2D1V1	15	0.517241
0.428682	N2D1V1	16	0.551724
0.428682	N2D1V1	17	0.586207
0.488656	N2D1V1	6	0.206897
0.488656	N2D1V1	7	0.241379
0.488656	N2D1V1	8	0.275862
0.488656	N2D1V1	9	0.310345
0.488656	N2D1V1	10	0.344828
0.488656	N2D1V1	11	0.37931
0.488656	N2D1V1	12	0.413793
0.488656	N2D1V1	13	0.448276
0.488656	N2D1V1	14	0.482759
0.488656	N2D1V1	15	0.517241
0.488656	N2D1V1	16	0.551724
0.488656	N2D1V1	17	0.586207
0.488656	N2D1V1	18	0.62069
0.488656	N2D1V1	19	0.655172
0.488656	N2D1V1	20	0.689655
0.488656	N2D1V1	21	0.724138
0.549623	N2D1V1	6	0.206897
0.549623	N2D1V1	7	0.241379
0.549623	N2D1V1	8	0.275862
0.549623	N2D1V1	9	0.310345
0.549623	N2D1V1	10	0.344828
0.549623	N2D1V1	11	0.37931
0.549623	N2D1V1	12	0.413793
0.549623	N2D1V1	13	0.448276
0.549623	N2D1V1	14	0.482759
0.549623	N2D1V1	15	0.517241
0.549623	N2D1V1	16	0.551724
0.549623	N2D1V1	17	0.586207
0.549623	N2D1V1	18	0.62069
0.549623	N2D1V1	19	0.655172
0.549623	N2D1V1	20	0.689655
0.549623	N2D1V1	21	0.724138
0.549623	N2D1V1	22	0.758621
0.549623	N2D1V1	23	0.793103
0.640017	N2D1V1	7	0.241379
0.640017	N2D1V1	8	0.275862
0.640017	N2D1V1	9	0.310345
0.640017	N2D1V1	10	0.344828
0.640017	N2D1V1	11	0.37931
0.640017	N2D1V1	12	0.413793
0.640017	N2D1V1	13	0.448276
0.640017	N2D1V1	14	0.482759
0.640017	N2D1V1	15	0.517241
0.640017	N2D1V1	16	0.551724
0.640017	N2D1V1	17	0.586207
0.640017	N2D1V1	18	0.62069
0.640017	N2D1V1	19	0.655172
0.640017	N2D1V1	20	0.689655
0.640017	N2D1V1	21	0.724138
0.640017	N2D1V1	22	0.758621
0.640017	N2D1V1	23	0.793103
0.640017	N2D1V1	24	0.827586
0.640017	N2D1V1	25	0.862069
0.640017	N2D1V1	26	0.896552
0.640017	N2D1V1	27	0.931034
0.773826	N2D1V1	14	0.482759
0.773826	N2D1V1	15	0.517241
0.773826	N2D1V1	16	0.551724
0.773826	N2D1V1	17	0.586207
0.773826	N2D1V1	18	0.62069
0.773826	N2D1V1	19	0.655172
0.773826	N2D1V1	20	0.689655
0.773826	N2D1V1	21	0.724138
0.773826	N2D1V1	22	0.758621
0.773826	N2D1V1	23	0.793103
0.773826	N2D1V1	24	0.827586
0.773826	N2D1V1	25	0.862069
0.773826	N2D1V1	26	0.896552
0.773826	N2D1V1	27	0.931034
0.838195	N2D1V1	16	0.551724
0.838195	N2D1V1	17	0.586207
0.838195	N2D1V1	18	0.62069
0.838195	N2D1V1	19	0.655172
0.838195	N2D1V1	20	0.689655
0.838195	N2D1V1	21	0.724138
0.838195	N2D1V1	22	0.758621
0.838195	N2D1V1	23	0.793103
0.838195	N2D1V1	24	0.827586
0.838195	N2D1V1	25	0.862069
0.838195	N2D1V1	26	0.896552
0.838195	N2D1V1	27	0.931034
0.838195	N2D1V1	28	0.965517
0.838195	N2D1V1	29	1
0.902679	N2D1V1	22	0.758621
0.902679	N2D1V1	23	0.793103
0.902679	N2D1V1	24	0.827586
0.902679	N2D1V1	25	0.862069
0.902679	N2D1V1	26	0.896552
0.902679	N2D1V1	27	0.931034
0.331398	N2D2V1	3	0.107143
0.331398	N2D2V1	4	0.142857
0.331398	N2D2V1	5	0.178571
0.331398	N2D2V1	6	0.214286
0.331398	N2D2V1	7	0.25
0.331398	N2D2V1	8	0.285714
0.331398	N2D2V1	9	0.321429
0.331398	N2D2V1	10	0.357143
0.398958	N2D2V1	4	0.142857
0.398958	N2D2V1	5	0.178571
0.398958	N2D2V1	6	0.214286
0.398958	N2D2V1	7	0.25
0.398958	N2D2V1	8	0.285714
0.398958	N2D2V1	9	0.321429
0.398958	N2D2V1	10	0.357143
0.398958	N2D2V1	11	0.392857
0.428682	N2D2V1	4	0.142857
0.428682	N2D2V1	5	0.178571
0.428682	N2D2V1	6	0.214286
0.428682	N2D2V1	7	0.25
0.428682	N2D2V1	8	0.285714
0.428682	N2D2V1	9	0.321429
0.428682	N2D2V1	10	0.357143
0.428682	N2D2V1	11	0.392857
0.428682	N2D2V1	12	0.428571
0.428682	N2D2V1	13	0.464286
0.428682	N2D2V1	14	0.5
0.428682	N2D2V1	15	0.535714
0.488656	N2D2V1	10	0.357143
0.488656	N2D2V1	6	0.214286
0.488656	N2D2V1	7	0.25
0.488656	N2D2V1	8	0.285714
0.488656	N2D2V1	9	0.321429
0.488656	N2D2V1	11	0.392857
0.488656	N2D2V1	12	0.428571
0.488656	N2D2V1	13	0.464286
0.488656	N2D2V1	14	0.5
0.488656	N2D2V1	15	0.535714
0.488656	N2D2V1	16	0.571429
0.488656	N2D2V1	17	0.607143
0.488656	N2D2V1	18	0.642857
0.488656	N2D2V1	19	0.678571
0.488656	N2D2V1	20	0.714286
0.488656	N2D2V1	21	0.75
0.488656	N2D2V1	22	0.785714
0.488656	N2D2V1	23	0.821429
0.549623	N2D2V1	6	0.214286
0.549623	N2D2V1	7	0.25
0.549623	N2D2V1	8	0.285714
0.549623	N2D2V1	9	0.321429
0.549623	N2D2V1	10	0.357143
0.549623	N2D2V1	11	0.392857
0.549623	N2D2V1	12	0.428571
0.549623	N2D2V1	13	0.464286
0.549623	N2D2V1	14	0.5
0.549623	N2D2V1	15	0.535714
0.549623	N2D2V1	16	0.571429
0.549623	N2D2V1	17	0.607143
0.549623	N2D2V1	18	0.642857
0.549623	N2D2V1	19	0.678571
0.549623	N2D2V1	20	0.714286
0.549623	N2D2V1	21	0.75
0.549623	N2D2V1	22	0.785714
0.549623	N2D2V1	23	0.821429
0.549623	N2D2V1	24	0.857143
0.640017	N2D2V1	7	0.25
0.640017	N2D2V1	8	0.285714
0.640017	N2D2V1	9	0.321429
0.640017	N2D2V1	10	0.357143
0.640017	N2D2V1	11	0.392857
0.640017	N2D2V1	12	0.428571
0.640017	N2D2V1	13	0.464286
0.640017	N2D2V1	14	0.5
0.640017	N2D2V1	15	0.535714
0.640017	N2D2V1	16	0.571429
0.640017	N2D2V1	17	0.607143
0.640017	N2D2V1	18	0.642857
0.640017	N2D2V1	19	0.678571
0.640017	N2D2V1	20	0.714286
0.640017	N2D2V1	21	0.75
0.640017	N2D2V1	22	0.785714
0.640017	N2D2V1	23	0.821429
0.640017	N2D2V1	24	0.857143
0.640017	N2D2V1	25	0.892857
0.640017	N2D2V1	26	0.928571
0.640017	N2D2V1	27	0.964286
0.640017	N2D2V1	28	1
0.773826	N2D2V1	14	0.5
0.773826	N2D2V1	15	0.535714
0.773826	N2D2V1	16	0.571429
0.773826	N2D2V1	17	0.607143
0.773826	N2D2V1	18	0.642857
0.773826	N2D2V1	19	0.678571
0.773826	N2D2V1	20	0.714286
0.773826	N2D2V1	21	0.75
0.773826	N2D2V1	22	0.785714
0.773826	N2D2V1	23	0.821429
0.773826	N2D2V1	24	0.857143
0.773826	N2D2V1	25	0.892857
0.773826	N2D2V1	26	0.928571
0.773826	N2D2V1	27	0.964286
0.773826	N2D2V1	28	1
0.838195	N2D2V1	16	0.571429
0.838195	N2D2V1	17	0.607143
0.838195	N2D2V1	18	0.642857
0.838195	N2D2V1	19	0.678571
0.838195	N2D2V1	20	0.714286
0.838195	N2D2V1	21	0.75
0.838195	N2D2V1	22	0.785714
0.838195	N2D2V1	23	0.821429
0.838195	N2D2V1	24	0.857143
0.838195	N2D2V1	25	0.892857
0.838195	N2D2V1	26	0.928571
0.838195	N2D2V1	27	0.964286
0.902679	N2D2V1	22	0.785714
0.902679	N2D2V1	23	0.821429
0.902679	N2D2V1	24	0.857143
0.902679	N2D2V1	25	0.892857
0.902679	N2D2V1	26	0.928571
0.902679	N2D2V1	27	0.964286
0.902679	N2D2V1	28	1
0.398958	N2D3V1	3	0.111111
0.398958	N2D3V1	4	0.148148
0.398958	N2D3V1	5	0.185185
0.398958	N2D3V1	6	0.222222
0.398958	N2D3V1	7	0.259259
0.398958	N2D3V1	8	0.296296
0.398958	N2D3V1	9	0.333333
0.398958	N2D3V1	10	0.37037
0.428682	N2D3V1	4	0.148148
0.428682	N2D3V1	5	0.185185
0.428682	N2D3V1	6	0.222222
0.428682	N2D3V1	7	0.259259
0.428682	N2D3V1	8	0.296296
0.428682	N2D3V1	9	0.333333
0.428682	N2D3V1	10	0.37037
0.428682	N2D3V1	11	0.407407
0.428682	N2D3V1	12	0.444444
0.428682	N2D3V1	13	0.481481
0.428682	N2D3V1	14	0.518519
0.428682	N2D3V1	15	0.555556
0.488656	N2D3V1	6	0.222222
0.488656	N2D3V1	7	0.259259
0.488656	N2D3V1	8	0.296296
0.488656	N2D3V1	9	0.333333
0.488656	N2D3V1	10	0.37037
0.488656	N2D3V1	11	0.407407
0.488656	N2D3V1	12	0.444444
0.488656	N2D3V1	13	0.481481
0.488656	N2D3V1	14	0.518519
0.488656	N2D3V1	15	0.555556
0.488656	N2D3V1	16	0.592593
0.488656	N2D3V1	17	0.62963
0.488656	N2D3V1	18	0.666667
0.488656	N2D3V1	19	0.703704
0.488656	N2D3V1	20	0.740741
0.488656	N2D3V1	21	0.777778
0.488656	N2D3V1	22	0.814815
0.549623	N2D3V1	7	0.259259
0.549623	N2D3V1	8	0.296296
0.549623	N2D3V1	11	0.407407
0.549623	N2D3V1	12	0.444444
0.549623	N2D3V1	13	0.481481
0.549623	N2D3V1	14	0.518519
0.549623	N2D3V1	15	0.555556
0.549623	N2D3V1	16	0.592593
0.549623	N2D3V1	17	0.62963
0.549623	N2D3V1	18	0.666667
0.549623	N2D3V1	19	0.703704
0.549623	N2D3V1	20	0.740741
0.549623	N2D3V1	21	0.777778
0.549623	N2D3V1	22	0.814815
0.549623	N2D3V1	23	0.851852
0.549623	N2D3V1	24	0.888889
0.549623	N2D3V1	25	0.925926
0.640017	N2D3V1	11	0.407407
0.640017	N2D3V1	12	0.444444
0.640017	N2D3V1	13	0.481481
0.640017	N2D3V1	14	0.518519
0.640017	N2D3V1	15	0.555556
0.640017	N2D3V1	16	0.592593
0.640017	N2D3V1	17	0.62963
0.640017	N2D3V1	18	0.666667
0.640017	N2D3V1	19	0.703704
0.640017	N2D3V1	20	0.740741
0.640017	N2D3V1	21	0.777778
0.640017	N2D3V1	22	0.814815
0.640017	N2D3V1	23	0.851852
0.640017	N2D3V1	24	0.888889
0.640017	N2D3V1	25	0.925926
0.640017	N2D3V1	26	0.962963
0.773826	N2D3V1	13	0.481481
0.773826	N2D3V1	14	0.518519
0.773826	N2D3V1	15	0.555556
0.773826	N2D3V1	16	0.592593
0.773826	N2D3V1	17	0.62963
0.773826	N2D3V1	18	0.666667
0.773826	N2D3V1	19	0.703704
0.773826	N2D3V1	20	0.740741
0.773826	N2D3V1	21	0.777778
0.773826	N2D3V1	22	0.814815
0.773826	N2D3V1	23	0.851852
0.773826	N2D3V1	24	0.888889
0.773826	N2D3V1	25	0.925926
0.838195	N2D3V1	16	0.592593
0.838195	N2D3V1	17	0.62963
0.838195	N2D3V1	18	0.666667
0.838195	N2D3V1	19	0.703704
0.838195	N2D3V1	20	0.740741
0.838195	N2D3V1	21	0.777778
0.838195	N2D3V1	22	0.814815
0.838195	N2D3V1	23	0.851852
0.838195	N2D3V1	25	0.925926
0.838195	N2D3V1	26	0.962963
0.838195	N2D3V1	27	1
0.902679	N2D3V1	22	0.814815
0.902679	N2D3V1	23	0.851852
0.902679	N2D3V1	24	0.888889
0.902679	N2D3V1	25	0.925926
0.902679	N2D3V1	26	0.962963
0.902679	N2D3V1	27	1

## Sheet: Seedling stage
DPD	Date	Treatment	Leaf rank	Normalized leaf number	leaf biomass	total leaf biomass	Leaf biomass partitioning coefficient
0.331398	2013/11/23	N0D2V1	3	0.12	0.0596	0.8545	0.0697484
0.331398	2013/11/23	N0D2V1	4	0.153846	0.0966667	0.8545	0.113127
0.331398	2013/11/23	N0D2V1	5	0.192308	0.1755	0.8545	0.205383
0.331398	2013/11/23	N0D2V1	6	0.230769	0.213	0.8545	0.249269
0.331398	2013/11/23	N0D2V1	7	0.269231	0.1465	0.8545	0.171445
0.331398	2013/11/23	N0D2V1	8	0.307692	0.096	0.8545	0.112346
0.331398	2013/11/23	N0D2V1	9	0.346154	0.0642	0.8545	0.0751317
0.331398	2013/11/23	N1D2V1	4	0.148148	0.138	1.1829	0.116662
0.331398	2013/11/23	N1D2V1	5	0.185185	0.2187	1.1829	0.184885
0.331398	2013/11/23	N1D2V1	6	0.222222	0.2962	1.1829	0.250402
0.331398	2013/11/23	N1D2V1	7	0.259259	0.2017	1.1829	0.170513
0.331398	2013/11/23	N1D2V1	8	0.296296	0.1394	1.1829	0.117846
0.331398	2013/11/23	N1D2V1	9	0.333333	0.1103	1.1829	0.0932454
0.331398	2013/11/23	N1D2V1	10	0.37037	0.0786	1.1829	0.0664469
0.331398	2013/11/23	N2D2V1	3	0.107143	0.063	1.8544	0.0339733
0.331398	2013/11/23	N2D2V1	4	0.142857	0.147	1.8544	0.0792709
0.331398	2013/11/23	N2D2V1	5	0.178571	0.2877	1.8544	0.155145
0.331398	2013/11/23	N2D2V1	6	0.214286	0.436	1.8544	0.235116
0.331398	2013/11/23	N2D2V1	7	0.25	0.386	1.8544	0.208154
0.331398	2013/11/23	N2D2V1	8	0.285714	0.297	1.8544	0.16016
0.331398	2013/11/23	N2D2V1	9	0.321429	0.1717	1.8544	0.0925906
0.331398	2013/11/23	N2D2V1	10	0.357143	0.066	1.8544	0.035591
0.398958	2013/12/21	N0D1V1	3	0.12	0.0945	2.4262	0.0389498
0.398958	2013/12/21	N0D1V1	4	0.16	0.298667	2.4262	0.123101
0.398958	2013/12/21	N0D1V1	5	0.2	0.485667	2.4262	0.200176
0.398958	2013/12/21	N0D1V1	6	0.24	0.577	2.4262	0.23782
0.398958	2013/12/21	N0D1V1	7	0.28	0.4332	2.4262	0.178551
0.398958	2013/12/21	N0D1V1	8	0.32	0.2632	2.4262	0.108482
0.398958	2013/12/21	N0D1V1	9	0.36	0.181	2.4262	0.0746023
0.398958	2013/12/21	N0D1V1	10	0.4	0.093	2.4262	0.0383315
0.398958	2013/12/21	N0D2V1	4	0.153846	0.153	2.0547	0.0744634
0.398958	2013/12/21	N0D2V1	5	0.192308	0.348	2.0547	0.169368
0.398958	2013/12/21	N0D2V1	6	0.230769	0.487	2.0547	0.237018
0.398958	2013/12/21	N0D2V1	7	0.269231	0.4243	2.0547	0.206502
0.398958	2013/12/21	N0D2V1	8	0.307692	0.3387	2.0547	0.164842
0.398958	2013/12/21	N0D2V1	9	0.346154	0.2007	2.0547	0.0976785
0.398958	2013/12/21	N0D2V1	10	0.384615	0.103	2.0547	0.050129
0.398958	2013/12/21	N0D3V1	4	0.153846	0.115333	1.7333	0.0665397
0.398958	2013/12/21	N0D3V1	5	0.192308	0.292	1.7333	0.168465
0.398958	2013/12/21	N0D3V1	6	0.230769	0.4043	1.7333	0.233254
0.398958	2013/12/21	N0D3V1	7	0.269231	0.376	1.7333	0.216927
0.398958	2013/12/21	N0D3V1	8	0.307692	0.272333	1.7333	0.157118
0.398958	2013/12/21	N0D3V1	9	0.346154	0.18	1.7333	0.103848
0.398958	2013/12/21	N0D3V1	10	0.384615	0.0933	1.7333	0.053828
0.398958	2013/12/21	N1D1V1	3	0.107143	0.1336	4.2454	0.0314694
0.398958	2013/12/21	N1D1V1	4	0.142857	0.366	4.2454	0.086211
0.398958	2013/12/21	N1D1V1	5	0.178571	0.428333	4.2454	0.100894
0.398958	2013/12/21	N1D1V1	6	0.214286	0.756	4.2454	0.178075
0.398958	2013/12/21	N1D1V1	7	0.25	0.8624	4.2454	0.203138
0.398958	2013/12/21	N1D1V1	8	0.285714	0.665667	4.2454	0.156797
0.398958	2013/12/21	N1D1V1	9	0.321429	0.4604	4.2454	0.108447
0.398958	2013/12/21	N1D1V1	10	0.357143	0.288667	4.2454	0.0679952
0.398958	2013/12/21	N1D1V1	11	0.392857	0.1757	4.2454	0.041386
0.398958	2013/12/21	N1D1V1	12	0.428571	0.1086	4.2454	0.0255806
0.398958	2013/12/21	N1D2V1	4	0.148148	0.2415	2.3736	0.101744
0.398958	2013/12/21	N1D2V1	5	0.185185	0.3747	2.3736	0.157861
0.398958	2013/12/21	N1D2V1	6	0.222222	0.4113	2.3736	0.173281
0.398958	2013/12/21	N1D2V1	7	0.259259	0.4613	2.3736	0.194346
0.398958	2013/12/21	N1D2V1	8	0.296296	0.3693	2.3736	0.155586
0.398958	2013/12/21	N1D2V1	9	0.333333	0.2188	2.3736	0.0921807
0.398958	2013/12/21	N1D2V1	10	0.37037	0.119667	2.3736	0.0504157
0.398958	2013/12/21	N1D2V1	11	0.407407	0.105	2.3736	0.0442366
0.398958	2013/12/21	N1D2V1	12	0.444444	0.072	2.3736	0.0303337
0.398958	2013/12/21	N1D3V1	3	0.125	0.051	2.2181	0.0229927
0.398958	2013/12/21	N1D3V1	4	0.166667	0.1063	2.2181	0.0479239
0.398958	2013/12/21	N1D3V1	5	0.208333	0.2379	2.2181	0.107254
0.398958	2013/12/21	N1D3V1	6	0.25	0.3691	2.2181	0.166404
0.398958	2013/12/21	N1D3V1	7	0.291667	0.469	2.2181	0.211442
0.398958	2013/12/21	N1D3V1	8	0.333333	0.3853	2.2181	0.173707
0.398958	2013/12/21	N1D3V1	9	0.375	0.2543	2.2181	0.114648
0.398958	2013/12/21	N1D3V1	10	0.416667	0.176	2.2181	0.0793472
0.398958	2013/12/21	N1D3V1	11	0.458333	0.113	2.2181	0.0509445
0.398958	2013/12/21	N1D3V1	12	0.5	0.0562	2.2181	0.025337
0.398958	2013-12-21	N2D1V1	3	0.103448	0.1135	2.9669	0.0382554
0.398958	2013-12-21	N2D1V1	4	0.137931	0.152	2.9669	0.0512319
0.398958	2013/12/21	N2D1V1	5	0.172414	0.391667	2.9669	0.132012
0.398958	2013/12/21	N2D1V1	6	0.206897	0.538667	2.9669	0.181559
0.398958	2013/12/21	N2D1V1	7	0.241379	0.697333	2.9669	0.235038
0.398958	2013/12/21	N2D1V1	8	0.275862	0.432667	2.9669	0.145831
0.398958	2013/12/21	N2D1V1	9	0.310345	0.312	2.9669	0.10516
0.398958	2013/12/21	N2D1V1	10	0.344828	0.227667	2.9669	0.0767355
0.398958	2013/12/21	N2D1V1	11	0.37931	0.1014	2.9669	0.0341771
0.398958	2013/12/21	N2D2V1	4	0.142857	0.1775	2.8727	0.0617886
0.398958	2013/12/21	N2D2V1	5	0.178571	0.3299	2.8727	0.11484
0.398958	2013/12/21	N2D2V1	6	0.214286	0.4687	2.8727	0.163157
0.398958	2013/12/21	N2D2V1	7	0.25	0.5937	2.8727	0.20667
0.398958	2013/12/21	N2D2V1	8	0.285714	0.5063	2.8727	0.176245
0.398958	2013/12/21	N2D2V1	9	0.321429	0.3927	2.8727	0.136701
0.398958	2013/12/21	N2D2V1	10	0.357143	0.2489	2.8727	0.0866432
0.398958	2013/12/21	N2D2V1	11	0.392857	0.155	2.8727	0.0539562
0.398958	2013/12/21	N2D3V1	3	0.111111	0.118	2.8949	0.0407613
0.398958	2013/12/21	N2D3V1	4	0.148148	0.279	2.8949	0.0963764
0.398958	2013/12/21	N2D3V1	5	0.185185	0.402	2.8949	0.138865
0.398958	2013/12/21	N2D3V1	6	0.222222	0.568	2.8949	0.196207
0.398958	2013/12/21	N2D3V1	7	0.259259	0.625333	2.8949	0.216012
0.398958	2013/12/21	N2D3V1	8	0.296296	0.4198	2.8949	0.145014
0.398958	2013/12/21	N2D3V1	9	0.333333	0.329733	2.8949	0.113901
0.398958	2013/12/21	N2D3V1	10	0.37037	0.153	2.8949	0.0528516
0.398958	2013/12/21	N1D1V2	3	0.107143	0.136	3.2287	0.0421222
0.398958	2013/12/21	N1D1V2	4	0.142857	0.2167	3.2287	0.0671168
0.398958	2013/12/21	N1D1V2	5	0.178571	0.499	3.2287	0.154551
0.398958	2013/12/21	N1D1V2	6	0.214286	0.6836	3.2287	0.211726
0.398958	2013/12/21	N1D1V2	7	0.25	0.617	3.2287	0.191099
0.398958	2013/12/21	N1D1V2	8	0.285714	0.4557	3.2287	0.14114
0.398958	2013/12/21	N1D1V2	9	0.321429	0.3058	3.2287	0.094713
0.398958	2013/12/21	N1D1V2	10	0.357143	0.2055	3.2287	0.0636479
0.398958	2013/12/21	N1D1V2	11	0.392857	0.1094	3.2287	0.0338836
0.398958	2013/12/21	N1D1V3	3	0.107143	0.208	3.6503	0.0569816
0.398958	2013/12/21	N1D1V3	4	0.142857	0.443	3.6503	0.12136
0.398958	2013/12/21	N1D1V3	5	0.178571	0.5553	3.6503	0.152124
0.398958	2013/12/21	N1D1V3	6	0.214286	0.652	3.6503	0.178615
0.398958	2013/12/21	N1D1V3	7	0.25	0.738	3.6503	0.202175
0.398958	2013/12/21	N1D1V3	8	0.285714	0.519333	3.6503	0.142271
0.398958	2013/12/21	N1D1V3	9	0.321429	0.269	3.6503	0.0736926
0.398958	2013/12/21	N1D1V3	10	0.357143	0.167667	3.6503	0.0459323
0.398958	2013/12/21	N1D1V3	11	0.392857	0.098	3.6503	0.0268471
0.428682	2014/1/16	N0D1V1	4	0.16	0.176	6.299	0.0279409
0.428682	2014/1/16	N0D1V1	5	0.2	0.554667	6.299	0.0880563
0.428682	2014/1/16	N0D1V1	6	0.24	1.114	6.299	0.176853
0.428682	2014/1/16	N0D1V1	7	0.28	1.08867	6.299	0.172832
0.428682	2014/1/16	N0D1V1	8	0.32	1.10267	6.299	0.175054
0.428682	2014-01-16	N0D1V1	9	0.36	0.883667	6.299	0.140287
0.428682	2014/1/16	N0D1V1	10	0.4	0.341	6.299	0.0541356
0.428682	2014/1/16	N0D1V1	11	0.44	0.324667	6.299	0.0515426
0.428682	2014/1/16	N0D1V1	12	0.48	0.249067	6.299	0.0395407
0.428682	2014/1/16	N0D1V1	13	0.52	0.1997	6.299	0.0317034
0.428682	2014/1/16	N0D1V1	14	0.56	0.1589	6.299	0.0252262
0.428682	2014/1/16	N0D1V1	15	0.6	0.106	6.299	0.0168281
0.428682	2014/1/16	N0D2V1	4	0.153846	0.19	3.7906	0.050124
0.428682	2014/1/16	N0D2V1	5	0.192308	0.447	3.7906	0.117923
0.428682	2014/1/16	N0D2V1	6	0.230769	0.507	3.7906	0.133752
0.428682	2014/1/16	N0D2V1	7	0.269231	0.5843	3.7906	0.154144
0.428682	2014/1/16	N0D2V1	8	0.307692	0.67	3.7906	0.176753
0.428682	2014/1/16	N0D2V1	9	0.346154	0.506	3.7906	0.133488
0.428682	2014/1/16	N0D2V1	10	0.384615	0.2147	3.7906	0.0566401
0.428682	2014/1/16	N0D2V1	11	0.423077	0.2123	3.7906	0.056007
0.428682	2014/1/16	N0D2V1	12	0.461538	0.181	3.7906	0.0477497
0.428682	2014/1/16	N0D2V1	13	0.5	0.1685	3.7906	0.0444521
0.428682	2014/1/16	N0D2V1	14	0.538462	0.10975	3.7906	0.0289532
0.428682	2014/1/16	N0D3V1	5	0.192308	0.447	3.5654	0.125372
0.428682	2014/1/16	N0D3V1	6	0.230769	0.544233	3.5654	0.152643
0.428682	2014/1/16	N0D3V1	7	0.269231	0.6894	3.5654	0.193358
0.428682	2014/1/16	N0D3V1	8	0.307692	0.679667	3.5654	0.190628
0.428682	2014/1/16	N0D3V1	9	0.346154	0.438333	3.5654	0.122941
0.428682	2014/1/16	N0D3V1	10	0.384615	0.20062	3.5654	0.0562686
0.428682	2014/1/16	N0D3V1	11	0.423077	0.196667	3.5654	0.0551598
0.428682	2014/1/16	N0D3V1	12	0.461538	0.1325	3.5654	0.0371627
0.428682	2014/1/16	N0D3V1	13	0.5	0.0967	3.5654	0.0271218
0.428682	2014/1/16	N0D3V1	14	0.538462	0.0864	3.5654	0.0242329
0.428682	2014/1/16	N0D3V1	15	0.576923	0.0539	3.5654	0.0151175
0.428682	2014/1/16	N1D1V1	4	0.142857	0.193	4.8324	0.0399387
0.428682	2014/1/16	N1D1V1	5	0.178571	0.422333	4.8324	0.0873962
0.428682	2014/1/16	N1D1V1	6	0.214286	0.761	4.8324	0.157479
0.428682	2014/1/16	N1D1V1	7	0.25	0.8337	4.8324	0.172523
0.428682	2014/1/16	N1D1V1	8	0.285714	0.843667	4.8324	0.174585
0.428682	2014/1/16	N1D1V1	9	0.321429	0.742	4.8324	0.153547
0.428682	2014/1/16	N1D1V1	10	0.357143	0.481	4.8324	0.0995365
0.428682	2014-01-16	N1D1V1	11	0.392857	0.209667	4.8324	0.0433877
0.428682	2014/1/16	N1D1V1	12	0.428571	0.174	4.8324	0.036007
0.428682	2014/1/16	N1D1V1	13	0.464286	0.099	4.8324	0.0204867
0.428682	2014/1/16	N1D1V1	14	0.5	0.073	4.8324	0.0151064
0.428682	2014/1/16	N1D2V1	4	0.148148	0.144	3.1118	0.0462755
0.428682	2014/1/16	N1D2V1	5	0.185185	0.3017	3.1118	0.0969535
0.428682	2014/1/16	N1D2V1	6	0.222222	0.4123	3.1118	0.132496
0.428682	2014/1/16	N1D2V1	7	0.259259	0.5833	3.1118	0.187448
0.428682	2014/1/16	N1D2V1	8	0.296296	0.4293	3.1118	0.137959
0.428682	2014/1/16	N1D2V1	9	0.333333	0.3247	3.1118	0.104345
0.428682	2014/1/16	N1D2V1	10	0.37037	0.264	3.1118	0.0848384
0.428682	2014/1/16	N1D2V1	11	0.407407	0.182	3.1118	0.058487
0.428682	2014/1/16	N1D2V1	12	0.444444	0.137	3.1118	0.044026
0.428682	2014/1/16	N1D2V1	13	0.481481	0.119	3.1118	0.0382415
0.428682	2014/1/16	N1D2V1	14	0.518519	0.0975	3.1118	0.0313323
0.428682	2014/1/16	N1D2V1	15	0.555556	0.073	3.1118	0.0234591
0.428682	2014/1/16	N1D2V1	16	0.592593	0.044	3.1118	0.0141397
0.428682	2014/1/16	N1D3V1	4	0.166667	0.129	2.3168	0.0556802
0.428682	2014/1/16	N1D3V1	5	0.208333	0.1643	2.3168	0.0709168
0.428682	2014/1/16	N1D3V1	6	0.25	0.3077	2.3168	0.132812
0.428682	2014/1/16	N1D3V1	7	0.291667	0.3574	2.3168	0.154265
0.428682	2014/1/16	N1D3V1	8	0.333333	0.3687	2.3168	0.159142
0.428682	2014/1/16	N1D3V1	9	0.375	0.241	2.3168	0.104023
0.428682	2014/1/16	N1D3V1	10	0.416667	0.201	2.3168	0.0867576
0.428682	2014/1/16	N1D3V1	11	0.458333	0.166	2.3168	0.0716506
0.428682	2014/1/16	N1D3V1	12	0.5	0.1335	2.3168	0.0576226
0.428682	2014/1/16	N1D3V1	13	0.541667	0.1133	2.3168	0.0489037
0.428682	2014/1/16	N1D3V1	14	0.583333	0.0869	2.3168	0.0375086
0.428682	2014/1/16	N1D3V1	15	0.625	0.048	2.3168	0.0207182
0.428682	2014/1/16	N2D1V1	4	0.137931	0.168	4.231	0.0397069
0.428682	2014/1/16	N2D1V1	5	0.172414	0.392	4.231	0.0926495
0.428682	2014/1/16	N2D1V1	6	0.206897	0.5483	4.231	0.129591
0.428682	2014/1/16	N2D1V1	7	0.241379	0.658	4.231	0.155519
0.428682	2014/1/16	N2D1V1	8	0.275862	0.768	4.231	0.181517
0.428682	2014/1/16	N2D1V1	9	0.310345	0.5527	4.231	0.130631
0.428682	2014/1/16	N2D1V1	10	0.344828	0.3536	4.231	0.0835736
0.428682	2014/1/16	N2D1V1	11	0.37931	0.2431	4.231	0.0574569
0.428682	2014/1/16	N2D1V1	12	0.413793	0.1729	4.231	0.040865
0.428682	2014/1/16	N2D1V1	13	0.448276	0.137	4.231	0.0323801
0.428682	2014/1/16	N2D1V1	14	0.482759	0.1094	4.231	0.0258568
0.428682	2014/1/16	N2D1V1	15	0.517241	0.084	4.231	0.0198535
0.428682	2014/1/16	N2D1V1	16	0.551724	0.044	4.231	0.0103994
0.428682	2014/1/16	N2D2V1	4	0.142857	0.32	4.0325	0.0793552
0.428682	2014/1/16	N2D2V1	5	0.178571	0.53	4.0325	0.131432
0.428682	2014/1/16	N2D2V1	6	0.214286	0.558667	4.0325	0.138541
0.428682	2014/1/16	N2D2V1	7	0.25	0.668333	4.0325	0.165737
0.428682	2014/1/16	N2D2V1	8	0.285714	0.620667	4.0325	0.153916
0.428682	2014/1/16	N2D2V1	9	0.321429	0.411	4.0325	0.101922
0.428682	2014/1/16	N2D2V1	10	0.357143	0.281667	4.0325	0.0698491
0.428682	2014/1/16	N2D2V1	11	0.392857	0.162667	4.0325	0.0403389
0.428682	2014/1/16	N2D2V1	12	0.428571	0.1775	4.0325	0.0440174
0.428682	2014/1/16	N2D2V1	13	0.464286	0.166	4.0325	0.0411655
0.428682	2014/1/16	N2D2V1	14	0.5	0.097	4.0325	0.0240546
0.428682	2014/1/16	N2D2V1	15	0.535714	0.039	4.0325	0.00967142
0.428682	2014/1/16	N2D3V1	4	0.148148	0.1467	4.0091	0.0365918
0.428682	2014/1/16	N2D3V1	5	0.185185	0.243	4.0091	0.0606121
0.428682	2014/1/16	N2D3V1	6	0.222222	0.5223	4.0091	0.130279
0.428682	2014/1/16	N2D3V1	7	0.259259	0.7143	4.0091	0.17817
0.428682	2014/1/16	N2D3V1	8	0.296296	0.5857	4.0091	0.146093
0.428682	2014/1/16	N2D3V1	9	0.333333	0.518	4.0091	0.129206
0.428682	2014/1/16	N2D3V1	10	0.37037	0.3427	4.0091	0.0854805
0.428682	2014/1/16	N2D3V1	11	0.407407	0.2907	4.0091	0.07251
0.428682	2014/1/16	N2D3V1	12	0.444444	0.243	4.0091	0.0606121
0.428682	2014/1/16	N2D3V1	13	0.481481	0.183	4.0091	0.0456462
0.428682	2014/1/16	N2D3V1	14	0.518519	0.1237	4.0091	0.0308548
0.428682	2014/1/16	N2D3V1	15	0.555556	0.096	4.0091	0.0239455
0.428682	2014/1/16	N1D1V2	3	0.107143	0.128	6.2525	0.0204718
0.428682	2014/1/16	N1D1V2	4	0.142857	0.37	6.2525	0.0615569
0.428682	2014/1/16	N1D1V2	5	0.178571	0.582333	6.2525	0.0968828
0.428682	2014/1/16	N1D1V2	6	0.214286	0.8661	6.2525	0.138521
0.428682	2014/1/16	N1D1V2	7	0.25	1.014	6.2525	0.162175
0.428682	2014/1/16	N1D1V2	8	0.285714	0.8976	6.2525	0.143559
0.428682	2014/1/16	N1D1V2	9	0.321429	0.79	6.2525	0.126349
0.428682	2014/1/16	N1D1V2	10	0.357143	0.5414	6.2525	0.0865894
0.428682	2014/1/16	N1D1V2	11	0.392857	0.401	6.2525	0.0641343
0.428682	2014/1/16	N1D1V2	12	0.428571	0.2284	6.2525	0.0365294
0.428682	2014/1/16	N1D1V2	13	0.464286	0.1635	6.2525	0.0261495
0.428682	2014/1/16	N1D1V2	14	0.5	0.1292	6.2525	0.0206637
0.428682	2014/1/16	N1D1V2	15	0.535714	0.093	6.2525	0.0148741
0.428682	2014/1/16	N1D1V2	16	0.571429	0.048	6.2525	0.00767693
0.428682	2014/1/16	N1D1V3	4	0.142857	0.3565	5.5022	0.0647923
0.428682	2014/1/16	N1D1V3	5	0.178571	0.607	5.5022	0.11032
0.428682	2014/1/16	N1D1V3	6	0.214286	0.7735	5.5022	0.14058
0.428682	2014/1/16	N1D1V3	7	0.25	0.928	5.5022	0.16866
0.428682	2014/1/16	N1D1V3	8	0.285714	0.936333	5.5022	0.170174
0.428682	2014/1/16	N1D1V3	9	0.321429	0.7628	5.5022	0.138635
0.428682	2014/1/16	N1D1V3	10	0.357143	0.468333	5.5022	0.0851175
0.428682	2014/1/16	N1D1V3	11	0.392857	0.243	5.5022	0.0441642
0.428682	2014/1/16	N1D1V3	12	0.428571	0.1747	5.5022	0.0317509
0.428682	2014/1/16	N1D1V3	13	0.464286	0.104833	5.5022	0.019053
0.428682	2014/1/16	N1D1V3	14	0.5	0.0862	5.5022	0.0156665
0.428682	2014/1/16	N1D1V3	15	0.535714	0.061	5.5022	0.0110865

## Sheet: Budding and Bolting stage
Date	Treatment	Leaf rank	Normalized leaf number	leaf biomass	total leaf biomass	Leaf biomass partitioning coefficient
2014-02-23	N0D1V1	5	0.192308	0.363	9.0994	0.0398927
2014/2/23	N0D1V1	6	0.230769	0.530333	9.0994	0.0582822
2014/2/23	N0D1V1	7	0.269231	0.643	9.0994	0.070664
2014/2/23	N0D1V1	8	0.307692	0.6987	9.0994	0.0767853
2014/2/23	N0D1V1	9	0.346154	0.771667	9.0994	0.0848041
2014/2/23	N0D1V1	10	0.384615	0.819333	9.0994	0.0900426
2014/2/23	N0D1V1	11	0.423077	0.946	9.0994	0.103963
2014/2/23	N0D1V1	12	0.461538	0.9126	9.0994	0.100292
2014/2/23	N0D1V1	13	0.5	0.891	9.0994	0.0979185
2014/2/23	N0D1V1	14	0.538462	0.833333	9.0994	0.0915811
2014/2/23	N0D1V1	15	0.576923	0.638667	9.0994	0.0701878
2014/2/23	N0D1V1	16	0.615385	0.409	9.0994	0.044948
2014/2/23	N0D1V1	17	0.653846	0.250667	9.0994	0.0275476
2014/2/23	N0D1V1	18	0.692308	0.1973	9.0994	0.0216827
2014/2/23	N0D1V1	19	0.730769	0.126667	9.0994	0.0139203
2014/2/23	N0D1V1	20	0.769231	0.0681	9.0994	0.00748401
2014/2/23	N0D2V1	6	0.230769	0.4085	8.4241	0.0484918
2014/2/23	N0D2V1	7	0.269231	0.558	8.4241	0.0662385
2014/2/23	N0D2V1	8	0.307692	0.621	8.4241	0.0737171
2014/2/23	N0D2V1	9	0.346154	0.742	8.4241	0.0880806
2014/2/23	N0D2V1	10	0.384615	0.7827	8.4241	0.092912
2014/2/23	N0D2V1	11	0.423077	0.8937	8.4241	0.106088
2014/2/23	N0D2V1	12	0.461538	0.853	8.4241	0.101257
2014/2/23	N0D2V1	13	0.5	0.812	8.4241	0.0963901
2014/2/23	N0D2V1	14	0.538462	0.7177	8.4241	0.085196
2014/2/23	N0D2V1	15	0.576923	0.593	8.4241	0.0703933
2014/2/23	N0D2V1	16	0.615385	0.4227	8.4241	0.0501775
2014/2/23	N0D2V1	17	0.653846	0.3333	8.4241	0.0395651
2014/2/23	N0D2V1	18	0.692308	0.23	8.4241	0.0273026
2014/2/23	N0D2V1	19	0.730769	0.197	8.4241	0.0233853
2014/2/23	N0D2V1	20	0.769231	0.1575	8.4241	0.0186964
2014/2/23	N0D2V1	21	0.807692	0.102	8.4241	0.0121081
2014/2/23	N0D3V1	6	0.230769	0.3502	5.934	0.0590158
2014/2/23	N0D3V1	7	0.269231	0.451	5.934	0.0760027
2014/2/23	N0D3V1	8	0.307692	0.5043	5.934	0.0849848
2014/2/23	N0D3V1	9	0.346154	0.6164	5.934	0.103876
2014/2/23	N0D3V1	10	0.384615	0.666	5.934	0.112235
2014/2/23	N0D3V1	11	0.423077	0.716667	5.934	0.120773
2014/2/23	N0D3V1	12	0.461538	0.655	5.934	0.110381
2014/2/23	N0D3V1	13	0.5	0.523333	5.934	0.0881923
2014/2/23	N0D3V1	14	0.538462	0.422	5.934	0.0711156
2014/2/23	N0D3V1	15	0.576923	0.3593	5.934	0.0605494
2014/2/23	N0D3V1	16	0.615385	0.216667	5.934	0.0365128
2014/2/23	N0D3V1	17	0.653846	0.1861	5.934	0.0313616
2014/2/23	N0D3V1	18	0.692308	0.1244	5.934	0.0209639
2014/2/23	N0D3V1	19	0.730769	0.0853	5.934	0.0143748
2014/2/23	N0D3V1	20	0.769231	0.0573	5.934	0.00965622
2014/2/23	N1D1V1	5	0.172414	0.59	11.8129	0.0499454
2014/2/23	N1D1V1	6	0.206897	0.753	11.8129	0.0637439
2014/2/23	N1D1V1	7	0.241379	0.8413	11.8129	0.0712188
2014/2/23	N1D1V1	8	0.275862	0.9243	11.8129	0.078245
2014/2/23	N1D1V1	9	0.310345	0.9753	11.8129	0.0825623
2014/2/23	N1D1V1	10	0.344828	1.0487	11.8129	0.0887758
2014/2/23	N1D1V1	11	0.366667	1.173	11.8129	0.0992982
2014/2/23	N1D1V1	12	0.4	1.093	11.8129	0.092526
2014/2/23	N1D1V1	13	0.433333	0.962333	11.8129	0.0814646
2014/2/23	N1D1V1	14	0.466667	0.8233	11.8129	0.069695
2014/2/23	N1D1V1	15	0.5	0.7667	11.8129	0.0649036
2014/2/23	N1D1V1	16	0.533333	0.635	11.8129	0.0537548
2014/2/23	N1D1V1	17	0.566667	0.516	11.8129	0.0436811
2014/2/23	N1D1V1	18	0.6	0.390667	11.8129	0.0330712
2014/2/23	N1D1V1	19	0.633333	0.1997	11.8129	0.0169052
2014/2/23	N1D1V1	20	0.666667	0.1206	11.8129	0.0102092
2014/2/23	N1D2V1	7	0.269231	0.4937	8.0802	0.0611
2014/2/23	N1D2V1	8	0.307692	0.557	8.0802	0.0689339
2014/2/23	N1D2V1	9	0.346154	0.6863	8.0802	0.084936
2014/2/23	N1D2V1	10	0.384615	0.722	8.0802	0.0893542
2014/2/23	N1D2V1	11	0.423077	0.783	8.0802	0.0969035
2014/2/23	N1D2V1	12	0.461538	0.7766	8.0802	0.0961115
2014/2/23	N1D2V1	13	0.5	0.7363	8.0802	0.091124
2014/2/23	N1D2V1	14	0.538462	0.696	8.0802	0.0861365
2014/2/23	N1D2V1	15	0.576923	0.676	8.0802	0.0836613
2014/2/23	N1D2V1	16	0.615385	0.5113	8.0802	0.0632781
2014/2/23	N1D2V1	17	0.653846	0.4453	8.0802	0.05511
2014/2/23	N1D2V1	18	0.692308	0.303667	8.0802	0.0375816
2014/2/23	N1D2V1	19	0.730769	0.220667	8.0802	0.0273096
2014/2/23	N1D2V1	20	0.769231	0.174	8.0802	0.0215341
2014/2/23	N1D2V1	21	0.807692	0.125	8.0802	0.0154699
2014/2/23	N1D2V1	22	0.846154	0.0865	8.0802	0.0107052
2014/2/23	N1D2V1	23	0.884615	0.0555	8.0802	0.00686864
2014/2/23	N1D2V1	24	0.923077	0.0314	8.0802	0.00388604
2014/2/23	N1D3V1	6	0.230769	0.2875	4.8555	0.0592112
2014/2/23	N1D3V1	7	0.269231	0.317667	4.8555	0.0654241
2014/2/23	N1D3V1	8	0.307692	0.380667	4.8555	0.0783991
2014/2/23	N1D3V1	9	0.346154	0.433333	4.8555	0.0892459
2014/2/23	N1D3V1	10	0.384615	0.476	4.8555	0.0980332
2014/2/23	N1D3V1	11	0.423077	0.539667	4.8555	0.111145
2014/2/23	N1D3V1	12	0.461538	0.517	4.8555	0.106477
2014/2/23	N1D3V1	13	0.5	0.5074	4.8555	0.1045
2014/2/23	N1D3V1	14	0.538462	0.4556	4.8555	0.0938317
2014/2/23	N1D3V1	15	0.576923	0.379	4.8555	0.0780558
2014/2/23	N1D3V1	16	0.615385	0.302333	4.8555	0.0622662
2014/2/23	N1D3V1	17	0.653846	0.174667	4.8555	0.035973
2014/2/23	N1D3V1	18	0.692308	0.0846667	4.8555	0.0174373
2014/2/23	N2D1V1	6	0.2	0.79	11.953	0.0660922
2014/2/23	N2D1V1	7	0.233333	0.9167	11.953	0.076692
2014/2/23	N2D1V1	8	0.266667	1.111	11.953	0.0929474
2014/2/23	N2D1V1	9	0.3	1.19433	11.953	0.0999191
2014/2/23	N2D1V1	10	0.333333	1.274	11.953	0.106584
2014/2/23	N2D1V1	11	0.366667	1.328	11.953	0.111102
2014/2/23	N2D1V1	12	0.4	1.287	11.953	0.107672
2014/2/23	N2D1V1	13	0.433333	1.207	11.953	0.100979
2014/2/23	N2D1V1	14	0.466667	1.113	11.953	0.0931147
2014/2/23	N2D1V1	15	0.5	0.975	11.953	0.0815695
2014/2/23	N2D1V1	16	0.533333	0.783	11.953	0.0655066
2014/2/23	N2D1V1	17	0.566667	0.6297	11.953	0.0526813
2014/2/23	N2D1V1	18	0.6	0.566667	11.953	0.0474079
2014/2/23	N2D1V1	19	0.633333	0.376	11.953	0.0314565
2014/2/23	N2D1V1	20	0.666667	0.233	11.953	0.019493
2014/2/23	N2D1V1	21	0.7	0.13	11.953	0.0108759
2014/2/23	N2D2V1	6	0.230769	0.4955	7.6368	0.0648832
2014/2/23	N2D2V1	7	0.269231	0.445	7.6368	0.0582705
2014/2/23	N2D2V1	8	0.307692	0.540333	7.6368	0.0707539
2014/2/23	N2D2V1	9	0.346154	0.611667	7.6368	0.0800946
2014/2/23	N2D2V1	10	0.357143	0.658833	7.6368	0.0862709
2014/2/23	N2D2V1	11	0.392857	0.68	7.6368	0.0890425
2014/2/23	N2D2V1	12	0.428571	0.795	7.6368	0.104101
2014/2/23	N2D2V1	13	0.464286	0.708333	7.6368	0.0927526
2014/2/23	N2D2V1	14	0.5	0.688333	7.6368	0.0901337
2014/2/23	N2D2V1	15	0.535714	0.5687	7.6368	0.0744684
2014/2/23	N2D2V1	16	0.571429	0.399667	7.6368	0.0523343
2014/2/23	N2D2V1	17	0.607143	0.331333	7.6368	0.0433864
2014/2/23	N2D2V1	18	0.642857	0.2296	7.6368	0.0300649
2014/2/23	N2D2V1	19	0.678571	0.1945	7.6368	0.0254688
2014/2/23	N2D2V1	20	0.714286	0.1765	7.6368	0.0231118
2014/2/23	N2D2V1	21	0.75	0.066	7.6368	0.00864236
2014/2/23	N2D2V1	22	0.785714	0.0285	7.6368	0.00373193
2014/2/23	N2D2V1	23	0.821429	0.019	7.6368	0.00248795
2014/2/23	N2D3V1	6	0.214286	0.262	5.7258	0.0457578
2014/2/23	N2D3V1	7	0.25	0.386	5.7258	0.0674142
2014/2/23	N2D3V1	8	0.285714	0.428	5.7258	0.0747494
2014/2/23	N2D3V1	9	0.321429	0.438667	5.7258	0.0766123
2014/2/23	N2D3V1	10	0.357143	0.465667	5.7258	0.0813278
2014/2/23	N2D3V1	11	0.392857	0.566	5.7258	0.0988508
2014/2/23	N2D3V1	12	0.428571	0.69	5.7258	0.120507
2014/2/23	N2D3V1	13	0.464286	0.589333	5.7258	0.102926
2014/2/23	N2D3V1	14	0.5	0.53	5.7258	0.0925635
2014/2/23	N2D3V1	15	0.535714	0.496667	5.7258	0.0867419
2014/2/23	N2D3V1	16	0.571429	0.364	5.7258	0.0635719
2014/2/23	N2D3V1	17	0.607143	0.196	5.7258	0.034231
2014/2/23	N2D3V1	18	0.642857	0.129	5.7258	0.0225296
2014/2/23	N2D3V1	19	0.678571	0.0825	5.7258	0.0144085
2014/2/23	N2D3V1	20	0.714286	0.0545	5.7258	0.00951832
2014/2/23	N2D3V1	21	0.75	0.035	5.7258	0.00611268
2014/2/23	N2D3V1	22	0.785714	0.0125	5.7258	0.0021831
2014/2/23	N1D1V2	5	0.192308	0.3066	8.6859	0.0352986
2014/2/23	N1D1V2	6	0.230769	0.4526	8.6859	0.0521074
2014/2/23	N1D1V2	7	0.269231	0.6089	8.6859	0.0701021
2014/2/23	N1D1V2	8	0.307692	0.6988	8.6859	0.0804522
2014/2/23	N1D1V2	9	0.346154	0.7821	8.6859	0.0900425
2014/2/23	N1D1V2	10	0.333333	0.849	8.6859	0.0977446
2014/2/23	N1D1V2	11	0.366667	0.918	8.6859	0.105689
2014/2/23	N1D1V2	12	0.4	0.9603	8.6859	0.110558
2014/2/23	N1D1V2	13	0.433333	0.813	8.6859	0.0936
2014/2/23	N1D1V2	14	0.466667	0.697	8.6859	0.080245
2014/2/23	N1D1V2	15	0.5	0.583333	8.6859	0.0671587
2014/2/23	N1D1V2	16	0.533333	0.463	8.6859	0.0533048
2014/2/23	N1D1V2	17	0.566667	0.3293	8.6859	0.037912
2014/2/23	N1D1V2	18	0.6	0.227	8.6859	0.0261343
2014/2/23	N1D1V2	19	0.633333	0.174	8.6859	0.0200325
2014/2/23	N1D1V2	20	0.666667	0.123	8.6859	0.0141609
2014/2/23	N1D1V3	6	0.214286	0.567	9.2307	0.0614255
2014/2/23	N1D1V3	7	0.25	0.751333	9.2307	0.0813951
2014/2/23	N1D1V3	8	0.285714	0.8576	9.2307	0.0929074
2014/2/23	N1D1V3	9	0.321429	0.9537	9.2307	0.103318
2014/2/23	N1D1V3	10	0.357143	1.0367	9.2307	0.11231
2014/2/23	N1D1V3	11	0.392857	1.105	9.2307	0.119709
2014/2/23	N1D1V3	12	0.428571	1.124	9.2307	0.121768
2014/2/23	N1D1V3	13	0.464286	1.02267	9.2307	0.11079
2014/2/23	N1D1V3	14	0.5	0.819	9.2307	0.0887257
2014/2/23	N1D1V3	15	0.535714	0.6421	9.2307	0.0695614
2014/2/23	N1D1V3	16	0.571429	0.465333	9.2307	0.0504115
2014/2/23	N1D1V3	17	0.607143	0.283	9.2307	0.0306586
2014/2/23	N1D1V3	18	0.642857	0.1933	9.2307	0.020941
2014/2/23	N1D1V3	19	0.678571	0.111	9.2307	0.0120251
2014/3/10	N0D1V1	6	0.24	0.388	12.1635	0.0318987
2014/3/10	N0D1V1	7	0.28	0.5165	12.1635	0.0424631
2014/3/10	N0D1V1	8	0.32	0.7595	12.1635	0.0624409
2014/3/10	N0D1V1	9	0.36	0.8856	12.1635	0.072808
2014/3/10	N0D1V1	10	0.4	1.0225	12.1635	0.084063
2014/3/10	N0D1V1	11	0.44	1.1298	12.1635	0.0928844
2014/3/10	N0D1V1	12	0.48	1.2265	12.1635	0.100834
2014/3/10	N0D1V1	13	0.52	1.2514	12.1635	0.102882
2014/3/10	N0D1V1	14	0.56	1.0945	12.1635	0.0899823
2014/3/10	N0D1V1	15	0.6	0.985	12.1635	0.08098
2014/3/10	N0D1V1	16	0.64	0.8525	12.1635	0.0700867
2014/3/10	N0D1V1	17	0.68	0.766	12.1635	0.0629753
2014/3/10	N0D1V1	18	0.72	0.5077	12.1635	0.0417396
2014/3/10	N0D1V1	19	0.76	0.31	12.1635	0.0254861
2014/3/10	N0D1V1	20	0.8	0.253	12.1635	0.0207999
2014/3/10	N0D1V1	21	0.84	0.134	12.1635	0.0110166
2014/3/10	N0D1V1	22	0.88	0.081	12.1635	0.00665927
2014/3/10	N0D2V1	6	0.230769	0.358	10.8439	0.033014
2014/3/10	N0D2V1	7	0.269231	0.4215	10.8439	0.0388698
2014/3/10	N0D2V1	8	0.307692	0.5376	10.8439	0.0495763
2014/3/10	N0D2V1	9	0.346154	0.635	10.8439	0.0585583
2014/3/10	N0D2V1	10	0.384615	0.7155	10.8439	0.0659818
2014/3/10	N0D2V1	11	0.423077	0.8212	10.8439	0.0757292
2014/3/10	N0D2V1	12	0.461538	0.9649	10.8439	0.0889809
2014/3/10	N0D2V1	13	0.5	1.1985	10.8439	0.110523
2014/3/10	N0D2V1	14	0.538462	1.09	10.8439	0.100517
2014/3/10	N0D2V1	15	0.576923	0.9115	10.8439	0.0840565
2014/3/10	N0D2V1	16	0.615385	0.8275	10.8439	0.0763102
2014/3/10	N0D2V1	17	0.653846	0.6925	10.8439	0.0638608
2014/3/10	N0D2V1	18	0.692308	0.5387	10.8439	0.0496777
2014/3/10	N0D2V1	19	0.730769	0.3925	10.8439	0.0361955
2014/3/10	N0D2V1	20	0.769231	0.293	10.8439	0.0270198
2014/3/10	N0D2V1	21	0.807692	0.2135	10.8439	0.0196885
2014/3/10	N0D2V1	22	0.846154	0.1355	10.8439	0.0124955
2014/3/10	N0D2V1	23	0.884615	0.097	10.8439	0.00894512
2014/3/10	N0D3V1	6	0.230769	0.304	8.6671	0.0350752
2014/3/10	N0D3V1	7	0.269231	0.4135	8.6671	0.0477092
2014/3/10	N0D3V1	8	0.307692	0.4855	8.6671	0.0560164
2014/3/10	N0D3V1	9	0.346154	0.5605	8.6671	0.0646698
2014/3/10	N0D3V1	10	0.384615	0.6745	8.6671	0.077823
2014/3/10	N0D3V1	11	0.423077	0.7955	8.6671	0.0917839
2014/3/10	N0D3V1	12	0.461538	0.892	8.6671	0.102918
2014/3/10	N0D3V1	13	0.5	0.9677	8.6671	0.111652
2014/3/10	N0D3V1	14	0.538462	0.8543	8.6671	0.0985681
2014/3/10	N0D3V1	15	0.576923	0.7486	8.6671	0.0863726
2014/3/10	N0D3V1	16	0.615385	0.6295	8.6671	0.072631
2014/3/10	N0D3V1	17	0.653846	0.5165	8.6671	0.0595932
2014/3/10	N0D3V1	18	0.692308	0.311	8.6671	0.0358828
2014/3/10	N0D3V1	19	0.730769	0.209	8.6671	0.0241142
2014/3/10	N0D3V1	20	0.769231	0.165	8.6671	0.0190375
2014/3/10	N0D3V1	21	0.807692	0.09	8.6671	0.0103841
2014/3/10	N0D3V1	22	0.846154	0.05	8.6671	0.00576894
2014/3/10	N1D1V1	6	0.214286	0.2644	12.6456	0.0209085
2014/3/10	N1D1V1	7	0.25	0.3525	12.6456	0.0278753
2014/3/10	N1D1V1	8	0.285714	0.4627	12.6456	0.0365898
2014/3/10	N1D1V1	9	0.321429	0.6395	12.6456	0.0505709
2014/3/10	N1D1V1	10	0.357143	0.7598	12.6456	0.0600841
2014/3/10	N1D1V1	11	0.392857	0.8965	12.6456	0.0708942
2014/3/10	N1D1V1	12	0.428571	1.072	12.6456	0.0847726
2014/3/10	N1D1V1	13	0.464286	1.192	12.6456	0.094262
2014/3/10	N1D1V1	14	0.5	1.234	12.6456	0.0975833
2014/3/10	N1D1V1	15	0.535714	1.1385	12.6456	0.0900313
2014/3/10	N1D1V1	16	0.571429	1.005	12.6456	0.0794743
2014/3/10	N1D1V1	17	0.607143	0.891	12.6456	0.0704593
2014/3/10	N1D1V1	18	0.642857	0.7315	12.6456	0.0578462
2014/3/10	N1D1V1	19	0.678571	0.5853	12.6456	0.0462849
2014/3/10	N1D1V1	20	0.714286	0.4634	12.6456	0.0366452
2014/3/10	N1D1V1	21	0.75	0.3375	12.6456	0.0266891
2014/3/10	N1D1V1	22	0.785714	0.2334	12.6456	0.018457
2014/3/10	N1D1V1	23	0.821429	0.1515	12.6456	0.0119805
2014/3/10	N1D1V1	24	0.857143	0.0977	12.6456	0.00772601
2014/3/10	N1D1V1	25	0.892857	0.0636	12.6456	0.00502942
2014/3/10	N1D1V1	26	0.928571	0.0428	12.6456	0.00338458
2014/3/10	N1D1V1	27	0.964286	0.031	12.6456	0.00245145
2014/3/10	N1D1V2	6	0.214286	0.4725	15.3596	0.0307625
2014/3/10	N1D1V2	7	0.25	0.6905	15.3596	0.0449556
2014/3/10	N1D1V2	8	0.285714	0.8585	15.3596	0.0558934
2014/3/10	N1D1V2	9	0.321429	1.109	15.3596	0.0722024
2014/3/10	N1D1V2	10	0.357143	1.2045	15.3596	0.07842
2014/3/10	N1D1V2	11	0.392857	1.367	15.3596	0.0889997
2014/3/10	N1D1V2	12	0.428571	1.509	15.3596	0.0982447
2014/3/10	N1D1V2	13	0.464286	1.6198	15.3596	0.105458
2014/3/10	N1D1V2	14	0.5	1.5575	15.3596	0.101402
2014/3/10	N1D1V2	15	0.535714	1.3415	15.3596	0.0873395
2014/3/10	N1D1V2	16	0.571429	1.0935	15.3596	0.0711933
2014/3/10	N1D1V2	17	0.607143	0.814	15.3596	0.0529962
2014/3/10	N1D1V2	18	0.642857	0.685	15.3596	0.0445975
2014/3/10	N1D1V2	19	0.678571	0.4376	15.3596	0.0284903
2014/3/10	N1D1V2	20	0.714286	0.2714	15.3596	0.0176697
2014/3/10	N1D1V2	21	0.75	0.175	15.3596	0.0113935
2014/3/10	N1D1V2	22	0.785714	0.0994	15.3596	0.00647152
2014/3/10	N1D1V2	23	0.821429	0.0539	15.3596	0.00350921
2014/3/10	N1D1V3	6	0.214286	0.695	19.4934	0.0356531
2014/3/10	N1D1V3	7	0.25	0.9995	19.4934	0.0512738
2014/3/10	N1D1V3	8	0.285714	1.1825	19.4934	0.0606616
2014/3/10	N1D1V3	9	0.321429	1.4245	19.4934	0.073076
2014/3/10	N1D1V3	10	0.357143	1.5175	19.4934	0.0778469
2014/3/10	N1D1V3	11	0.392857	1.7595	19.4934	0.0902613
2014/3/10	N1D1V3	12	0.428571	1.85	19.4934	0.0949039
2014/3/10	N1D1V3	13	0.464286	1.988	19.4934	0.101983
2014/3/10	N1D1V3	14	0.5	1.8865	19.4934	0.0967763
2014/3/10	N1D1V3	15	0.535714	1.469	19.4934	0.0753588
2014/3/10	N1D1V3	16	0.571429	1.198	19.4934	0.0614567
2014/3/10	N1D1V3	17	0.607143	0.9275	19.4934	0.0475802
2014/3/10	N1D1V3	18	0.642857	0.757	19.4934	0.0388337
2014/3/10	N1D1V3	19	0.678571	0.5915	19.4934	0.0303436
2014/3/10	N1D1V3	20	0.714286	0.4274	19.4934	0.0219254
2014/3/10	N1D1V3	21	0.75	0.2455	19.4934	0.012594
2014/3/10	N1D1V3	22	0.785714	0.1865	19.4934	0.00956734
2014/3/10	N1D1V3	23	0.821429	0.131	19.4934	0.00672022
2014/3/10	N1D1V3	24	0.857143	0.115	19.4934	0.00589943
2014/3/10	N1D1V3	25	0.892857	0.088	19.4934	0.00451435
2014/3/10	N1D1V3	26	0.928571	0.054	19.4934	0.00277017
2014/3/10	N1D2V1	7	0.296296	0.336	9.8351	0.0341634
2014/3/10	N1D2V1	8	0.333333	0.5865	9.8351	0.0596334
2014/3/10	N1D2V1	9	0.37037	0.6691	9.8351	0.0680318
2014/3/10	N1D2V1	10	0.407407	0.746	9.8351	0.0758508
2014/3/10	N1D2V1	11	0.444444	0.9345	9.8351	0.0950168
2014/3/10	N1D2V1	12	0.481481	1.0585	9.8351	0.107625
2014/3/10	N1D2V1	13	0.518519	1.122	9.8351	0.114081
2014/3/10	N1D2V1	14	0.555556	0.9585	9.8351	0.0974571
2014/3/10	N1D2V1	15	0.592593	0.775	9.8351	0.0787994
2014/3/10	N1D2V1	16	0.62963	0.6255	9.8351	0.0635987
2014/3/10	N1D2V1	17	0.666667	0.55	9.8351	0.0559222
2014/3/10	N1D2V1	18	0.703704	0.4145	9.8351	0.042145
2014/3/10	N1D2V1	19	0.740741	0.3325	9.8351	0.0338075
2014/3/10	N1D2V1	20	0.777778	0.2255	9.8351	0.0229281
2014/3/10	N1D2V1	21	0.814815	0.156	9.8351	0.0158616
2014/3/10	N1D2V1	22	0.851852	0.132	9.8351	0.0134213
2014/3/10	N1D2V1	23	0.888889	0.09	9.8351	0.0091509
2014/3/10	N1D2V1	24	0.925926	0.062	9.8351	0.00630395
2014/3/10	N1D2V1	25	0.962963	0.039	9.8351	0.00396539
2014/3/10	N1D2V1	26	1	0.022	9.8351	0.00223689
2014/3/10	N1D3V1	6	0.25	0.336	8.8961	0.0377694
2014/3/10	N1D3V1	7	0.291667	0.43	8.8961	0.0483358
2014/3/10	N1D3V1	8	0.333333	0.5175	8.8961	0.0581716
2014/3/10	N1D3V1	9	0.375	0.601	8.8961	0.0675577
2014/3/10	N1D3V1	10	0.416667	0.712	8.8961	0.0800351
2014/3/10	N1D3V1	11	0.458333	0.7915	8.8961	0.0889716
2014/3/10	N1D3V1	12	0.5	0.9145	8.8961	0.102798
2014/3/10	N1D3V1	13	0.541667	0.9246	8.8961	0.103933
2014/3/10	N1D3V1	14	0.583333	0.8615	8.8961	0.0968402
2014/3/10	N1D3V1	15	0.625	0.7583	8.8961	0.0852396
2014/3/10	N1D3V1	16	0.666667	0.5875	8.8961	0.0660402
2014/3/10	N1D3V1	17	0.708333	0.371	8.8961	0.0417037
2014/3/10	N1D3V1	18	0.75	0.254	8.8961	0.0285518
2014/3/10	N1D3V1	19	0.791667	0.1864	8.8961	0.020953
2014/3/10	N1D3V1	20	0.833333	0.1246	8.8961	0.0140061
2014/3/10	N1D3V1	21	0.875	0.095	8.8961	0.0106788
2014/3/10	N1D3V1	22	0.916667	0.078	8.8961	0.00876789
2014/3/10	N1D3V1	23	0.958333	0.051	8.8961	0.00573285
2014/3/10	N2D1V1	6	0.206897	0.402	15.6828	0.0256332
2014/3/10	N2D1V1	7	0.241379	0.5685	15.6828	0.0362499
2014/3/10	N2D1V1	8	0.275862	0.6662	15.6828	0.0424797
2014/3/10	N2D1V1	9	0.310345	0.8635	15.6828	0.0550603
2014/3/10	N2D1V1	10	0.344828	0.9955	15.6828	0.0634772
2014/3/10	N2D1V1	11	0.37931	1.143	15.6828	0.0728824
2014/3/10	N2D1V1	12	0.413793	1.256	15.6828	0.0800877
2014/3/10	N2D1V1	13	0.448276	1.6865	15.6828	0.107538
2014/3/10	N2D1V1	14	0.482759	1.8125	15.6828	0.115572
2014/3/10	N2D1V1	15	0.517241	1.6475	15.6828	0.105051
2014/3/10	N2D1V1	16	0.551724	1.3685	15.6828	0.0872612
2014/3/10	N2D1V1	17	0.586207	1.1313	15.6828	0.0721364
2014/3/10	N2D1V1	18	0.62069	0.735	15.6828	0.0468666
2014/3/10	N2D1V1	19	0.655172	0.5372	15.6828	0.0342541
2014/3/10	N2D1V1	20	0.689655	0.4148	15.6828	0.0264494
2014/3/10	N2D1V1	21	0.724138	0.257	15.6828	0.0163874
2014/3/10	N2D1V1	22	0.758621	0.1255	15.6828	0.0080024
2014/3/11	N2D1V1	23	0.793103	0.0723	15.6828	0.00461015
2014/3/10	N2D2V1	6	0.214286	0.333	13.1305	0.0253608
2014/3/10	N2D2V1	7	0.25	0.452	13.1305	0.0344237
2014/3/10	N2D2V1	8	0.285714	0.5645	13.1305	0.0429915
2014/3/10	N2D2V1	9	0.321429	0.7205	13.1305	0.0548722
2014/3/10	N2D2V1	10	0.357143	0.8771	13.1305	0.0667987
2014/3/10	N2D2V1	11	0.392857	1.009	13.1305	0.076844
2014/3/10	N2D2V1	12	0.428571	1.293	13.1305	0.098473
2014/3/10	N2D2V1	13	0.464286	1.403	13.1305	0.10685
2014/3/10	N2D2V1	14	0.5	1.3677	13.1305	0.104162
2014/3/10	N2D2V1	15	0.535714	1.2478	13.1305	0.0950307
2014/3/10	N2D2V1	16	0.571429	1.027	13.1305	0.0782148
2014/3/10	N2D2V1	17	0.607143	0.918	13.1305	0.0699136
2014/3/10	N2D2V1	18	0.642857	0.697	13.1305	0.0530825
2014/3/10	N2D2V1	19	0.678571	0.4391	13.1305	0.0334412
2014/3/10	N2D2V1	20	0.714286	0.3147	13.1305	0.0239671
2014/3/10	N2D2V1	21	0.75	0.1983	13.1305	0.0151022
2014/3/10	N2D2V1	22	0.785714	0.1347	13.1305	0.0102586
2014/3/10	N2D2V1	23	0.821429	0.09225	13.1305	0.00702563
2014/3/10	N2D2V1	24	0.857143	0.0418	13.1305	0.00318343
2014/3/10	N2D3V1	7	0.259259	0.441	11.6257	0.0379332
2014/3/10	N2D3V1	8	0.296296	0.56205	11.6257	0.0483455
2014/3/10	N2D3V1	9	0.333333	0.6342	11.6257	0.0545516
2014/3/10	N2D3V1	10	0.37037	0.7218	11.6257	0.0620866
2014/3/10	N2D3V1	11	0.407407	0.8355	11.6257	0.0718666
2014/3/10	N2D3V1	12	0.444444	0.997	11.6257	0.0857583
2014/3/10	N2D3V1	13	0.481481	1.2285	11.6257	0.105671
2014/3/10	N2D3V1	14	0.518519	1.3135	11.6257	0.112982
2014/3/10	N2D3V1	15	0.555556	1.209	11.6257	0.103994
2014/3/10	N2D3V1	16	0.592593	1.103	11.6257	0.094876
2014/3/10	N2D3V1	17	0.62963	0.848	11.6257	0.0729418
2014/3/10	N2D3V1	18	0.666667	0.62	11.6257	0.0533301
2014/3/10	N2D3V1	19	0.703704	0.444	11.6257	0.0381912
2014/3/10	N2D3V1	20	0.740741	0.249	11.6257	0.0214181
2014/3/10	N2D3V1	21	0.777778	0.1375	11.6257	0.0118272
2014/3/10	N2D3V1	22	0.814815	0.1048	11.6257	0.00901451
2014/3/10	N2D3V1	23	0.851852	0.0853	11.6257	0.00733719
2014/3/10	N2D3V1	24	0.888889	0.0517	11.6257	0.00444704
2014/3/10	N2D3V1	25	0.925926	0.0398	11.6257	0.00342345

## Sheet: Blooming stage
DPD	Date	Treatment	Leaf rank	Normalized leaf number	leaf biomass	total leaf biomass	Leaf biomass partitioning coefficient
0.640017	2014/3/19	N0D1V1	7	0.28	0.345	9.8253	0.0351134
0.640017	2014/3/19	N0D1V1	8	0.32	0.389	9.8253	0.0395917
0.640017	2014/3/19	N0D1V1	9	0.36	0.534	9.8253	0.0543495
0.640017	2014/3/19	N0D1V1	10	0.4	0.556	9.8253	0.0565886
0.640017	2014/3/19	N0D1V1	11	0.44	0.8025	9.8253	0.0816769
0.640017	2014/3/19	N0D1V1	12	0.48	1.144	9.8253	0.116434
0.640017	2014/3/19	N0D1V1	13	0.52	1.2265	9.8253	0.124831
0.640017	2014/3/19	N0D1V1	14	0.56	1.305	9.8253	0.13282
0.640017	2014/3/19	N0D1V1	15	0.6	1.342	9.8253	0.136586
0.640017	2014/3/19	N0D1V1	16	0.64	0.9275	9.8253	0.0943992
0.640017	2014/3/19	N0D1V1	17	0.68	0.498	9.8253	0.0506855
0.640017	2014/3/19	N0D1V1	18	0.72	0.3273	9.8253	0.033312
0.640017	2014/3/19	N0D1V1	19	0.76	0.1785	9.8253	0.0181674
0.640017	2014/3/19	N0D1V1	20	0.8	0.1196	9.8253	0.0121727
0.640017	2014/3/19	N0D1V1	21	0.84	0.0634	9.8253	0.00645273
0.640017	2014/3/19	N0D1V1	22	0.88	0.041	9.8253	0.0041729
0.640017	2014/3/19	N0D1V1	23	0.92	0.026	9.8253	0.00264623
0.640017	2014/3/19	N0D2V1	7	0.269231	0.1822	8.3772	0.0217495
0.640017	2014/3/19	N0D2V1	8	0.307692	0.1986	8.3772	0.0237072
0.640017	2014/3/19	N0D2V1	9	0.346154	0.258	8.3772	0.0307979
0.640017	2014/3/19	N0D2V1	10	0.384615	0.455	8.3772	0.0543141
0.640017	2014/3/19	N0D2V1	11	0.423077	0.6605	8.3772	0.078845
0.640017	2014/3/19	N0D2V1	12	0.461538	0.7885	8.3772	0.0941245
0.640017	2014/3/19	N0D2V1	13	0.5	0.951	8.3772	0.113522
0.640017	2014/3/19	N0D2V1	14	0.538462	1.185	8.3772	0.141455
0.640017	2014/3/19	N0D2V1	15	0.576923	1.237	8.3772	0.147663
0.640017	2014/3/19	N0D2V1	16	0.615385	0.8937	8.3772	0.106682
0.640017	2014/3/19	N0D2V1	17	0.653846	0.6405	8.3772	0.0764575
0.640017	2014/3/19	N0D2V1	18	0.692308	0.3812	8.3772	0.0455045
0.640017	2014/3/19	N0D2V1	19	0.730769	0.2195	8.3772	0.0262021
0.640017	2014/3/19	N0D2V1	20	0.769231	0.1505	8.3772	0.0179654
0.640017	2014/3/19	N0D2V1	21	0.807692	0.0927	8.3772	0.0110657
0.640017	2014/3/19	N0D2V1	22	0.846154	0.0535	8.3772	0.00638638
0.640017	2014/3/19	N0D2V1	23	0.884615	0.0298	8.3772	0.00355727
0.640017	2014/3/19	N0D3V1	6	0.230769	0.1495	8.8308	0.0169294
0.640017	2014/3/19	N0D3V1	7	0.269231	0.2605	8.8308	0.029499
0.640017	2014/3/19	N0D3V1	8	0.307692	0.3765	8.8308	0.0426349
0.640017	2014/3/19	N0D3V1	9	0.346154	0.5055	8.8308	0.0572428
0.640017	2014/3/19	N0D3V1	10	0.384615	0.6718	8.8308	0.0760746
0.640017	2014/3/19	N0D3V1	11	0.423077	0.8555	8.8308	0.0968768
0.640017	2014/3/19	N0D3V1	12	0.461538	0.913	8.8308	0.103388
0.640017	2014/3/19	N0D3V1	13	0.5	1.0925	8.8308	0.123715
0.640017	2014/3/19	N0D3V1	14	0.538462	1.1885	8.8308	0.134586
0.640017	2014/3/19	N0D3V1	15	0.576923	1.0745	8.8308	0.121676
0.640017	2014/3/19	N0D3V1	16	0.615385	0.6095	8.8308	0.0690198
0.640017	2014/3/19	N0D3V1	17	0.653846	0.4815	8.8308	0.0545251
0.640017	2014/3/19	N0D3V1	18	0.692308	0.2905	8.8308	0.0328962
0.640017	2014/3/19	N0D3V1	19	0.730769	0.1575	8.8308	0.0178353
0.640017	2014/3/19	N0D3V1	20	0.769231	0.089	8.8308	0.0100784
0.640017	2014/3/19	N0D3V1	21	0.807692	0.061	8.8308	0.00690764
0.640017	2014/3/19	N0D3V1	22	0.846154	0.034	8.8308	0.00385016
0.640017	2014/3/19	N0D3V1	23	0.884615	0.0195	8.8308	0.00220818
0.640017	2014/3/19	N0D3V1	24	0.923077	0.012	8.8308	0.00143472
0.640017	2014/3/19	N1D1V1	10	0.392857	1.086	17.5357	0.0619308
0.640017	2014/3/19	N1D1V1	11	0.428571	1.438	17.5357	0.0820041
0.640017	2014/3/19	N1D1V1	12	0.464286	1.801	17.5357	0.102705
0.640017	2014/3/19	N1D1V1	13	0.5	2.0635	17.5357	0.117674
0.640017	2014/3/19	N1D1V1	14	0.535714	2.281	17.5357	0.130077
0.640017	2014/3/19	N1D1V1	15	0.571429	2.231	17.5357	0.127226
0.640017	2014/3/19	N1D1V1	16	0.607143	1.9675	17.5357	0.1122
0.640017	2014/3/19	N1D1V1	17	0.642857	1.454	17.5357	0.0829166
0.640017	2014/3/19	N1D1V1	18	0.678571	1.096	17.5357	0.0625011
0.640017	2014/3/19	N1D1V1	19	0.714286	0.752	17.5357	0.0428839
0.640017	2014/3/19	N1D1V1	20	0.75	0.7025	17.5357	0.0400611
0.640017	2014/3/19	N1D1V1	21	0.785714	0.317	17.5357	0.0180774
0.640017	2014/3/19	N1D1V1	22	0.821429	0.1435	17.5357	0.00818331
0.640017	2014/3/19	N1D1V1	23	0.857143	0.0755	17.5357	0.0043055
0.640017	2014/3/19	N1D1V1	24	0.892857	0.049	17.5357	0.0027943
0.640017	2014/3/19	N1D1V1	25	0.928571	0.045	17.5357	0.00256619
0.640017	2014/3/19	N1D1V1	26	0.964286	0.0214	17.5357	0.00122037
0.640017	2014/3/19	N1D1V1	27	1	0.0118	17.5357	0.000672913
0.640017	2014/3/19	N1D1V2	6	0.214286	0.347	17.5336	0.0197906
0.640017	2014/3/19	N1D1V2	7	0.25	0.622	17.5336	0.0354747
0.640017	2014/3/19	N1D1V2	9	0.321429	0.869	17.5336	0.049562
0.640017	2014/3/19	N1D1V2	10	0.357143	0.955	17.5336	0.0544669
0.640017	2014/3/19	N1D1V2	11	0.392857	1.1954	17.5336	0.0681777
0.640017	2014/3/19	N1D1V2	12	0.428571	1.295	17.5336	0.0738582
0.640017	2014/3/19	N1D1V2	13	0.464286	1.377	17.5336	0.0785349
0.640017	2014/3/19	N1D1V2	14	0.5	1.551	17.5336	0.0884587
0.640017	2014/3/19	N1D1V2	15	0.535714	1.782	17.5336	0.101633
0.640017	2014/3/19	N1D1V2	16	0.571429	1.6585	17.5336	0.0945898
0.640017	2014/3/19	N1D1V2	17	0.607143	1.403	17.5336	0.0800178
0.640017	2014/3/19	N1D1V2	18	0.642857	1.229	17.5336	0.070094
0.640017	2014/3/19	N1D1V2	19	0.678571	0.9897	17.5336	0.0564459
0.640017	2014/3/19	N1D1V2	20	0.714286	0.7275	17.5336	0.0414918
0.640017	2014/3/19	N1D1V2	21	0.75	0.5075	17.5336	0.0289444
0.640017	2014/3/19	N1D1V2	22	0.785714	0.42	17.5336	0.023954
0.640017	2014/3/19	N1D1V2	23	0.821429	0.2355	17.5336	0.0134314
0.640017	2014/3/19	N1D1V2	24	0.857143	0.1835	17.5336	0.0104656
0.640017	2014/3/19	N1D1V2	25	0.892857	0.092	17.5336	0.00524707
0.640017	2014/3/19	N1D1V2	26	0.928571	0.051	17.5336	0.0029087
0.640017	2014/3/19	N1D1V2	27	0.964286	0.028	17.5336	0.00159693
0.640017	2014/3/19	N1D1V2	28	1	0.015	17.5336	0.0008555
0.640017	2014/3/19	N1D1V3	6	0.214286	0.373	19.0636	0.0195661
0.640017	2014/3/19	N1D1V3	7	0.25	0.593	19.0636	0.0311064
0.640017	2014/3/19	N1D1V3	8	0.285714	0.709	19.0636	0.0371913
0.640017	2014/3/19	N1D1V3	9	0.321429	0.8385	19.0636	0.0439843
0.640017	2014/3/19	N1D1V3	10	0.357143	1.2416	19.0636	0.0651294
0.640017	2014/3/19	N1D1V3	11	0.392857	1.6715	19.0636	0.0876802
0.640017	2014/3/19	N1D1V3	12	0.428571	1.951	19.0636	0.102342
0.640017	2014/3/19	N1D1V3	13	0.464286	2.0105	19.0636	0.105463
0.640017	2014/3/19	N1D1V3	14	0.5	2.333	19.0636	0.12238
0.640017	2014/3/19	N1D1V3	15	0.535714	1.7945	19.0636	0.0941323
0.640017	2014/3/19	N1D1V3	16	0.571429	1.531	19.0636	0.0803101
0.640017	2014/3/19	N1D1V3	17	0.607143	1.276	19.0636	0.0669338
0.640017	2014/3/19	N1D1V3	18	0.642857	1.002	19.0636	0.0525609
0.640017	2014/3/19	N1D1V3	19	0.678571	0.5605	19.0636	0.0294016
0.640017	2014/3/19	N1D1V3	20	0.714286	0.5145	19.0636	0.0269886
0.640017	2014/3/19	N1D1V3	21	0.75	0.287	19.0636	0.0150549
0.640017	2014/3/19	N1D1V3	22	0.785714	0.16	19.0636	0.00839296
0.640017	2014/3/19	N1D1V3	23	0.821429	0.085	19.0636	0.00445876
0.640017	2014/3/19	N1D1V3	24	0.857143	0.053	19.0636	0.00278017
0.640017	2014/3/19	N1D1V3	25	0.892857	0.028	19.0636	0.00146877
0.640017	2014/3/19	N1D1V3	26	0.928571	0.027	19.0636	0.00141631
0.640017	2014/3/19	N1D1V3	27	0.964286	0.014	19.0636	0.000734384
0.640017	2014/3/19	N1D1V3	28	1	0.01	19.0636	0.00052456
0.640017	2014/3/19	N1D2V1	9	0.333333	0.283	7.266	0.0389485
0.640017	2014/3/19	N1D2V1	10	0.37037	0.3215	7.266	0.0442472
0.640017	2014/3/19	N1D2V1	11	0.407407	0.4055	7.266	0.0558079
0.640017	2014/3/19	N1D2V1	12	0.444444	0.6965	7.266	0.0958574
0.640017	2014/3/19	N1D2V1	13	0.481481	0.798	7.266	0.109827
0.640017	2014/3/19	N1D2V1	14	0.518519	0.9865	7.266	0.135769
0.640017	2014/3/19	N1D2V1	15	0.555556	1.0865	7.266	0.149532
0.640017	2014/3/19	N1D2V1	16	0.592593	0.8235	7.266	0.113336
0.640017	2014/3/19	N1D2V1	17	0.62963	0.5615	7.266	0.0772777
0.640017	2014/3/19	N1D2V1	18	0.666667	0.432	7.266	0.059455
0.640017	2014/3/19	N1D2V1	19	0.703704	0.3825	7.266	0.0526424
0.640017	2014/3/19	N1D2V1	20	0.740741	0.216	7.266	0.0297275
0.640017	2014/3/19	N1D2V1	21	0.777778	0.108	7.266	0.0148637
0.640017	2014/3/19	N1D2V1	22	0.814815	0.068	7.266	0.00935866
0.640017	2014/3/19	N1D2V1	23	0.851852	0.047	7.266	0.00646848
0.640017	2014/3/19	N1D2V1	24	0.888889	0.028	7.266	0.00385356
0.640017	2014/3/19	N1D2V1	25	0.925926	0.022	7.266	0.0030278
0.640017	2014-03-19	N1D3V1	8	0.333333	0.323	8.076	0.039995
0.640017	2014/3/19	N1D3V1	9	0.375	0.448	8.076	0.055473
0.640017	2014/3/19	N1D3V1	10	0.416667	0.587	8.076	0.0726845
0.640017	2014/3/19	N1D3V1	11	0.458333	0.772	8.076	0.0955919
0.640017	2014/3/19	N1D3V1	12	0.5	0.9188	8.076	0.113769
0.640017	2014/3/19	N1D3V1	13	0.541667	1.012	8.076	0.12531
0.640017	2014/3/19	N1D3V1	14	0.583333	1.155	8.076	0.143016
0.640017	2014/3/19	N1D3V1	15	0.625	0.955	8.076	0.118252
0.640017	2014/3/19	N1D3V1	16	0.666667	0.725	8.076	0.0897722
0.640017	2014/3/19	N1D3V1	17	0.708333	0.4905	8.076	0.0607355
0.640017	2014/3/19	N1D3V1	18	0.75	0.299	8.076	0.0370233
0.640017	2014/3/19	N1D3V1	19	0.791667	0.178	8.076	0.0220406
0.640017	2014/3/19	N1D3V1	20	0.833333	0.0945	8.076	0.0117013
0.640017	2014/3/19	N1D3V1	21	0.875	0.051	8.076	0.00631501
0.640017	2014/3/19	N1D3V1	22	0.916667	0.0355	8.076	0.00439574
0.640017	2014/3/19	N1D3V1	23	0.958333	0.0211	8.076	0.00261268
0.640017	2014/3/19	N1D3V1	24	1	0.0106	8.076	0.00131253
0.640017	2014/3/19	N2D1V1	7	0.241379	0.337	17.1844	0.0196108
0.640017	2014/3/19	N2D1V1	8	0.275862	0.445	17.1844	0.0258956
0.640017	2014/3/19	N2D1V1	9	0.310345	0.5615	17.1844	0.032675
0.640017	2014/3/19	N2D1V1	10	0.344828	0.6689	17.1844	0.0389248
0.640017	2014/3/19	N2D1V1	11	0.37931	0.8635	17.1844	0.0502491
0.640017	2014/3/19	N2D1V1	12	0.413793	1.272	17.1844	0.0740206
0.640017	2014/3/19	N2D1V1	13	0.448276	1.478	17.1844	0.0860082
0.640017	2014/3/19	N2D1V1	14	0.482759	1.631	17.1844	0.0949117
0.640017	2014/3/19	N2D1V1	15	0.517241	2.067	17.1844	0.120284
0.640017	2014/3/19	N2D1V1	16	0.551724	1.898	17.1844	0.110449
0.640017	2014/3/19	N2D1V1	17	0.586207	1.6575	17.1844	0.0964538
0.640017	2014/3/19	N2D1V1	18	0.62069	1.451	17.1844	0.084437
0.640017	2014/3/19	N2D1V1	19	0.655172	1.187	17.1844	0.0690743
0.640017	2014/3/19	N2D1V1	20	0.689655	0.6725	17.1844	0.0391343
0.640017	2014/3/19	N2D1V1	21	0.724138	0.355	17.1844	0.0206583
0.640017	2014/3/19	N2D1V1	22	0.758621	0.2995	17.1844	0.0174286
0.640017	2014/3/19	N2D1V1	23	0.793103	0.1545	17.1844	0.00899071
0.640017	2014/3/19	N2D1V1	24	0.827586	0.087	17.1844	0.00506273
0.640017	2014/3/19	N2D1V1	25	0.862069	0.054	17.1844	0.00314238
0.640017	2014/3/19	N2D1V1	26	0.896552	0.0335	17.1844	0.00194944
0.640017	2014/3/19	N2D1V1	27	0.931034	0.011	17.3444	0.00063421
0.640017	2014/3/19	N2D2V1	6	0.25	0.298	16.7555	0.0177852
0.640017	2014-03-19	N2D2V1	7	0.285714	0.4	16.7555	0.0238728
0.640017	2014/3/19	N2D2V1	8	0.321429	0.5745	16.7555	0.0342872
0.640017	2014/3/19	N2D2V1	9	0.357143	0.597	16.7555	0.0356301
0.640017	2014/3/19	N2D2V1	10	0.392857	0.8897	16.7555	0.053099
0.640017	2014/3/19	N2D2V1	11	0.428571	0.985	16.7555	0.0587867
0.640017	2014/3/19	N2D2V1	12	0.464286	1.3108	16.7555	0.078231
0.640017	2014/3/19	N2D2V1	13	0.5	1.5005	16.7555	0.0895527
0.640017	2014/3/19	N2D2V1	14	0.535714	1.61	16.7555	0.0960879
0.640017	2014/3/19	N2D2V1	15	0.571429	1.4715	16.7555	0.0878219
0.640017	2014/3/19	N2D2V1	16	0.607143	1.5425	16.7555	0.0920593
0.640017	2014/3/19	N2D2V1	17	0.642857	1.724	16.7555	0.102892
0.640017	2014/3/19	N2D2V1	18	0.678571	1.045	16.7555	0.0623676
0.640017	2014/3/19	N2D2V1	19	0.714286	0.913	16.7555	0.0544896
0.640017	2014/3/19	N2D2V1	20	0.75	0.6935	16.7555	0.0413894
0.640017	2014/3/19	N2D2V1	21	0.785714	0.4505	16.7555	0.0268867
0.640017	2014/3/19	N2D2V1	22	0.821429	0.2435	16.7555	0.0145325
0.640017	2014/3/19	N2D2V1	23	0.857143	0.1695	16.7555	0.0101161
0.640017	2014/3/19	N2D2V1	24	0.892857	0.167	16.7555	0.00996688
0.640017	2014/3/19	N2D2V1	25	0.928571	0.106	16.7555	0.00632628
0.640017	2014/3/19	N2D2V1	26	0.964286	0.047	16.7555	0.00280505
0.640017	2014/3/19	N2D2V1	27	1	0.017	16.7555	0.00101459
0.640017	2014/3/19	N2D3V1	11	0.407407	0.644	8.8495	0.0727725
0.640017	2014/3/19	N2D3V1	12	0.444444	0.777	8.8495	0.0878016
0.640017	2014/3/19	N2D3V1	13	0.481481	0.834	8.8495	0.0942426
0.640017	2014/3/19	N2D3V1	14	0.518519	1.0635	8.8495	0.120176
0.640017	2014/3/19	N2D3V1	15	0.555556	1.277	8.8495	0.144302
0.640017	2014/3/19	N2D3V1	16	0.592593	1.076	8.8495	0.121589
0.640017	2014/3/19	N2D3V1	17	0.62963	0.905	8.8495	0.102266
0.640017	2014/3/19	N2D3V1	18	0.666667	0.7505	8.8495	0.0848071
0.640017	2014/3/19	N2D3V1	19	0.703704	0.522	8.8495	0.0589864
0.640017	2014/3/19	N2D3V1	20	0.740741	0.399	8.8495	0.0450873
0.640017	2014/3/19	N2D3V1	21	0.777778	0.2565	8.8495	0.0289847
0.640017	2014/3/19	N2D3V1	22	0.814815	0.155	8.8495	0.0175151
0.640017	2014/3/19	N2D3V1	23	0.851852	0.073	8.8495	0.00824905
0.640017	2014/3/19	N2D3V1	24	0.888889	0.056	8.8495	0.00632804
0.640017	2014/3/19	N2D3V1	25	0.925926	0.043	8.8495	0.00485903
0.640017	2014/3/19	N2D3V1	26	0.962963	0.018	8.8495	0.00203401
0.773826	2014/4/2	N0D2V1	11	0.423077	0.663	7.4756	0.0886885
0.773826	2014/4/2	N0D2V1	12	0.461538	0.786	7.4756	0.105142
0.773826	2014/4/2	N0D2V1	13	0.5	0.9187	7.4756	0.122893
0.773826	2014/4/2	N0D2V1	14	0.538462	1.008	7.4756	0.134839
0.773826	2014/4/2	N0D2V1	15	0.576923	1.1141	7.4756	0.149032
0.773826	2014/4/2	N0D2V1	16	0.615385	0.9785	7.4756	0.130893
0.773826	2014/4/2	N0D2V1	17	0.653846	0.7485	7.4756	0.100126
0.773826	2014/4/2	N0D2V1	18	0.692308	0.529	7.4756	0.0707636
0.773826	2014/4/2	N0D2V1	19	0.730769	0.2885	7.4756	0.0385922
0.773826	2014/4/2	N0D2V1	20	0.769231	0.195	7.4756	0.0260849
0.773826	2014/4/2	N0D2V1	21	0.807692	0.1193	7.4756	0.0159586
0.773826	2014/4/2	N0D2V1	22	0.846154	0.078	7.4756	0.0104339
0.773826	2014/4/2	N0D2V1	23	0.884615	0.049	7.4756	0.00655466
0.773826	2014/4/2	N0D3V1	12	0.461538	0.358	4.146	0.0863483
0.773826	2014/4/2	N0D3V1	13	0.5	0.465	4.146	0.112156
0.773826	2014/4/2	N0D3V1	14	0.538462	0.546	4.146	0.131693
0.773826	2014/4/2	N0D3V1	15	0.576923	0.593	4.146	0.143029
0.773826	2014/4/2	N0D3V1	16	0.615385	0.587	4.146	0.141582
0.773826	2014/4/2	N0D3V1	17	0.653846	0.496	4.146	0.119633
0.773826	2014/4/2	N0D3V1	18	0.692308	0.334	4.146	0.0805596
0.773826	2014/4/2	N0D3V1	19	0.730769	0.287	4.146	0.0692233
0.773826	2014/4/2	N0D3V1	20	0.769231	0.18	4.146	0.0434153
0.773826	2014/4/2	N0D3V1	21	0.807692	0.133	4.146	0.0320791
0.773826	2014/4/2	N0D3V1	22	0.846154	0.083	4.146	0.0200193
0.773826	2014/4/2	N0D3V1	23	0.884615	0.046	4.146	0.011095
0.773826	2014/4/2	N0D3V1	24	0.923077	0.025	4.146	0.00602991
0.773826	2014/4/2	N1D1V1	12	0.42856	0.746	9.5441	0.0781635
0.773826	2014/4/2	N1D1V1	13	0.464286	0.901	9.5441	0.0944039
0.773826	2014/4/2	N1D1V1	14	0.5	1.0991	9.5441	0.11516
0.773826	2014/4/2	N1D1V1	15	0.535714	1.281	9.5441	0.134219
0.773826	2014/4/2	N1D1V1	16	0.571429	1.204	9.5441	0.126151
0.773826	2014/4/2	N1D1V1	17	0.607143	1.052	9.5441	0.110225
0.773826	2014/4/2	N1D1V1	18	0.642857	0.917	9.5441	0.0960803
0.773826	2014/4/2	N1D1V1	19	0.678571	0.784	9.5441	0.082145
0.773826	2014/4/2	N1D1V1	20	0.714286	0.563	9.5441	0.0589893
0.773826	2014/4/2	N1D1V1	21	0.75	0.402	9.5441	0.0421203
0.773826	2014/4/2	N1D1V1	22	0.785714	0.279	9.5441	0.0292327
0.773826	2014/4/2	N1D1V1	23	0.821429	0.124	9.5441	0.0129923
0.773826	2014/4/2	N1D1V1	24	0.857143	0.105	9.5441	0.0110016
0.773826	2014/4/2	N1D1V1	25	0.892857	0.087	9.5441	0.00911558
0.773826	2014/4/2	N1D1V2	12	0.428571	0.702	7.98	0.0879699
0.773826	2014/4/2	N1D1V2	13	0.464286	0.845	7.98	0.10589
0.773826	2014/4/2	N1D1V2	14	0.5	0.936	7.98	0.117293
0.773826	2014/4/2	N1D1V2	15	0.535714	1.022	7.98	0.12807
0.773826	2014/4/2	N1D1V2	16	0.571429	1.116	7.98	0.13985
0.773826	2014/4/2	N1D1V2	17	0.607143	0.899	7.98	0.112657
0.773826	2014/4/2	N1D1V2	18	0.642857	0.678	7.98	0.0849624
0.773826	2014/4/2	N1D1V2	19	0.678571	0.563	7.98	0.0705514
0.773826	2014/4/2	N1D1V2	20	0.714286	0.435	7.98	0.0545113
0.773826	2014/4/2	N1D1V2	21	0.75	0.278	7.98	0.0348371
0.773826	2014/4/2	N1D1V2	22	0.785714	0.217	7.98	0.027193
0.773826	2014/4/2	N1D1V2	23	0.821429	0.167	7.98	0.0209273
0.773826	2014/4/2	N1D1V2	24	0.857143	0.127	7.98	0.0159148
0.773826	2014/4/2	N1D1V2	25	0.892857	0.097	7.98	0.0121554
0.773826	2014/4/2	N1D1V2	26	0.928571	0.061	7.98	0.00764411
0.773826	2014/4/2	N1D1V2	27	0.964286	0.031	7.98	0.00388471
0.773826	2014/4/2	N1D1V2	28	1	0.021	7.98	0.00263158
0.773826	2014/4/2	N1D1V3	12	0.42856	1.163	17.249	0.0674242
0.773826	2014/4/2	N1D1V3	13	0.464286	1.378	17.249	0.0798887
0.773826	2014/4/2	N1D1V3	14	0.5	1.597	17.249	0.0925851
0.773826	2014/4/2	N1D1V3	15	0.535714	1.897	17.249	0.109977
0.773826	2014/4/2	N1D1V3	16	0.571429	2.049	17.249	0.118789
0.773826	2014/4/2	N1D1V3	17	0.607143	2.195	17.249	0.127254
0.773826	2014/4/2	N1D1V3	18	0.642857	1.965	17.249	0.11392
0.773826	2014/4/2	N1D1V3	19	0.678571	1.551	17.249	0.0899183
0.773826	2014/4/2	N1D1V3	20	0.714286	1.158	17.249	0.0671343
0.773826	2014/4/2	N1D1V3	21	0.75	0.885	17.249	0.0513073
0.773826	2014/4/2	N1D1V3	22	0.785714	0.517	17.249	0.0299728
0.773826	2014/4/2	N1D1V3	23	0.821429	0.372	17.249	0.0215665
0.773826	2014/4/2	N1D1V3	24	0.857143	0.217	17.249	0.0125804
0.773826	2014/4/2	N1D1V3	25	0.892857	0.132	17.249	0.00765262
0.773826	2014/4/2	N1D1V3	26	0.928571	0.095	17.249	0.00550757
0.773826	2014/4/2	N1D1V3	27	0.964286	0.053	17.249	0.00307264
0.773826	2014/4/2	N1D1V3	28	1	0.025	17.249	0.00144936
0.773826	2014/4/2	N1D2V1	13	0.481481	0.584	5.88	0.0993197
0.773826	2014/4/2	N1D2V1	14	0.518519	0.687	5.88	0.116837
0.773826	2014/4/2	N1D2V1	15	0.555556	0.796	5.88	0.135374
0.773826	2014/4/2	N1D2V1	16	0.592593	0.895	5.88	0.152211
0.773826	2014/4/2	N1D2V1	17	0.62963	0.859	5.88	0.146088
0.773826	2014/4/2	N1D2V1	18	0.666667	0.645	5.88	0.109694
0.773826	2014/4/2	N1D2V1	19	0.703704	0.437	5.88	0.0743197
0.773826	2014/4/2	N1D2V1	20	0.740741	0.243	5.88	0.0413265
0.773826	2014/4/2	N1D2V1	21	0.777778	0.198	5.88	0.0336735
0.773826	2014/4/2	N1D2V1	22	0.814815	0.156	5.88	0.0265306
0.773826	2014/4/2	N1D2V1	23	0.851852	0.107	5.88	0.0181973
0.773826	2014/4/2	N1D2V1	24	0.888889	0.071	5.88	0.0120748
0.773826	2014/4/2	N1D2V1	25	0.925926	0.046	5.88	0.00782313
0.773826	2014/4/2	N1D3V1	11	0.458333	0.378	4.21	0.0897862
0.773826	2014/4/2	N1D3V1	12	0.5	0.423	4.21	0.100475
0.773826	2014/4/2	N1D3V1	13	0.541667	0.454	4.21	0.107838
0.773826	2014/4/2	N1D3V1	14	0.583333	0.503	4.21	0.119477
0.773826	2014/4/2	N1D3V1	15	0.625	0.491	4.21	0.116627
0.773826	2014/4/2	N1D3V1	16	0.666667	0.439	4.21	0.104276
0.773826	2014/4/2	N1D3V1	17	0.708333	0.388	4.21	0.0921615
0.773826	2014/4/2	N1D3V1	18	0.75	0.324	4.21	0.0769596
0.773826	2014/4/2	N1D3V1	19	0.791667	0.268	4.21	0.063658
0.773826	2014/4/2	N1D3V1	20	0.833333	0.198	4.21	0.0470309
0.773826	2014/4/2	N1D3V1	21	0.875	0.143	4.21	0.0339667
0.773826	2014/4/2	N1D3V1	22	0.916667	0.089	4.21	0.0211401
0.773826	2014/4/2	N1D3V1	23	0.958333	0.064	4.21	0.0152019
0.773826	2014/4/2	N1D3V1	24	1	0.033	4.21	0.00783848
0.773826	2014/4/2	N2D1V1	13	0.448279	1.198	13.658	0.0877142
0.773826	2014/4/2	N2D1V1	14	0.482759	1.325	13.658	0.0970127
0.773826	2014/4/2	N2D1V1	15	0.517241	1.418	13.658	0.103822
0.773826	2014/4/2	N2D1V1	16	0.551724	1.575	13.658	0.115317
0.773826	2014/4/2	N2D1V1	17	0.586207	1.684	13.658	0.123298
0.773826	2014/4/2	N2D1V1	18	0.62069	1.494	13.658	0.109386
0.773826	2014/4/2	N2D1V1	19	0.655172	1.283	13.658	0.0939376
0.773826	2014/4/2	N2D1V1	20	0.689655	1.091	13.658	0.0798799
0.773826	2014/4/2	N2D1V1	21	0.724138	0.867	13.658	0.0634793
0.773826	2014/4/2	N2D1V1	22	0.758621	0.518	13.658	0.0379265
0.773826	2014/4/2	N2D1V1	23	0.793103	0.463	13.658	0.0338995
0.773826	2014/4/2	N2D1V1	24	0.827586	0.258	13.658	0.01889
0.773826	2014/4/2	N2D1V1	25	0.862069	0.226	13.658	0.0165471
0.773826	2014/4/2	N2D1V1	26	0.896552	0.163	13.658	0.0119344
0.773826	2014/4/2	N2D1V1	27	0.931034	0.095	13.658	0.00695563
0.773826	2014/4/2	N2D2V1	13	0.464286	0.935	10.313	0.0906623
0.773826	2014/4/2	N2D2V1	14	0.5	1.04	10.313	0.100844
0.773826	2014/4/2	N2D2V1	15	0.535714	1.105	10.313	0.107146
0.773826	2014/4/2	N2D2V1	16	0.571429	1.168	10.313	0.113255
0.773826	2014/4/2	N2D2V1	17	0.607143	1.127	10.313	0.10928
0.773826	2014/4/2	N2D2V1	18	0.642857	1.046	10.313	0.101425
0.773826	2014/4/2	N2D2V1	19	0.678571	0.943	10.313	0.091438
0.773826	2014/4/2	N2D2V1	20	0.714286	0.882	10.313	0.0855231
0.773826	2014/4/2	N2D2V1	21	0.75	0.706	10.313	0.0684573
0.773826	2014/4/2	N2D2V1	22	0.785714	0.477	10.313	0.0462523
0.773826	2014/4/2	N2D2V1	23	0.821429	0.315	10.313	0.030544
0.773826	2014/4/2	N2D2V1	24	0.857143	0.239	10.313	0.0231746
0.773826	2014/4/2	N2D2V1	25	0.892857	0.145	10.313	0.0140599
0.773826	2014/4/2	N2D2V1	26	0.928571	0.092	10.313	0.00892078
0.773826	2014/4/2	N2D2V1	27	0.964286	0.069	10.313	0.00669058
0.773826	2014/4/2	N2D2V1	28	1	0.024	10.313	0.00232716
0.773826	2014/4/2	N2D3V1	12	0.444	0.478	7.6414	0.062554
0.773826	2014/4/2	N2D3V1	13	0.481481	0.589	7.6414	0.0770801
0.773826	2014/4/2	N2D3V1	14	0.518519	0.678	7.6414	0.0887272
0.773826	2014/4/2	N2D3V1	15	0.555556	0.797	7.6414	0.1043
0.773826	2014/4/2	N2D3V1	16	0.592593	0.899	7.6414	0.117649
0.773826	2014/4/2	N2D3V1	17	0.62963	0.8546	7.6414	0.111838
0.773826	2014/4/2	N2D3V1	18	0.666667	0.805	7.6414	0.105347
0.773826	2014/4/2	N2D3V1	19	0.703704	0.724	7.6414	0.094747
0.773826	2014/4/2	N2D3V1	20	0.740741	0.608	7.6414	0.0795666
0.773826	2014/4/2	N2D3V1	21	0.777778	0.4153	7.6414	0.0543487
0.773826	2014/4/2	N2D3V1	22	0.814815	0.283	7.6414	0.0370351
0.773826	2014/4/2	N2D3V1	23	0.851852	0.166	7.6414	0.0217238
0.773826	2014/4/2	N2D3V1	24	0.888889	0.128	7.6414	0.0167509
0.773826	2014-04-02	N2D3V1	25	0.925926	0.094	7.6414	0.0123014
0.838195	2014/4/15	N0D1V1	15	0.6	1.058	6.259	0.169037
0.838195	2014/4/15	N0D1V1	16	0.64	0.942	6.259	0.150503
0.838195	2014/4/15	N0D1V1	17	0.68	0.911	6.259	0.14555
0.838195	2014/4/15	N0D1V1	18	0.72	0.758	6.259	0.121106
0.838195	2014/4/15	N0D1V1	19	0.76	0.539	6.259	0.086116
0.838195	2014/4/15	N0D1V1	20	0.8	0.395	6.259	0.0631091
0.838195	2014/4/15	N0D1V1	21	0.84	0.266	6.259	0.0424988
0.838195	2014/4/15	N0D1V1	22	0.88	0.176	6.259	0.0281195
0.838195	2014/4/15	N0D1V1	23	0.92	0.085	6.259	0.0135804
0.838195	2014/4/15	N0D2V1	13	0.5	0.661	4.134	0.159894
0.838195	2014/4/15	N0D2V1	14	0.538462	0.734	4.134	0.177552
0.838195	2014/4/15	N0D2V1	15	0.576923	0.673	4.134	0.162796
0.838195	2014/4/15	N0D2V1	16	0.615385	0.603	4.134	0.145864
0.838195	2014/4/15	N0D2V1	17	0.653846	0.382	4.134	0.0924045
0.838195	2014/4/15	N0D2V1	18	0.692308	0.33	4.134	0.0798258
0.838195	2014/4/15	N0D2V1	19	0.730769	0.26	4.134	0.0628931
0.838195	2014/4/15	N0D2V1	20	0.769231	0.199	4.134	0.0481374
0.838195	2014/4/15	N0D2V1	21	0.807692	0.127	4.134	0.0307209
0.838195	2014/4/15	N0D2V1	22	0.846154	0.075	4.134	0.0181422
0.838195	2014/4/15	N0D2V1	23	0.884615	0.061	4.134	0.0147557
0.838195	2014/4/15	N0D2V1	24	0.923077	0.029	4.134	0.007015
0.838195	2014/4/15	N0D3V1	14	0.538462	0.639	3.573	0.178841
0.838195	2014/4/15	N0D3V1	15	0.576923	0.563	3.573	0.157571
0.838195	2014/4/15	N0D3V1	16	0.615385	0.517	3.573	0.144696
0.838195	2014/4/15	N0D3V1	17	0.653846	0.471	3.573	0.131822
0.838195	2014/4/15	N0D3V1	18	0.692308	0.371	3.573	0.103834
0.838195	2014/4/15	N0D3V1	19	0.769231	0.306	3.573	0.0856423
0.838195	2014/4/15	N0D3V1	20	0.807692	0.239	3.573	0.0668906
0.838195	2014/4/15	N0D3V1	21	0.846154	0.198	3.573	0.0554156
0.838195	2014/4/15	N0D3V1	22	0.884615	0.107	3.573	0.0299468
0.838195	2014/4/15	N0D3V1	23	0.923077	0.091	3.573	0.0254688
0.838195	2014/4/15	N0D3V1	24	0.961538	0.071	3.573	0.0198713
0.838195	2014/4/15	N1D1V1	14	0.518519	1.3127	8.7127	0.150665
0.838195	2014/4/15	N1D1V1	15	0.555556	1.24	8.7127	0.142321
0.838195	2014/4/15	N1D1V1	16	0.592593	1.17	8.7127	0.134287
0.838195	2014/4/15	N1D1V1	17	0.62963	1.092	8.7127	0.125334
0.838195	2014/4/15	N1D1V1	18	0.666667	0.957	8.7127	0.10984
0.838195	2014/4/15	N1D1V1	19	0.703704	0.808	8.7127	0.0927382
0.838195	2014/4/15	N1D1V1	20	0.740741	0.641	8.7127	0.0735708
0.838195	2014/4/15	N1D1V1	21	0.777778	0.45	8.7127	0.0516487
0.838195	2014/4/15	N1D1V1	22	0.814815	0.385	8.7127	0.0441884
0.838195	2014/4/15	N1D1V1	23	0.851852	0.227	8.7127	0.0260539
0.838195	2014/4/15	N1D1V1	24	0.888889	0.158	8.7127	0.0181344
0.838195	2014/4/15	N1D1V1	25	0.925926	0.119	8.7127	0.0136582
0.838195	2014/4/15	N1D1V1	26	0.962963	0.097	8.7127	0.0111332
0.838195	2014/4/15	N1D1V1	27	1	0.056	8.7127	0.0064274
0.838195	2014/4/15	N1D2V1	16	0.615385	0.641	3.884	0.165036
0.838195	2014/4/15	N1D2V1	17	0.653846	0.602	3.884	0.154995
0.838195	2014/4/15	N1D2V1	18	0.692308	0.585	3.884	0.150618
0.838195	2014/4/15	N1D2V1	19	0.730769	0.504	3.884	0.129763
0.838195	2014/4/15	N1D2V1	20	0.769231	0.428	3.884	0.110196
0.838195	2014/4/15	N1D2V1	21	0.807692	0.309	3.884	0.0795572
0.838195	2014/4/15	N1D2V1	22	0.846154	0.296	3.884	0.0762101
0.838195	2014/4/15	N1D2V1	23	0.884615	0.179	3.884	0.0460865
0.838195	2014/4/15	N1D2V1	24	0.923077	0.137	3.884	0.0352729
0.838195	2014-04-15	N1D2V1	25	0.961538	0.093	3.884	0.0239444
0.838195	2014/4/15	N1D2V1	26	1	0.077	3.884	0.0198249
0.838195	2014/4/15	N1D2V1	27	0.818182	0.033	3.884	0.0084964
0.838195	2014/4/15	N1D3V1	15	0.576923	0.563	3.563	0.158013
0.838195	2014/4/15	N1D3V1	16	0.615385	0.615	3.563	0.172607
0.838195	2014/4/15	N1D3V1	17	0.653846	0.628	3.563	0.176256
0.838195	2014/4/15	N1D3V1	18	0.692308	0.587	3.563	0.164749
0.838195	2014/4/15	N1D3V1	19	0.730769	0.401	3.563	0.112546
0.838195	2014/4/15	N1D3V1	20	0.769231	0.325	3.563	0.0912153
0.838195	2014/4/15	N1D3V1	21	0.807692	0.223	3.563	0.0625877
0.838195	2014/4/15	N1D3V1	22	0.846154	0.139	3.563	0.0390121
0.838195	2014/4/15	N1D3V1	23	0.884615	0.082	3.563	0.0230143
0.838195	2014/4/15	N2D1V1	16	0.566667	1.311	8.543	0.153459
0.838195	2014/4/15	N2D1V1	17	0.6	1.284	8.543	0.150298
0.838195	2014/4/15	N2D1V1	18	0.633333	1.157	8.543	0.135433
0.838195	2014/4/15	N2D1V1	19	0.666667	1.091	8.543	0.127707
0.838195	2014/4/15	N2D1V1	20	0.7	1.01	8.543	0.118225
0.838195	2014/4/15	N2D1V1	21	0.733333	0.853	8.543	0.0998478
0.838195	2014/4/15	N2D1V1	22	0.766667	0.612	8.543	0.0716376
0.838195	2014/4/15	N2D1V1	23	0.8	0.489	8.543	0.0572398
0.838195	2014/4/15	N2D1V1	24	0.833333	0.293	8.543	0.0342971
0.838195	2014/4/15	N2D1V1	25	0.866667	0.173	8.543	0.0202505
0.838195	2014/4/15	N2D1V1	26	0.9	0.118	8.543	0.0138125
0.838195	2014/4/15	N2D1V1	27	0.933333	0.068	8.543	0.00795973
0.838195	2014/4/15	N2D1V1	28	0.966667	0.05	8.543	0.00585274
0.838195	2014/4/15	N2D1V1	29	1	0.034	8.543	0.00397987
0.838195	2014/4/15	N2D2V1	16	0.571429	1.06	7.014	0.151126
0.838195	2014/4/15	N2D2V1	17	0.607143	0.916	7.014	0.130596
0.838195	2014/4/15	N2D2V1	18	0.642857	0.856	7.014	0.122042
0.838195	2014/4/15	N2D2V1	19	0.678571	0.896	7.014	0.127745
0.838195	2014/4/15	N2D2V1	20	0.714286	0.654	7.014	0.0932421
0.838195	2014/4/15	N2D2V1	21	0.75	0.623	7.014	0.0888224
0.838195	2014/4/15	N2D2V1	22	0.785714	0.561	7.014	0.0799829
0.838195	2014/4/15	N2D2V1	23	0.821429	0.426	7.014	0.0607357
0.838195	2014/4/15	N2D2V1	24	0.857143	0.382	7.014	0.0544625
0.838195	2014/4/15	N2D2V1	25	0.892857	0.298	7.014	0.0424865
0.838195	2014/4/15	N2D2V1	26	0.928571	0.188	7.014	0.0268035
0.838195	2014/4/15	N2D2V1	27	0.964286	0.154	7.014	0.0219561
0.838195	2014/4/15	N2D3V1	16	0.571429	0.818	5.302	0.154281
0.838195	2014/4/15	N2D3V1	17	0.607143	0.848	5.302	0.15994
0.838195	2014/4/15	N2D3V1	18	0.642857	0.803	5.302	0.151452
0.838195	2014/4/15	N2D3V1	19	0.678571	0.675	5.302	0.12731
0.838195	2014/4/15	N2D3V1	20	0.714286	0.582	5.302	0.10977
0.838195	2014/4/15	N2D3V1	21	0.75	0.453	5.302	0.0854395
0.838195	2014/4/15	N2D3V1	22	0.785714	0.384	5.302	0.0724255
0.838195	2014/4/15	N2D3V1	23	0.821429	0.291	5.302	0.0548849
0.838195	2014/4/15	N2D3V1	25	0.892857	0.176	5.302	0.033195
0.838195	2014/4/15	N2D3V1	26	0.928571	0.131	5.302	0.0247077
0.838195	2014/4/15	N2D3V1	27	0.964286	0.073	5.302	0.0137684
0.838195	2014/4/15	N1D1V2	16	0.571429	0.774	5.94	0.130303
0.838195	2014/4/15	N1D1V2	17	0.607143	0.894	5.94	0.150505
0.838195	2014/4/15	N1D1V2	18	0.642857	0.924	5.94	0.155556
0.838195	2014/4/15	N1D1V2	19	0.678571	0.951	5.94	0.160101
0.838195	2014/4/15	N1D1V2	20	0.714286	0.772	5.94	0.129966
0.838195	2014/4/15	N1D1V2	21	0.75	0.561	5.94	0.0944444
0.838195	2014/4/15	N1D1V2	22	0.785714	0.393	5.94	0.0661616
0.838195	2014/4/15	N1D1V2	23	0.821429	0.255	5.94	0.0429293
0.838195	2014/4/15	N1D1V2	24	0.857143	0.166	5.94	0.0279461
0.838195	2014/4/15	N1D1V2	25	0.892857	0.127	5.94	0.0213805
0.838195	2014/4/15	N1D1V2	26	0.928571	0.059	5.94	0.00993266
0.838195	2014/4/15	N1D1V2	27	0.964286	0.038	5.94	0.00639731
0.838195	2014/4/15	N1D1V2	28	1	0.026	5.94	0.0043771
0.838195	2014/4/15	N1D1V3	16	0.571429	0.985	6.405	0.14981
0.838195	2014/4/15	N1D1V3	17	0.607143	1.034	6.405	0.161436
0.838195	2014/4/15	N1D1V3	18	0.642857	1.122	6.405	0.175176
0.838195	2014/4/15	N1D1V3	19	0.678571	1.025	6.405	0.160031
0.838195	2014/4/15	N1D1V3	20	0.714286	0.786	6.405	0.122717
0.838195	2014/4/15	N1D1V3	21	0.75	0.558	6.405	0.0871194
0.838195	2014/4/15	N1D1V3	22	0.785714	0.387	6.405	0.0604215
0.838195	2014/4/15	N1D1V3	23	0.821429	0.257	6.405	0.0401249
0.838195	2014/4/15	N1D1V3	24	0.857143	0.117	6.405	0.018267
0.838195	2014/4/15	N1D1V3	25	0.892857	0.085	6.405	0.0132709
0.838195	2014/4/15	N1D1V3	26	0.928571	0.049	6.405	0.00765027

## Sheet: Mature stage
DPD	Date	Treatment	Leaf rank	Normalized leaf number	leaf biomass	total leaf biomass	Leaf biomass partitioning coefficient
0.902679	2014/4/28	N0D1V1	20	0.8	0.342	1.149	0.29765
0.902679	2014/4/28	N0D1V1	21	0.84	0.265	1.149	0.230635
0.902679	2014/4/28	N0D1V1	22	0.88	0.195	1.149	0.169713
0.902679	2014/4/28	N0D1V1	23	0.92	0.14	1.149	0.121845
0.902679	2014/4/28	N0D1V1	24	0.96	0.097	1.149	0.0844212
0.902679	2014/4/28	N0D1V1	25	1	0.08	1.149	0.0696258
0.902679	2014/4/28	N0D2V1	20	0.769231	0.424	1.49	0.284564
0.902679	2014/4/28	N0D2V1	21	0.807692	0.372	1.49	0.249664
0.902679	2014/4/28	N0D2V1	22	0.846154	0.268	1.49	0.179866
0.902679	2014/4/28	N0D2V1	23	0.884615	0.173	1.49	0.116107
0.902679	2014/4/28	N0D2V1	24	0.923077	0.125	1.49	0.0838926
0.902679	2014/4/28	N0D2V1	25	0.961538	0.087	1.49	0.0583893
0.902679	2014/4/28	N0D2V1	26	1	0.041	1.49	0.0275168
0.902679	2014/4/28	N0D3V1	20	0.769231	0.296	1.043	0.283797
0.902679	2014/4/28	N0D3V1	21	0.807692	0.263	1.043	0.252157
0.902679	2014/4/28	N0D3V1	22	0.846154	0.191	1.043	0.183126
0.902679	2014/4/28	N0D3V1	23	0.884615	0.129	1.043	0.123682
0.902679	2014/4/28	N0D3V1	24	0.923077	0.088	1.043	0.084372
0.902679	2014/4/28	N0D3V1	25	0.961538	0.048	1.043	0.0460211
0.902679	2014/4/28	N0D3V1	26	1	0.028	1.043	0.0268456
0.902679	2014/4/28	N1D1V1	21	0.777778	0.378	1.316	0.287234
0.902679	2014/4/28	N1D1V1	22	0.814815	0.301	1.316	0.228723
0.902679	2014/4/28	N1D1V1	23	0.851852	0.254	1.316	0.193009
0.902679	2014/4/28	N1D1V1	24	0.888889	0.152	1.316	0.115502
0.902679	2014/4/28	N1D1V1	25	0.925926	0.109	1.316	0.0828267
0.902679	2014/4/28	N1D1V1	26	0.962963	0.069	1.316	0.0524316
0.902679	2014/4/28	N1D1V1	27	1	0.053	1.316	0.0402736
0.902679	2014/4/28	N1D2V1	21	0.777778	0.415	1.344	0.30878
0.902679	2014/4/28	N1D2V1	22	0.814815	0.322	1.344	0.239583
0.902679	2014/4/28	N1D2V1	23	0.851852	0.217	1.344	0.161458
0.902679	2014/4/28	N1D2V1	24	0.888889	0.198	1.344	0.147321
0.902679	2014/4/28	N1D2V1	25	0.925926	0.115	1.344	0.0855655
0.902679	2014/4/28	N1D2V1	26	0.962963	0.077	1.344	0.0572917
0.902679	2014/4/28	N1D3V1	20	0.769231	0.304	0.99	0.307071
0.902679	2014/4/28	N1D3V1	21	0.807692	0.238	0.99	0.240404
0.902679	2014/4/28	N1D3V1	22	0.846154	0.188	0.99	0.189899
0.902679	2014/4/28	N1D3V1	23	0.884615	0.119	0.99	0.120202
0.902679	2014/4/28	N1D3V1	24	0.923077	0.084	0.99	0.0848485
0.902679	2014/4/28	N1D3V1	25	0.961538	0.057	0.99	0.0575758
0.902679	2014/4/28	N2D1V1	21	0.75	0.336	1.631	0.206009
0.902679	2014/4/28	N2D1V1	22	0.785714	0.315	1.631	0.193133
0.902679	2014/4/28	N2D1V1	23	0.821429	0.297	1.631	0.182097
0.902679	2014/4/28	N2D1V1	24	0.857143	0.256	1.631	0.156959
0.902679	2014/4/28	N2D1V1	25	0.892857	0.209	1.631	0.128142
0.902679	2014/4/28	N2D1V1	26	0.928571	0.117	1.631	0.0717351
0.902679	2014/4/28	N2D1V1	27	0.964286	0.066	1.631	0.040466
0.902679	2014/4/28	N2D1V1	28	1	0.035	1.631	0.0214592
0.902679	2014/4/28	N2D2V1	21	0.75	0.314	1.588	0.197733
0.902679	2014/4/28	N2D2V1	22	0.785714	0.298	1.588	0.187657
0.902679	2014/4/28	N2D2V1	23	0.821429	0.276	1.588	0.173804
0.902679	2014/4/28	N2D2V1	24	0.857143	0.229	1.588	0.144207
0.902679	2014/4/28	N2D2V1	25	0.892857	0.175	1.588	0.110202
0.902679	2014/4/28	N2D2V1	26	0.928571	0.149	1.588	0.0938287
0.902679	2014/4/28	N2D2V1	27	0.964286	0.1	1.588	0.0629723
0.902679	2014/4/28	N2D2V1	28	1	0.047	1.588	0.029597
0.902679	2014/4/28	N2D3V1	21	0.75	0.321	1.308	0.245413
0.902679	2014/4/28	N2D3V1	22	0.785714	0.303	1.308	0.231651
0.902679	2014/4/28	N2D3V1	23	0.821429	0.259	1.308	0.198012
0.902679	2014/4/28	N2D3V1	24	0.857143	0.168	1.308	0.12844
0.902679	2014/4/28	N2D3V1	25	0.892857	0.124	1.308	0.0948012
0.902679	2014/4/28	N2D3V1	26	0.928571	0.084	1.308	0.0642202
0.902679	2014/4/28	N2D3V1	27	0.964286	0.049	1.308	0.0374618
0.902679	2014/4/28	N1D1V2	20	0.714286	0.576	2.063	0.279205
0.902679	2014/4/28	N1D1V2	21	0.75	0.429	2.063	0.20795
0.902679	2014/4/28	N1D1V2	22	0.785714	0.391	2.063	0.18953
0.902679	2014/4/28	N1D1V2	23	0.821429	0.243	2.063	0.11779
0.902679	2014/4/28	N1D1V2	24	0.857143	0.151	2.063	0.0731944
0.902679	2014/4/28	N1D1V2	25	0.892857	0.113	2.063	0.0547746
0.902679	2014/4/28	N1D1V2	26	0.928571	0.096	2.063	0.0465342
0.902679	2014/4/28	N1D1V2	27	0.964286	0.064	2.063	0.0310228
0.902679	2014/4/28	N1D1V3	20	0.714286	0.546	2.311	0.236261
0.902679	2014/4/28	N1D1V3	21	0.75	0.489	2.311	0.211597
0.902679	2014/4/28	N1D1V3	22	0.785714	0.416	2.311	0.180009
0.902679	2014/4/28	N1D1V3	23	0.821429	0.333	2.311	0.144093
0.902679	2014/4/28	N1D1V3	24	0.857143	0.247	2.311	0.10688
0.902679	2014/4/28	N1D1V3	25	0.892857	0.142	2.311	0.0614453
0.902679	2014/4/28	N1D1V3	26	0.928571	0.095	2.311	0.0411077
0.902679	2014/4/28	N1D1V3	27	0.964286	0.063	2.311	0.0272609

## Sheet: DPD
DPD	Date	Treatment	Rank	Normalized leaf rank	Leaf weight	total biomass of main-stem leaf	Ratio of single leaf to long stalk leaf		DPD	Treatment	Leaf biomass partitioning coefficient(PC)
0.398958	2013/12/21	N0D1V1	3	0.12	0.0945	2.2935	0.0412034		0.398958	N0D1V1	0.125
0.398958	2013/12/21	N0D1V1	4	0.16	0.298667	2.2935	0.130223		0.428682	N0D1V1	0.083333
0.398958	2013/12/21	N0D1V1	5	0.2	0.485667	2.2935	0.211758		0.488656	N0D1V1	0.0624998
0.398958	2013/12/21	N0D1V1	6	0.24	0.577	2.2935	0.251581		0.549623	N0D1V1	0.0588235
0.398958	2013/12/21	N0D1V1	7	0.28	0.331667	2.2935	0.144612		0.640017	N0D1V1	0.0588235
0.398958	2013/12/21	N0D1V1	8	0.32	0.232	2.2935	0.101155		0.773826	N0D1V1	0.0714
0.398958	2013/12/21	N0D1V1	9	0.36	0.181	2.2935	0.0789187		0.838195	N0D1V1	0.1
0.398958	2013/12/21	N0D1V1	10	0.4	0.093	2.2935	0.0405494		0.902679	N0D1V1	0.166667
0.428682	2014/1/16	N0D1V1	4	0.16	0.176	6.299	0.0279409		0.331398	N0D2V1	0.2
0.428682	2014/1/16	N0D1V1	5	0.2	0.554667	6.299	0.0880563		0.398958	N0D2V1	0.142857
0.428682	2014/1/16	N0D1V1	6	0.24	1.114	6.299	0.176853		0.428682	N0D2V1	0.0909079
0.428682	2014/1/16	N0D1V1	7	0.28	1.08867	6.299	0.172832		0.488656	N0D2V1	0.0625
0.428682	2014/1/16	N0D1V1	8	0.32	1.10267	6.299	0.175054		0.549623	N0D2V1	0.0554774
0.428682	2014-01-16	N0D1V1	9	0.36	0.883667	6.299	0.140287		0.640017	N0D2V1	0.0588235
0.428682	2014/1/16	N0D1V1	10	0.4	0.341	6.299	0.0541356		0.773826	N0D2V1	0.076923
0.428682	2014/1/16	N0D1V1	11	0.44	0.324667	6.299	0.0515426		0.838195	N0D2V1	0.0833333
0.428682	2014/1/16	N0D1V1	12	0.48	0.249067	6.299	0.0395407		0.902679	N0D2V1	0.142857
0.428682	2014/1/16	N0D1V1	13	0.52	0.1997	6.299	0.0317034		0.331398	N0D3V1	0.142857
0.428682	2014/1/16	N0D1V1	14	0.56	0.1589	6.299	0.0252262		0.398958	N0D3V1	0.1029
0.428682	2014/1/16	N0D1V1	15	0.6	0.106	6.299	0.0168281		0.428682	N0D3V1	0.087
0.488656	2014-02-23	N0D1V1	5	0.192308	0.363	9.0994	0.0398927		0.488656	N0D3V1	0.066666
0.488656	2014/2/23	N0D1V1	6	0.230769	0.530333	9.0994	0.0582822		0.549623	N0D3V1	0.0588235
0.488656	2014/2/23	N0D1V1	7	0.269231	0.643	9.0994	0.070664		0.640017	N0D3V1	0.0526315
0.488656	2014/2/23	N0D1V1	8	0.307692	0.6987	9.0994	0.0767853		0.773826	N0D3V1	0.076923
0.488656	2014/2/23	N0D1V1	9	0.346154	0.771667	9.0994	0.0848041		0.838195	N0D3V1	0.0909091
0.488656	2014/2/23	N0D1V1	10	0.384615	0.819333	9.0994	0.0900426		0.902679	N0D3V1	0.142857
0.488656	2014/2/23	N0D1V1	11	0.423077	0.946	9.0994	0.103963		0.398958	N1D1V1	0.0999999
0.488656	2014/2/23	N0D1V1	12	0.461538	0.9126	9.0994	0.100292		0.428682	N1D1V1	0.0909084
0.488656	2014/2/23	N0D1V1	13	0.5	0.891	9.0994	0.0979185		0.488656	N1D1V1	0.0625
0.488656	2014/2/23	N0D1V1	14	0.538462	0.833333	9.0994	0.0915811		0.549623	N1D1V1	0.0586667
0.488656	2014/2/23	N0D1V1	15	0.576923	0.638667	9.0994	0.0701878		0.640017	N1D1V1	0.0465556
0.488656	2014/2/23	N0D1V1	16	0.615385	0.409	9.0994	0.044948		0.773826	N1D1V1	0.076923
0.488656	2014/2/23	N0D1V1	17	0.653846	0.250667	9.0994	0.0275476		0.838195	N1D1V1	0.0714286
0.488656	2014/2/23	N0D1V1	18	0.692308	0.1973	9.0994	0.0216827		0.902679	N1D1V1	0.166667
0.488656	2014/2/23	N0D1V1	19	0.730769	0.126667	9.0994	0.0139203		0.398958	N1D1V2	0.111111
0.488656	2014/2/23	N0D1V1	20	0.769231	0.0681	9.0994	0.00748401		0.428682	N1D1V2	0.0768
0.549623	2014/3/10	N0D1V1	6	0.24	0.388	10.539	0.0368156		0.488656	N1D1V2	0.071429
0.549623	2014/3/10	N0D1V1	7	0.28	0.5165	10.539	0.0490084		0.549623	N1D1V2	0.0623505
0.549623	2014/3/10	N0D1V1	8	0.32	0.795	10.539	0.0754341		0.640017	N1D1V2	0.0454545
0.549623	2014/3/10	N0D1V1	9	0.36	0.956	10.539	0.0907107		0.773826	N1D1V2	0.0588235
0.549623	2014/3/10	N0D1V1	10	0.4	1.1225	10.539	0.106509		0.838195	N1D1V2	0.0769231
0.549623	2014/3/10	N0D1V1	11	0.44	1.298	10.539	0.123162		0.902679	N1D1V2	0.125
0.549623	2014/3/10	N0D1V1	12	0.48	1.4265	10.539	0.135354		0.398958	N1D1V3	0.111111
0.549623	2014/3/10	N0D1V1	13	0.52	1.14	10.539	0.10817		0.428682	N1D1V3	0.0833333
0.549623	2014/3/10	N0D1V1	14	0.56	0.9945	10.539	0.0943638		0.488656	N1D1V3	0.07143
0.549623	2014/3/10	N0D1V1	15	0.6	0.8285	10.539	0.0786128		0.549623	N1D1V3	0.04762
0.549623	2014/3/10	N0D1V1	16	0.64	0.5325	10.539	0.0505266		0.640017	N1D1V3	0.0412
0.549623	2014/3/10	N0D1V1	17	0.68	0.266	10.539	0.0252396		0.773826	N1D1V3	0.0625
0.549623	2014/3/10	N0D1V1	18	0.72	0.077	10.539	0.0073062		0.838195	N1D1V3	0.090546
0.549623	2014/3/10	N0D1V1	19	0.76	0.1	10.539	0.00948857		0.902679	N1D1V3	0.153
0.549623	2014/3/10	N0D1V1	20	0.8	0.053	10.539	0.00502894		0.331398	N1D2V1	0.142857
0.549623	2014/3/10	N0D1V1	21	0.84	0.034	10.539	0.00322611		0.398958	N1D2V1	0.11111
0.549623	2014/3/10	N0D1V1	22	0.88	0.011	10.539	0.00104374		0.428682	N1D2V1	0.076923
0.640017	2014/3/19	N0D1V1	7	0.28	0.345	9.698	0.0355743		0.488656	N1D2V1	0.05555
0.640017	2014/3/19	N0D1V1	8	0.32	0.389	9.698	0.0401114		0.549623	N1D2V1	0.05
0.640017	2014/3/19	N0D1V1	9	0.36	0.534	9.698	0.0550629		0.640017	N1D2V1	0.058823
0.640017	2014/3/19	N0D1V1	10	0.4	0.556	9.698	0.0573314		0.773826	N1D2V1	0.0769
0.640017	2014/3/19	N0D1V1	11	0.44	0.8025	9.698	0.082749		0.838195	N1D2V1	0.08333
0.640017	2014/3/19	N0D1V1	12	0.48	1.144	9.698	0.117962		0.902679	N1D2V1	0.16666
0.640017	2014/3/19	N0D1V1	13	0.52	1.442	9.698	0.14869		0.398958	N1D3V1	0.1
0.640017	2014/3/19	N0D1V1	14	0.56	1.305	9.698	0.134564		0.428682	N1D3V1	0.083333
0.640017	2014/3/19	N0D1V1	15	0.6	1.2265	9.698	0.126469		0.488656	N1D3V1	0.083333
0.640017	2014/3/19	N0D1V1	16	0.64	0.9275	9.698	0.0956383		0.549623	N1D3V1	0.058823
0.640017	2014/3/19	N0D1V1	17	0.68	0.438	9.698	0.045164		0.640017	N1D3V1	0.058823
0.640017	2014/3/19	N0D1V1	18	0.72	0.273	9.698	0.0281501		0.773826	N1D3V1	0.083333
0.640017	2014/3/19	N0D1V1	19	0.76	0.1185	9.698	0.012219		0.838195	N1D3V1	0.111111
0.640017	2014/3/19	N0D1V1	20	0.8	0.096	9.698	0.00989895		0.902679	N1D3V1	0.1652
0.640017	2014/3/19	N0D1V1	21	0.84	0.034	9.698	0.00350588		0.398958	N2D1V1	0.111111
0.640017	2014/3/19	N0D1V1	22	0.88	0.041	9.698	0.00422768		0.428682	N2D1V1	0.076923
0.640017	2014/3/19	N0D1V1	23	0.92	0.026	9.698	0.00268097		0.488656	N2D1V1	0.062498
0.838195	2014/4/15	N0D1V1	14		1.129	6.259	0.18038		0.549623	N2D1V1	0.055555
0.838195	2014/4/15	N0D1V1	15		1.058	6.259	0.169037		0.640017	N2D1V1	0.04762
0.838195	2014/4/15	N0D1V1	16	0.615385	0.942	6.259	0.150503		0.773826	N2D1V1	0.07043
0.838195	2014/4/15	N0D1V1	17	0.653846	0.911	6.259	0.14555		0.838195	N2D1V1	0.07143
0.838195	2014/4/15	N0D1V1	18	0.692308	0.758	6.259	0.121106		0.902679	N2D1V1	0.166667
0.838195	2014/4/15	N0D1V1	19	0.730769	0.539	6.259	0.086116		0.331398	N2D2V1	0.125
0.838195	2014/4/15	N0D1V1	20	0.769231	0.395	6.259	0.0631091		0.398958	N2D2V1	0.125
0.838195	2014/4/15	N0D1V1	21	0.846154	0.266	6.259	0.0424988		0.428682	N2D2V1	0.0833
0.838195	2014/4/15	N0D1V1	22	0.884615	0.176	6.259	0.0281195		0.488656	N2D2V1	0.0555556
0.838195	2014/4/15	N0D1V1	23	0.923077	0.085	6.259	0.0135804		0.549623	N2D2V1	0.05263
0.902679	2014/4/28	N0D1V1	20		0.372	1.149	0.32376		0.640017	N2D2V1	0.0454545
0.902679	2014/4/28	N0D1V1	21		0.265	1.149	0.230635		0.773826	N2D2V1	0.066667
0.902679	2014/4/28	N0D1V1	22	0.846154	0.195	1.149	0.169713		0.838195	N2D2V1	0.08333
0.902679	2014/4/28	N0D1V1	23	0.884615	0.14	1.149	0.121845		0.902679	N2D2V1	0.142857
0.902679	2014/4/28	N0D1V1	24	0.923077	0.097	1.149	0.0844212		0.398958	N2D3V1	0.125
0.902679	2014/4/28	N0D1V1	25	0.961538	0.08	1.149	0.0696258		0.428682	N2D3V1	0.083333
0.331398	2013/11/23	N0D2V1	3	0.12	0.0596	0.8545	0.0697484		0.488656	N2D3V1	0.058823
0.331398	2013/11/23	N0D2V1	4	0.153846	0.0966667	0.8545	0.113127		0.549623	N2D3V1	0.058823
0.331398	2013/11/23	N0D2V1	5	0.192308	0.1755	0.8545	0.205383		0.640017	N2D3V1	0.0625
0.331398	2013/11/23	N0D2V1	6	0.230769	0.213	0.8545	0.249269		0.773826	N2D3V1	0.0769
0.331398	2013/11/23	N0D2V1	7	0.269231	0.1465	0.8545	0.171445		0.838195	N2D3V1	0.08974
0.331398	2013/11/23	N0D2V1	8	0.307692	0.096	0.8545	0.112346		0.902679	N2D3V1	0.16667
0.331398	2013/11/23	N0D2V1	9	0.346154	0.0642	0.8545	0.0751317
0.398958	2013/12/21	N0D2V1	4	0.153846	0.153	2.0547	0.0744634
0.398958	2013/12/21	N0D2V1	5	0.192308	0.348	2.0547	0.169368
0.398958	2013/12/21	N0D2V1	6	0.230769	0.487	2.0547	0.237018
0.398958	2013/12/21	N0D2V1	7	0.269231	0.4243	2.0547	0.206502
0.398958	2013/12/21	N0D2V1	8	0.307692	0.3387	2.0547	0.164842
0.398958	2013/12/21	N0D2V1	9	0.346154	0.2007	2.0547	0.0976785
0.398958	2013/12/21	N0D2V1	10	0.384615	0.103	2.0547	0.050129
0.428682	2014/1/16	N0D2V1	4	0.153846	0.19	3.7906	0.050124
0.428682	2014/1/16	N0D2V1	5	0.192308	0.447	3.7906	0.117923
0.428682	2014/1/16	N0D2V1	6	0.230769	0.507	3.7906	0.133752
0.428682	2014/1/16	N0D2V1	7	0.269231	0.5843	3.7906	0.154144
0.428682	2014/1/16	N0D2V1	8	0.307692	0.67	3.7906	0.176753
0.428682	2014/1/16	N0D2V1	9	0.346154	0.506	3.7906	0.133488
0.428682	2014/1/16	N0D2V1	10	0.384615	0.2147	3.7906	0.0566401
0.428682	2014/1/16	N0D2V1	11	0.423077	0.2123	3.7906	0.056007
0.428682	2014/1/16	N0D2V1	12	0.461538	0.181	3.7906	0.0477497
0.428682	2014/1/16	N0D2V1	13	0.5	0.1685	3.7906	0.0444521
0.428682	2014/1/16	N0D2V1	14	0.538462	0.10975	3.7906	0.0289532
0.488656	2014/2/23	N0D2V1	6	0.230769	0.4085	8.4241	0.0484918
0.488656	2014/2/23	N0D2V1	7	0.269231	0.558	8.4241	0.0662385
0.488656	2014/2/23	N0D2V1	8	0.307692	0.621	8.4241	0.0737171
0.488656	2014/2/23	N0D2V1	9	0.346154	0.742	8.4241	0.0880806
0.488656	2014/2/23	N0D2V1	10	0.384615	0.7827	8.4241	0.092912
0.488656	2014/2/23	N0D2V1	11	0.423077	0.8937	8.4241	0.106088
0.488656	2014/2/23	N0D2V1	12	0.461538	0.853	8.4241	0.101257
0.488656	2014/2/23	N0D2V1	13	0.5	0.812	8.4241	0.0963901
0.488656	2014/2/23	N0D2V1	14	0.538462	0.7177	8.4241	0.085196
0.488656	2014/2/23	N0D2V1	15	0.576923	0.593	8.4241	0.0703933
0.488656	2014/2/23	N0D2V1	16	0.615385	0.4227	8.4241	0.0501775
0.488656	2014/2/23	N0D2V1	17	0.653846	0.3333	8.4241	0.0395651
0.488656	2014/2/23	N0D2V1	18	0.692308	0.23	8.4241	0.0273026
0.488656	2014/2/23	N0D2V1	19	0.730769	0.197	8.4241	0.0233853
0.488656	2014/2/23	N0D2V1	20	0.769231	0.1575	8.4241	0.0186964
0.488656	2014/2/23	N0D2V1	21	0.807692	0.102	8.4241	0.0121081
0.549623	2014/3/10	N0D2V1	6	0.230769	0.408	10.9345	0.0373131
0.549623	2014/3/10	N0D2V1	7	0.269231	0.4215	10.9505	0.0384914
0.549623	2014/3/10	N0D2V1	8	0.307692	0.4465	10.9505	0.0407744
0.549623	2014/3/10	N0D2V1	9	0.346154	0.5235	10.9505	0.047806
0.549623	2014/3/10	N0D2V1	10	0.384615	0.655	10.9505	0.0598146
0.549623	2014/3/10	N0D2V1	11	0.423077	0.812	10.9505	0.0741519
0.549623	2014/3/10	N0D2V1	12	0.461538	0.849	10.9505	0.0775307
0.549623	2014/3/10	N0D2V1	13	0.5	0.9985	10.9505	0.0911831
0.549623	2014/3/10	N0D2V1	14	0.538462	1.109	10.9505	0.101274
0.549623	2014/3/10	N0D2V1	15	0.576923	1.115	10.9505	0.101822
0.549623	2014/3/10	N0D2V1	16	0.615385	1.0275	10.9505	0.0938313
0.549623	2014/3/10	N0D2V1	17	0.653846	0.925	10.9505	0.084471
0.549623	2014/3/10	N0D2V1	18	0.692308	0.787	10.9505	0.0718689
0.549623	2014/3/10	N0D2V1	19	0.730769	0.6925	10.9505	0.0632391
0.549623	2014/3/10	N0D2V1	20	0.769231	0.093	10.9505	0.00849276
0.549623	2014/3/10	N0D2V1	21	0.807692	0.035	10.9505	0.0031962
0.549623	2014/3/10	N0D2V1	22	0.846154	0.0255	10.9505	0.00232866
0.549623	2014/3/10	N0D2V1	23	0.884615	0.011	10.9505	0.00100452
0.640017	2014/3/19	N0D2V1	7	0.269231	0.122	7.932	0.0153807
0.640017	2014/3/19	N0D2V1	8	0.307692	0.186	7.932	0.0234493
0.640017	2014/3/19	N0D2V1	9	0.346154	0.208	7.932	0.0262229
0.640017	2014/3/19	N0D2V1	10	0.384615	0.455	7.932	0.0573626
0.640017	2014/3/19	N0D2V1	11	0.423077	0.6605	7.932	0.0832703
0.640017	2014/3/19	N0D2V1	12	0.461538	0.7885	7.932	0.0994075
0.640017	2014/3/19	N0D2V1	13	0.5	1.01	7.932	0.127332
0.640017	2014/3/19	N0D2V1	14	0.538462	1.2185	7.932	0.153618
0.640017	2014/3/19	N0D2V1	15	0.576923	1.3737	7.932	0.173185
0.640017	2014/3/19	N0D2V1	16	0.615385	0.837	7.932	0.105522
0.640017	2014/3/19	N0D2V1	17	0.653846	0.5405	7.932	0.0681417
0.640017	2014/3/19	N0D2V1	18	0.692308	0.312	7.932	0.0393343
0.640017	2014/3/19	N0D2V1	19	0.730769	0.1195	7.932	0.0150656
0.640017	2014/3/19	N0D2V1	20	0.769231	0.0505	7.932	0.00636662
0.640017	2014/3/19	N0D2V1	21	0.807692	0.027	7.932	0.00340393
0.640017	2014/3/19	N0D2V1	22	0.846154	0.0135	7.932	0.00170197
0.640017	2014/3/19	N0D2V1	23	0.884615	0.0098	7.932	0.0012355
0.773826	2014/4/2	N0D2V1	11	0.423077	0.763	6.323	0.120671
0.773826	2014/4/2	N0D2V1	12	0.461538	0.86	6.323	0.136011
0.773826	2014/4/2	N0D2V1	13	0.5	0.987	6.323	0.156097
0.773826	2014/4/2	N0D2V1	14	0.538462	1.108	6.323	0.175233
0.773826	2014/4/2	N0D2V1	15	0.576923	0.998	6.323	0.157836
0.773826	2014/4/2	N0D2V1	16	0.615385	0.4785	6.323	0.0756761
0.773826	2014/4/2	N0D2V1	17	0.653846	0.3485	6.323	0.0551162
0.773826	2014/4/2	N0D2V1	18	0.692308	0.29	6.323	0.0458643
0.773826	2014/4/2	N0D2V1	19	0.730769	0.2085	6.323	0.0329749
0.773826	2014/4/2	N0D2V1	20	0.769231	0.1105	6.323	0.0174759
0.773826	2014/4/2	N0D2V1	21	0.807692	0.093	6.323	0.0147082
0.773826	2014/4/2	N0D2V1	22	0.846154	0.048	6.323	0.00759133
0.773826	2014/4/2	N0D2V1	23	0.884615	0.03	6.323	0.00474458
0.838195	2014/4/15	N0D2V1	13	0.576923	0.661	4.134	0.159894
0.838195	2014/4/15	N0D2V1	14	0.615385	0.734	4.134	0.177552
0.838195	2014/4/15	N0D2V1	15	0.653846	0.673	4.134	0.162796
0.838195	2014/4/15	N0D2V1	16	0.692308	0.603	4.134	0.145864
0.838195	2014/4/15	N0D2V1	17	0.730769	0.382	4.134	0.0924045
0.838195	2014/4/15	N0D2V1	18	0.769231	0.33	4.134	0.0798258
0.838195	2014/4/15	N0D2V1	19	0.807692	0.26	4.134	0.0628931
0.838195	2014/4/15	N0D2V1	20	0.846154	0.199	4.134	0.0481374
0.838195	2014/4/15	N0D2V1	21	0.884615	0.127	4.134	0.0307209
0.838195	2014/4/15	N0D2V1	22	0.923077	0.075	4.134	0.0181422
0.838195	2014/4/15	N0D2V1	23	0.961538	0.061	4.134	0.0147557
0.838195	2014/4/15	N0D2V1	24	1	0.029	4.134	0.007015
0.902679	2014/4/28	N0D2V1	20	0.769231	0.454	1.49	0.304698
0.902679	2014/4/28	N0D2V1	21	0.807692	0.372	1.49	0.249664
0.902679	2014/4/28	N0D2V1	22	0.846154	0.268	1.49	0.179866
0.902679	2014/4/28	N0D2V1	23	0.884615	0.153	1.49	0.102685
0.902679	2014/4/28	N0D2V1	24	0.923077	0.125	1.49	0.0838926
0.902679	2014/4/28	N0D2V1	25	0.961538	0.097	1.49	0.0651007
0.902679	2014/4/28	N0D2V1	26	1	0.021	1.49	0.014094
0.398958	2013/12/21	N0D3V1	4	0.153846	0.115333	1.7333	0.0665397
0.398958	2013/12/21	N0D3V1	5	0.192308	0.292	1.7333	0.168465
0.398958	2013/12/21	N0D3V1	6	0.230769	0.376	1.7333	0.216927
0.398958	2013/12/21	N0D3V1	7	0.269231	0.404333	1.7333	0.233274
0.398958	2013/12/21	N0D3V1	8	0.307692	0.272333	1.7333	0.157118
0.398958	2013/12/21	N0D3V1	9	0.346154	0.18	1.7333	0.103848
0.398958	2013/12/21	N0D3V1	10	0.384615	0.0933	1.7333	0.053828
0.428682	2014/1/16	N0D3V1	5	0.192308	0.447	3.5654	0.125372
0.428682	2014/1/16	N0D3V1	6	0.230769	0.544233	3.5654	0.152643
0.428682	2014/1/16	N0D3V1	7	0.269231	0.6894	3.5654	0.193358
0.428682	2014/1/16	N0D3V1	8	0.307692	0.679667	3.5654	0.190628
0.428682	2014/1/16	N0D3V1	9	0.346154	0.438333	3.5654	0.122941
0.428682	2014/1/16	N0D3V1	10	0.384615	0.20062	3.5654	0.0562686
0.428682	2014/1/16	N0D3V1	11	0.423077	0.196667	3.5654	0.0551598
0.428682	2014/1/16	N0D3V1	12	0.461538	0.1325	3.5654	0.0371627
0.428682	2014/1/16	N0D3V1	13	0.5	0.0967	3.5654	0.0271218
0.428682	2014/1/16	N0D3V1	14	0.538462	0.0864	3.5654	0.0242329
0.428682	2014/1/16	N0D3V1	15	0.576923	0.0539	3.5654	0.0151175
0.488656	2014/2/23	N0D3V1	6	0.230769	0.3502	5.934	0.0590158
0.488656	2014/2/23	N0D3V1	7	0.269231	0.451	5.934	0.0760027
0.488656	2014/2/23	N0D3V1	8	0.307692	0.5043	5.934	0.0849848
0.488656	2014/2/23	N0D3V1	9	0.346154	0.6164	5.934	0.103876
0.488656	2014/2/23	N0D3V1	10	0.384615	0.666	5.934	0.112235
0.488656	2014/2/23	N0D3V1	11	0.423077	0.716667	5.934	0.120773
0.488656	2014/2/23	N0D3V1	12	0.461538	0.655	5.934	0.110381
0.488656	2014/2/23	N0D3V1	13	0.5	0.523333	5.934	0.0881923
0.488656	2014/2/23	N0D3V1	14	0.538462	0.422	5.934	0.0711156
0.488656	2014/2/23	N0D3V1	15	0.576923	0.3593	5.934	0.0605494
0.488656	2014/2/23	N0D3V1	16	0.615385	0.216667	5.934	0.0365128
0.488656	2014/2/23	N0D3V1	17	0.653846	0.1861	5.934	0.0313616
0.488656	2014/2/23	N0D3V1	18	0.692308	0.1244	5.934	0.0209639
0.488656	2014/2/23	N0D3V1	19	0.730769	0.0853	5.934	0.0143748
0.488656	2014/2/23	N0D3V1	20	0.769231	0.0573	5.934	0.00965622
0.549623	2014/3/10	N0D3V1	6	0.230769	0.304	6.991	0.0434845
0.549623	2014/3/10	N0D3V1	7	0.269231	0.4135	6.991	0.0591475
0.549623	2014/3/10	N0D3V1	8	0.307692	0.4855	6.991	0.0694464
0.549623	2014/3/10	N0D3V1	9	0.346154	0.6805	6.991	0.0973394
0.549623	2014/3/10	N0D3V1	10	0.384615	0.8745	6.991	0.125089
0.549623	2014/3/10	N0D3V1	11	0.423077	0.9955	6.991	0.142397
0.549623	2014/3/10	N0D3V1	12	0.461538	0.892	6.991	0.127593
0.549623	2014/3/10	N0D3V1	13	0.5	0.677	6.991	0.0968388
0.549623	2014/3/10	N0D3V1	14	0.538462	0.543	6.991	0.0776713
0.549623	2014/3/10	N0D3V1	15	0.576923	0.486	6.991	0.069518
0.549623	2014/3/10	N0D3V1	16	0.615385	0.295	6.991	0.0421971
0.549623	2014/3/10	N0D3V1	17	0.653846	0.165	6.991	0.0236018
0.549623	2014/3/10	N0D3V1	18	0.692308	0.11	6.991	0.0157345
0.549623	2014/3/10	N0D3V1	19	0.730769	0.039	6.991	0.0055786
0.549623	2014/3/10	N0D3V1	20	0.769231	0.0165	6.991	0.00236018
0.549623	2014/3/10	N0D3V1	21	0.807692	0.009	6.991	0.00128737
0.549623	2014/3/10	N0D3V1	22	0.846154	0.005	6.991	0.000715205
0.640017	2014/3/19	N0D3V1	6	0.230769	0.1495	8.364	0.0178742
0.640017	2014/3/19	N0D3V1	7	0.269231	0.3695	8.364	0.0441774
0.640017	2014/3/19	N0D3V1	8	0.307692	0.4265	8.364	0.0509923
0.640017	2014/3/19	N0D3V1	9	0.346154	0.5255	8.364	0.0628288
0.640017	2014/3/19	N0D3V1	10	0.384615	0.718	8.364	0.0858441
0.640017	2014/3/19	N0D3V1	11	0.423077	0.8555	8.364	0.102284
0.640017	2014/3/19	N0D3V1	12	0.461538	0.913	8.364	0.109158
0.640017	2014/3/19	N0D3V1	13	0.5	1.0925	8.364	0.130619
0.640017	2014/3/19	N0D3V1	14	0.538462	0.885	8.364	0.105811
0.640017	2014/3/19	N0D3V1	15	0.576923	0.6745	8.364	0.0806432
0.640017	2014/3/19	N0D3V1	16	0.615385	0.6095	8.364	0.0728718
0.640017	2014/3/19	N0D3V1	17	0.653846	0.4815	8.364	0.0575681
0.640017	2014/3/19	N0D3V1	18	0.692308	0.2905	8.364	0.0347322
0.640017	2014/3/19	N0D3V1	19	0.730769	0.1575	8.364	0.0188307
0.640017	2014/3/19	N0D3V1	20	0.769231	0.089	8.364	0.0106408
0.640017	2014/3/19	N0D3V1	21	0.807692	0.061	8.364	0.00729316
0.640017	2014/3/19	N0D3V1	22	0.846154	0.034	8.364	0.00406504
0.640017	2014/3/19	N0D3V1	23	0.884615	0.0195	8.364	0.00233142
0.640017	2014/3/19	N0D3V1	24	0.923077	0.012	8.364	0.00143472
0.773826	2014/4/2	N0D3V1	12	0.461538	0.298	4.265	0.069871
0.773826	2014/4/2	N0D3V1	13	0.5	0.495	4.265	0.116061
0.773826	2014/4/2	N0D3V1	14	0.538462	0.605	4.265	0.141852
0.773826	2014/4/2	N0D3V1	15	0.576923	0.713	4.265	0.167175
0.773826	2014/4/2	N0D3V1	16	0.615385	0.57	4.265	0.133646
0.773826	2014/4/2	N0D3V1	17	0.653846	0.496	4.265	0.116295
0.773826	2014/4/2	N0D3V1	18	0.692308	0.334	4.265	0.0783118
0.773826	2014/4/2	N0D3V1	19	0.730769	0.287	4.265	0.0672919
0.773826	2014/4/2	N0D3V1	20	0.769231	0.18	4.265	0.042204
0.773826	2014/4/2	N0D3V1	21	0.807692	0.133	4.265	0.0311841
0.773826	2014/4/2	N0D3V1	22	0.846154	0.083	4.265	0.0194607
0.773826	2014/4/2	N0D3V1	23	0.884615	0.046	4.265	0.0107855
0.773826	2014/4/2	N0D3V1	24	0.923077	0.025	4.265	0.00586166
0.838195	2014/4/15	N0D3V1	14		0.339	3.173	0.106839
0.838195	2014/4/15	N0D3V1	15	0.576923	0.463	3.173	0.145919
0.838195	2014/4/15	N0D3V1	16	0.615385	0.517	3.173	0.162937
0.838195	2014/4/15	N0D3V1	17	0.653846	0.471	3.173	0.14844
0.838195	2014/4/15	N0D3V1	18	0.692308	0.371	3.173	0.116924
0.838195	2014/4/15	N0D3V1	19	0.769231	0.306	3.173	0.0964387
0.838195	2014/4/15	N0D3V1	20	0.807692	0.239	3.173	0.075323
0.838195	2014/4/15	N0D3V1	21	0.846154	0.198	3.173	0.0624015
0.838195	2014/4/15	N0D3V1	22	0.884615	0.107	3.173	0.033722
0.838195	2014/4/15	N0D3V1	23	0.923077	0.091	3.173	0.0286795
0.838195	2014/4/15	N0D3V1	24	0.961538	0.071	3.173	0.0223763
0.902679	2014/4/28	N0D3V1	20	0.769231	0.276	1.039	0.26564
0.902679	2014/4/28	N0D3V1	21	0.807692	0.263	1.039	0.253128
0.902679	2014/4/28	N0D3V1	22	0.846154	0.161	1.039	0.154957
0.902679	2014/4/28	N0D3V1	23	0.884615	0.179	1.039	0.172281
0.902679	2014/4/28	N0D3V1	24	0.923077	0.088	1.039	0.0846968
0.902679	2014/4/28	N0D3V1	25	0.961538	0.048	1.039	0.0461983
0.902679	2014/4/28	N0D3V1	26	1	0.024	1.039	0.0230991
0.398958	2013/12/21	N1D1V1	3	0.107143	0.1336	4.2454	0.0314694
0.398958	2013/12/21	N1D1V1	4	0.142857	0.366	4.2454	0.086211
0.398958	2013/12/21	N1D1V1	5	0.178571	0.428333	4.2454	0.100894
0.398958	2013/12/21	N1D1V1	6	0.214286	0.756	4.2454	0.178075
0.398958	2013/12/21	N1D1V1	7	0.25	0.8624	4.2454	0.203138
0.398958	2013/12/21	N1D1V1	8	0.285714	0.665667	4.2454	0.156797
0.398958	2013/12/21	N1D1V1	9	0.321429	0.4604	4.2454	0.108447
0.398958	2013/12/21	N1D1V1	10	0.357143	0.288667	4.2454	0.0679952
0.398958	2013/12/21	N1D1V1	11	0.392857	0.1757	4.2454	0.041386
0.398958	2013/12/21	N1D1V1	12	0.428571	0.1086	4.2454	0.0255806
0.428682	2014/1/16	N1D1V1	4	0.142857	0.193	4.8324	0.0399387
0.428682	2014/1/16	N1D1V1	5	0.178571	0.422333	4.8324	0.0873962
0.428682	2014/1/16	N1D1V1	6	0.214286	0.761	4.8324	0.157479
0.428682	2014/1/16	N1D1V1	7	0.25	0.8337	4.8324	0.172523
0.428682	2014/1/16	N1D1V1	8	0.285714	0.843667	4.8324	0.174585
0.428682	2014/1/16	N1D1V1	9	0.321429	0.742	4.8324	0.153547
0.428682	2014/1/16	N1D1V1	10	0.357143	0.481	4.8324	0.0995365
0.428682	2014-01-16	N1D1V1	11	0.392857	0.209667	4.8324	0.0433877
0.428682	2014/1/16	N1D1V1	12	0.428571	0.174	4.8324	0.036007
0.428682	2014/1/16	N1D1V1	13	0.464286	0.099	4.8324	0.0204867
0.428682	2014/1/16	N1D1V1	14	0.5	0.073	4.8324	0.0151064
0.488656	2014/2/23	N1D1V1	5	0.172414	0.59	11.8129	0.0499454
0.488656	2014/2/23	N1D1V1	6	0.206897	0.753	11.8129	0.0637439
0.488656	2014/2/23	N1D1V1	7	0.241379	0.8413	11.8129	0.0712188
0.488656	2014/2/23	N1D1V1	8	0.275862	0.9243	11.8129	0.078245
0.488656	2014/2/23	N1D1V1	9	0.310345	0.9753	11.8129	0.0825623
0.488656	2014/2/23	N1D1V1	10	0.344828	1.0487	11.8129	0.0887758
0.488656	2014/2/23	N1D1V1	11	0.366667	1.173	11.8129	0.0992982
0.488656	2014/2/23	N1D1V1	12	0.4	1.093	11.8129	0.092526
0.488656	2014/2/23	N1D1V1	13	0.433333	0.962333	11.8129	0.0814646
0.488656	2014/2/23	N1D1V1	14	0.466667	0.8233	11.8129	0.069695
0.488656	2014/2/23	N1D1V1	15	0.5	0.7667	11.8129	0.0649036
0.488656	2014/2/23	N1D1V1	16	0.533333	0.635	11.8129	0.0537548
0.488656	2014/2/23	N1D1V1	17	0.566667	0.516	11.8129	0.0436811
0.488656	2014/2/23	N1D1V1	18	0.6	0.390667	11.8129	0.0330712
0.488656	2014/2/23	N1D1V1	19	0.633333	0.1997	11.8129	0.0169052
0.488656	2014/2/23	N1D1V1	20	0.666667	0.1206	11.8129	0.0102092
0.549623	2014/3/10	N1D1V1	6	0.214286	0.244	13.8865	0.017571
0.549623	2014/3/10	N1D1V1	7	0.25	0.3025	13.8865	0.0217837
0.549623	2014/3/10	N1D1V1	8	0.285714	0.427	13.8865	0.0307493
0.549623	2014/3/10	N1D1V1	9	0.321429	0.6395	13.8865	0.0460519
0.549623	2014/3/10	N1D1V1	10	0.357143	0.6975	13.8865	0.0502286
0.549623	2014/3/10	N1D1V1	11	0.392857	0.5965	13.8865	0.0429554
0.549623	2014/3/10	N1D1V1	12	0.428571	0.8215	13.8865	0.0591582
0.549623	2014/3/10	N1D1V1	13	0.464286	0.892	13.8865	0.064235
0.549623	2014/3/10	N1D1V1	14	0.5	1.234	13.8865	0.0888633
0.549623	2014/3/10	N1D1V1	15	0.535714	1.4385	13.8865	0.10359
0.549623	2014/3/10	N1D1V1	16	0.571429	1.1955	13.8865	0.0860908
0.549623	2014/3/10	N1D1V1	17	0.607143	1.4135	13.8865	0.10179
0.549623	2014/3/10	N1D1V1	18	0.642857	1.1715	13.8865	0.0843625
0.549623	2014/3/10	N1D1V1	19	0.678571	1.0075	13.8865	0.0725525
0.549623	2014/3/10	N1D1V1	20	0.714286	0.844	13.8865	0.0607785
0.549623	2014/3/10	N1D1V1	21	0.75	0.3375	13.8865	0.0243042
0.549623	2014/3/10	N1D1V1	22	0.785714	0.334	13.8865	0.0240521
0.549623	2014/3/10	N1D1V1	23	0.821429	0.1255	13.8865	0.00903755
0.549623	2014/3/10	N1D1V1	24	0.857143	0.0775	13.8865	0.00558096
0.549623	2014/3/10	N1D1V1	25	0.892857	0.036	13.8865	0.00259245
0.549623	2014/3/10	N1D1V1	26	0.928571	0.028	13.8865	0.00201635
0.549623	2014/3/10	N1D1V1	27	0.964286	0.01	13.8865	0.000720124
0.549623	2014/3/10	N1D1V1	28	1	0.008	13.8865	0.000576099
0.549623	2014/3/10	N1D1V1	29	1.03571	0.005	13.8865	0.000360062
0.640017	2014/3/19	N1D1V1	11	0.392857	1.086	17.7045	0.0613403
0.640017	2014/3/19	N1D1V1	12	0.428571	1.438	17.7045	0.0812223
0.640017	2014/3/19	N1D1V1	13	0.464286	1.801	17.7045	0.101726
0.640017	2014/3/19	N1D1V1	14	0.5	2.2635	17.7045	0.127849
0.640017	2014/3/19	N1D1V1	15	0.535714	2.261	17.7045	0.127708
0.640017	2014/3/19	N1D1V1	16	0.571429	2.231	17.7045	0.126013
0.640017	2014/3/19	N1D1V1	17	0.607143	1.9675	17.7045	0.11113
0.640017	2014/3/19	N1D1V1	18	0.642857	1.454	17.7045	0.082126
0.640017	2014/3/19	N1D1V1	19	0.678571	1.096	17.7045	0.0619052
0.640017	2014/3/19	N1D1V1	20	0.714286	0.752	17.7045	0.0424751
0.640017	2014/3/19	N1D1V1	21	0.75	0.7025	17.7045	0.0396792
0.640017	2014/3/19	N1D1V1	22	0.785714	0.317	17.7045	0.0179051
0.640017	2014/3/19	N1D1V1	23	0.821429	0.1435	17.7045	0.00810528
0.640017	2014/3/19	N1D1V1	24	0.857143	0.0755	17.7045	0.00426445
0.640017	2014/3/19	N1D1V1	25	0.892857	0.049	17.7045	0.00276766
0.640017	2014/3/19	N1D1V1	26	0.928571	0.045	17.7045	0.00254173
0.640017	2014/3/19	N1D1V1	27	0.964286	0.014	17.7045	0.000790759
0.640017	2014/3/19	N1D1V1	28	1	0.008	17.7045	0.000451863
0.773826	2014/4/2	N1D1V1	13	0.464286	0.901	9.1441	0.0985335
0.773826	2014/4/2	N1D1V1	14	0.5	1.0991	9.1441	0.120198
0.773826	2014/4/2	N1D1V1	15	0.535714	1.201	9.1441	0.131342
0.773826	2014/4/2	N1D1V1	16	0.571429	1.304	9.1441	0.142606
0.773826	2014/4/2	N1D1V1	17	0.607143	1.152	9.1441	0.125983
0.773826	2014/4/2	N1D1V1	18	0.642857	1.087	9.1441	0.118874
0.773826	2014/4/2	N1D1V1	19	0.678571	0.84	9.1441	0.0918625
0.773826	2014/4/2	N1D1V1	20	0.714286	0.563	9.1441	0.0615698
0.773826	2014/4/2	N1D1V1	21	0.75	0.402	9.1441	0.0439628
0.773826	2014/4/2	N1D1V1	22	0.785714	0.279	9.1441	0.0305115
0.773826	2014/4/2	N1D1V1	23	0.821429	0.124	9.1441	0.0135607
0.773826	2014/4/2	N1D1V1	24	0.857143	0.105	9.1441	0.0114828
0.773826	2014/4/2	N1D1V1	25	0.892857	0.087	9.1441	0.00951433
0.838195	2014/4/15	N1D1V1	14		0.9127	8.4097	0.108529
0.838195	2014/4/15	N1D1V1	15	0.5	1.14	8.4097	0.135558
0.838195	2014/4/15	N1D1V1	16	0.533333	1.267	8.4097	0.150659
0.838195	2014/4/15	N1D1V1	17	0.566667	1.192	8.4097	0.141741
0.838195	2014/4/15	N1D1V1	18	0.6	0.957	8.4097	0.113797
0.838195	2014/4/15	N1D1V1	19	0.633333	0.808	8.4097	0.0960795
0.838195	2014/4/15	N1D1V1	20	0.666667	0.641	8.4097	0.0762215
0.838195	2014/4/15	N1D1V1	21	0.7	0.45	8.4097	0.0535096
0.838195	2014/4/15	N1D1V1	22	0.758621	0.385	8.4097	0.0457805
0.838195	2014/4/15	N1D1V1	23	0.793103	0.227	8.4097	0.0269926
0.838195	2014/4/15	N1D1V1	24	0.827586	0.158	8.4097	0.0187878
0.838195	2014/4/15	N1D1V1	25	0.862069	0.119	8.4097	0.0141503
0.838195	2014/4/15	N1D1V1	26		0.097	8.4097	0.0115343
0.838195	2014/4/15	N1D1V1	27		0.056	8.4097	0.00665898
0.902679	2014/4/28	N1D1V1	21		0.441	1.316	0.335106
0.902679	2014/4/28	N1D1V1	22	0.758621	0.301	1.316	0.228723
0.902679	2014/4/28	N1D1V1	23	0.793103	0.254	1.316	0.193009
0.902679	2014/4/28	N1D1V1	24	0.827586	0.152	1.316	0.115502
0.902679	2014/4/28	N1D1V1	25	0.862069	0.109	1.316	0.0828267
0.902679	2014/4/28	N1D1V1	26		0.059	1.316	0.0448328
0.398958	2013/12/21	N1D1V2	3	0.107143	0.136	3.2287	0.0421222
0.398958	2013/12/21	N1D1V2	4	0.142857	0.2167	3.2287	0.0671168
0.398958	2013/12/21	N1D1V2	5	0.178571	0.499	3.2287	0.154551
0.398958	2013/12/21	N1D1V2	6	0.214286	0.6836	3.2287	0.211726
0.398958	2013/12/21	N1D1V2	7	0.25	0.617	3.2287	0.191099
0.398958	2013/12/21	N1D1V2	8	0.285714	0.4557	3.2287	0.14114
0.398958	2013/12/21	N1D1V2	9	0.321429	0.3058	3.2287	0.094713
0.398958	2013/12/21	N1D1V2	10	0.357143	0.2055	3.2287	0.0636479
0.398958	2013/12/21	N1D1V2	11	0.392857	0.1094	3.2287	0.0338836
0.428682	2014/1/16	N1D1V2	3	0.107143	0.128	6.2525	0.0204718
0.428682	2014/1/16	N1D1V2	4	0.142857	0.37	6.2525	0.0615569
0.428682	2014/1/16	N1D1V2	5	0.178571	0.582333	6.2525	0.0968828
0.428682	2014/1/16	N1D1V2	6	0.214286	0.8661	6.2525	0.138521
0.428682	2014/1/16	N1D1V2	7	0.25	1.014	6.2525	0.162175
0.428682	2014/1/16	N1D1V2	8	0.285714	0.8976	6.2525	0.143559
0.428682	2014/1/16	N1D1V2	9	0.321429	0.79	6.2525	0.126349
0.428682	2014/1/16	N1D1V2	10	0.357143	0.5414	6.2525	0.0865894
0.428682	2014/1/16	N1D1V2	11	0.392857	0.401	6.2525	0.0641343
0.428682	2014/1/16	N1D1V2	12	0.428571	0.2284	6.2525	0.0365294
0.428682	2014/1/16	N1D1V2	13	0.464286	0.1635	6.2525	0.0261495
0.428682	2014/1/16	N1D1V2	14	0.5	0.1292	6.2525	0.0206637
0.428682	2014/1/16	N1D1V2	15	0.535714	0.093	6.2525	0.0148741
0.428682	2014/1/16	N1D1V2	16	0.571429	0.048	6.2525	0.00767693
0.488656	2014/2/23	N1D1V2	5	0.192308	0.3266	8.2869	0.0394116
0.488656	2014/2/23	N1D1V2	6	0.230769	0.4526	8.2869	0.0546163
0.488656	2014/2/23	N1D1V2	7	0.269231	0.6089	8.2869	0.0734774
0.488656	2014/2/23	N1D1V2	8	0.307692	0.6988	8.2869	0.0843259
0.488656	2014/2/23	N1D1V2	9	0.346154	0.7821	8.2869	0.0943779
0.488656	2014/2/23	N1D1V2	10	0.333333	0.849	8.2869	0.102451
0.488656	2014/2/23	N1D1V2	11	0.366667	1.003	8.2869	0.121034
0.488656	2014/2/23	N1D1V2	12	0.4	0.9603	8.2869	0.115882
0.488656	2014/2/23	N1D1V2	13	0.433333	0.7913	8.2869	0.0954881
0.488656	2014/2/23	N1D1V2	14	0.466667	0.6427	8.2869	0.0775561
0.488656	2014/2/23	N1D1V2	15	0.5	0.583333	8.2869	0.0703922
0.488656	2014/2/23	N1D1V2	16	0.533333	0.3563	8.2869	0.0429956
0.488656	2014/2/23	N1D1V2	17	0.566667	0.1293	8.2869	0.0156029
0.488656	2014/2/23	N1D1V2	18	0.6	0.1027	8.2869	0.0123931
0.549623	2014/3/10	N1D1V2	6	0.214286	0.725	15.2593	0.0476222
0.549623	2014/3/10	N1D1V2	7	0.25	0.7905	15.2593	0.0519246
0.549623	2014/3/10	N1D1V2	8	0.285714	1.0585	15.2593	0.0693675
0.549623	2014/3/10	N1D1V2	9	0.321429	1.109	15.2593	0.072677
0.549623	2014/3/10	N1D1V2	10	0.357143	1.2045	15.2593	0.0789355
0.549623	2014/3/10	N1D1V2	11	0.392857	1.467	15.2593	0.0961381
0.549623	2014/3/10	N1D1V2	12	0.428571	1.509	15.2593	0.0988905
0.549623	2014/3/10	N1D1V2	13	0.464286	1.5498	15.2593	0.101564
0.549623	2014/3/10	N1D1V2	14	0.5	1.5575	15.2593	0.102069
0.549623	2014/3/10	N1D1V2	15	0.535714	1.3415	15.2593	0.0879136
0.549623	2014/3/10	N1D1V2	16	0.571429	1.0935	15.2593	0.0716612
0.549623	2014/3/10	N1D1V2	17	0.607143	0.814	15.2593	0.0533445
0.549623	2014/3/10	N1D1V2	18	0.642857	0.5085	15.2593	0.0333239
0.549623	2014/3/10	N1D1V2	19	0.678571	0.276	15.2593	0.0180873
0.549623	2014/3/10	N1D1V2	20	0.714286	0.14	15.2593	0.00917473
0.549623	2014/3/10	N1D1V2	21	0.75	0.075	15.2593	0.00491504
0.549623	2014/3/10	N1D1V2	22	0.785714	0.04	15.2593	0.00262135
0.640017	2014/3/19	N1D1V2	6	0.214286	0.347	17.5336	0.0197906
0.640017	2014/3/19	N1D1V2	7	0.25	0.622	17.5336	0.0354747
0.640017	2014/3/19	N1D1V2	9	0.321429	0.869	17.5336	0.049562
0.640017	2014/3/19	N1D1V2	10	0.357143	0.955	17.5336	0.0544669
0.640017	2014/3/19	N1D1V2	11	0.392857	1.1954	17.5336	0.0681777
0.640017	2014/3/19	N1D1V2	12	0.428571	1.295	17.5336	0.0738582
0.640017	2014/3/19	N1D1V2	13	0.464286	1.377	17.5336	0.0785349
0.640017	2014/3/19	N1D1V2	14	0.5	1.551	17.5336	0.0884587
0.640017	2014/3/19	N1D1V2	15	0.535714	1.782	17.5336	0.101633
0.640017	2014/3/19	N1D1V2	16	0.571429	1.6585	17.5336	0.0945898
0.640017	2014/3/19	N1D1V2	17	0.607143	1.403	17.5336	0.0800178
0.640017	2014/3/19	N1D1V2	18	0.642857	1.229	17.5336	0.070094
0.640017	2014/3/19	N1D1V2	19	0.678571	0.9897	17.5336	0.0564459
0.640017	2014/3/19	N1D1V2	20	0.714286	0.7275	17.5336	0.0414918
0.640017	2014/3/19	N1D1V2	21	0.75	0.5075	17.5336	0.0289444
0.640017	2014/3/19	N1D1V2	22	0.785714	0.42	17.5336	0.023954
0.640017	2014/3/19	N1D1V2	23	0.821429	0.2355	17.5336	0.0134314
0.640017	2014/3/19	N1D1V2	24	0.857143	0.1835	17.5336	0.0104656
0.640017	2014/3/19	N1D1V2	25	0.892857	0.092	17.5336	0.00524707
0.640017	2014/3/19	N1D1V2	26	0.928571	0.051	17.5336	0.0029087
0.640017	2014/3/19	N1D1V2	27	0.964286	0.028	17.5336	0.00159693
0.640017	2014/3/19	N1D1V2	28	1	0.015	17.5336	0.0008555
0.773826	2014/4/2	N1D1V2	12	0.428571	0.702	7.419	0.0946219
0.773826	2014/4/2	N1D1V2	13	0.464286	0.845	7.419	0.113897
0.773826	2014/4/2	N1D1V2	14	0.5	0.996	7.419	0.13425
0.773826	2014/4/2	N1D1V2	15	0.535714	0.926	7.419	0.124815
0.773826	2014/4/2	N1D1V2	16	0.571429	0.786	7.419	0.105944
0.773826	2014/4/2	N1D1V2	17	0.607143	0.659	7.419	0.088826
0.773826	2014/4/2	N1D1V2	18	0.642857	0.608	7.419	0.0819517
0.773826	2014/4/2	N1D1V2	19	0.678571	0.463	7.419	0.0624073
0.773826	2014/4/2	N1D1V2	20	0.714286	0.435	7.419	0.0586332
0.773826	2014/4/2	N1D1V2	21	0.75	0.278	7.419	0.0374714
0.773826	2014/4/2	N1D1V2	22	0.785714	0.217	7.419	0.0292492
0.773826	2014/4/2	N1D1V2	23	0.821429	0.167	7.419	0.0225098
0.773826	2014/4/2	N1D1V2	24	0.857143	0.127	7.419	0.0171182
0.773826	2014/4/2	N1D1V2	25	0.892857	0.097	7.419	0.0130745
0.773826	2014/4/2	N1D1V2	26	0.928571	0.061	7.419	0.00822213
0.773826	2014/4/2	N1D1V2	27	0.964286	0.031	7.419	0.00417846
0.773826	2014/4/2	N1D1V2	28	1	0.021	7.419	0.00283057
0.838195	2014/4/15	N1D1V2	16		0.774	5.94	0.130303
0.838195	2014/4/15	N1D1V2	17	0.566667	0.894	5.94	0.150505
0.838195	2014/4/15	N1D1V2	18	0.6	0.924	5.94	0.155556
0.838195	2014/4/15	N1D1V2	19	0.633333	0.951	5.94	0.160101
0.838195	2014/4/15	N1D1V2	20	0.666667	0.772	5.94	0.129966
0.838195	2014/4/15	N1D1V2	21	0.7	0.561	5.94	0.0944444
0.838195	2014/4/15	N1D1V2	22	0.733333	0.393	5.94	0.0661616
0.838195	2014/4/15	N1D1V2	23	0.766667	0.255	5.94	0.0429293
0.838195	2014/4/15	N1D1V2	24	0.8	0.166	5.94	0.0279461
0.838195	2014/4/15	N1D1V2	25	0.833333	0.127	5.94	0.0213805
0.838195	2014/4/15	N1D1V2	26	0.866667	0.059	5.94	0.00993266
0.838195	2014/4/15	N1D1V2	27	0.9	0.038	5.94	0.00639731
0.838195	2014/4/15	N1D1V2	28	0.933333	0.026	5.94	0.0043771
0.902679	2014/4/28	N1D1V2	20	0.666667	0.576	2.063	0.279205
0.902679	2014/4/28	N1D1V2	21	0.7	0.429	2.063	0.20795
0.902679	2014/4/28	N1D1V2	22	0.733333	0.391	2.063	0.18953
0.902679	2014/4/28	N1D1V2	23	0.766667	0.243	2.063	0.11779
0.902679	2014/4/28	N1D1V2	24	0.8	0.151	2.063	0.0731944
0.902679	2014/4/28	N1D1V2	25	0.833333	0.113	2.063	0.0547746
0.902679	2014/4/28	N1D1V2	26	0.866667	0.096	2.063	0.0465342
0.902679	2014/4/28	N1D1V2	27	0.9	0.064	2.063	0.0310228
0.398958	2013/12/21	N1D1V3	3	0.107143	0.208	3.6503	0.0569816
0.398958	2013/12/21	N1D1V3	4	0.142857	0.443	3.6503	0.12136
0.398958	2013/12/21	N1D1V3	5	0.178571	0.738	3.6503	0.202175
0.398958	2013/12/21	N1D1V3	6	0.214286	0.652	3.6503	0.178615
0.398958	2013/12/21	N1D1V3	7	0.25	0.5553	3.6503	0.152124
0.398958	2013/12/21	N1D1V3	8	0.285714	0.519333	3.6503	0.142271
0.398958	2013/12/21	N1D1V3	9	0.321429	0.269	3.6503	0.0736926
0.398958	2013/12/21	N1D1V3	10	0.357143	0.167667	3.6503	0.0459323
0.398958	2013/12/21	N1D1V3	11	0.392857	0.098	3.6503	0.0268471
0.428682	2014/1/16	N1D1V3	4	0.142857	0.3565	5.3887	0.066157
0.428682	2014/1/16	N1D1V3	5	0.178571	0.607	5.3887	0.112643
0.428682	2014/1/16	N1D1V3	6	0.214286	1.01	5.3887	0.187429
0.428682	2014/1/16	N1D1V3	7	0.25	0.928	5.3887	0.172212
0.428682	2014/1/16	N1D1V3	8	0.285714	0.736333	5.3887	0.136644
0.428682	2014/1/16	N1D1V3	9	0.321429	0.7628	5.3887	0.141555
0.428682	2014/1/16	N1D1V3	10	0.357143	0.468333	5.3887	0.0869103
0.428682	2014/1/16	N1D1V3	11	0.392857	0.143	5.3887	0.026537
0.428682	2014/1/16	N1D1V3	12	0.428571	0.1247	5.3887	0.023141
0.428682	2014/1/16	N1D1V3	13	0.464286	0.104833	5.3887	0.0194543
0.428682	2014/1/16	N1D1V3	14	0.5	0.0862	5.3887	0.0159964
0.428682	2014/1/16	N1D1V3	15	0.535714	0.061	5.3887	0.01132
0.488656	2014/2/23	N1D1V3	6	0.214286	0.567	9.2307	0.0614255
0.488656	2014/2/23	N1D1V3	7	0.25	0.751333	9.2307	0.0813951
0.488656	2014/2/23	N1D1V3	8	0.285714	0.8576	9.2307	0.0929074
0.488656	2014/2/23	N1D1V3	9	0.321429	0.9573	9.2307	0.103708
0.488656	2014/2/23	N1D1V3	10	0.357143	1.07067	9.2307	0.11599
0.488656	2014/2/23	N1D1V3	11	0.392857	1.115	9.2307	0.120793
0.488656	2014/2/23	N1D1V3	12	0.428571	1.124	9.2307	0.121768
0.488656	2014/2/23	N1D1V3	13	0.464286	1.02267	9.2307	0.11079
0.488656	2014/2/23	N1D1V3	14	0.5	0.673333	9.2307	0.072945
0.488656	2014/2/23	N1D1V3	15	0.535714	0.421	9.2307	0.0456087
0.488656	2014/2/23	N1D1V3	16	0.571429	0.265333	9.2307	0.0287447
0.488656	2014/2/23	N1D1V3	17	0.607143	0.18	9.2307	0.0195001
0.488656	2014/2/23	N1D1V3	18	0.642857	0.134333	9.2307	0.0145529
0.488656	2014/2/23	N1D1V3	19	0.678571	0.0911	9.2307	0.00986924
0.549623	2014/3/10	N1D1V3	6	0.214286	0.695	18.678	0.0372096
0.549623	2014/3/10	N1D1V3	7	0.25	0.9995	18.678	0.0535122
0.549623	2014/3/10	N1D1V3	8	0.285714	1.1825	18.678	0.0633098
0.549623	2014/3/10	N1D1V3	9	0.321429	1.4245	18.678	0.0762662
0.549623	2014/3/10	N1D1V3	10	0.357143	1.5175	18.678	0.0812453
0.549623	2014/3/10	N1D1V3	11	0.392857	1.7595	18.678	0.0942017
0.549623	2014/3/10	N1D1V3	12	0.428571	2.1085	18.678	0.112887
0.549623	2014/3/10	N1D1V3	13	0.464286	1.988	18.678	0.106435
0.549623	2014/3/10	N1D1V3	14	0.5	1.8865	18.678	0.101001
0.549623	2014/3/10	N1D1V3	15	0.535714	1.469	18.678	0.0786487
0.549623	2014/3/10	N1D1V3	16	0.571429	1.198	18.678	0.0641396
0.549623	2014/3/10	N1D1V3	17	0.607143	0.9275	18.678	0.0496574
0.549623	2014/3/10	N1D1V3	18	0.642857	0.57	18.678	0.0305172
0.549623	2014/3/10	N1D1V3	19	0.678571	0.3915	18.678	0.0209605
0.549623	2014/3/10	N1D1V3	20	0.714286	0.274	18.678	0.0146697
0.549623	2014/3/10	N1D1V3	21	0.75	0.1455	18.678	0.00778991
0.549623	2014/3/10	N1D1V3	22	0.785714	0.0865	18.678	0.00463112
0.549623	2014/3/10	N1D1V3	23	0.821429	0.031	18.678	0.00165971
0.549623	2014/3/10	N1D1V3	24	0.857143	0.0115	18.678	0.000615698
0.549623	2014/3/10	N1D1V3	25	0.892857	0.008	18.678	0.000428311
0.549623	2014/3/10	N1D1V3	26	0.928571	0.004	18.678	0.000214156
0.640017	2014/3/19	N1D1V3	6	0.214286	0.373	19.238	0.0193887
0.640017	2014/3/19	N1D1V3	7	0.25	0.593	19.238	0.0308244
0.640017	2014/3/19	N1D1V3	8	0.285714	0.709	19.238	0.0368541
0.640017	2014/3/19	N1D1V3	9	0.321429	0.8385	19.238	0.0435856
0.640017	2014/3/19	N1D1V3	10	0.357143	1.2416	18.7752	0.0661298
0.640017	2014/3/19	N1D1V3	11	0.392857	1.6715	19.238	0.0868853
0.640017	2014/3/19	N1D1V3	12	0.428571	1.951	19.238	0.101414
0.640017	2014/3/19	N1D1V3	13	0.464286	2.0105	19.238	0.104507
0.640017	2014/3/19	N1D1V3	14	0.5	2.343	19.238	0.12179
0.640017	2014/3/19	N1D1V3	15	0.535714	1.7945	19.238	0.0932789
0.640017	2014/3/19	N1D1V3	16	0.571429	1.531	19.238	0.0795821
0.640017	2014/3/19	N1D1V3	17	0.607143	1.276	19.238	0.0663271
0.640017	2014/3/19	N1D1V3	18	0.642857	1.002	19.238	0.0520844
0.640017	2014/3/19	N1D1V3	19	0.678571	0.5605	19.238	0.029135
0.640017	2014/3/19	N1D1V3	20	0.714286	0.5145	19.238	0.0267439
0.640017	2014/3/19	N1D1V3	21	0.75	0.287	19.238	0.0149184
0.640017	2014/3/19	N1D1V3	22	0.785714	0.16	19.238	0.00831687
0.640017	2014/3/19	N1D1V3	23	0.821429	0.085	19.238	0.00441834
0.640017	2014/3/19	N1D1V3	24	0.857143	0.053	19.238	0.00275496
0.640017	2014/3/19	N1D1V3	25	0.892857	0.028	19.238	0.00145545
0.640017	2014/3/19	N1D1V3	26	0.928571	0.027	19.238	0.00140347
0.640017	2014/3/19	N1D1V3	27	0.964286	0.004	19.238	0.000207922
0.640017	2014/3/19	N1D1V3	28	1	0.01	19.238	0.000519805
0.773826	2014/4/2	N1D1V3	13	0.464286	2.128	17.399	0.122306
0.773826	2014/4/2	N1D1V3	14	0.5	2.197	17.399	0.126272
0.773826	2014/4/2	N1D1V3	15	0.535714	2.797	17.399	0.160756
0.773826	2014/4/2	N1D1V3	16	0.571429	1.449	17.399	0.0832806
0.773826	2014/4/2	N1D1V3	17	0.607143	1.905	17.399	0.109489
0.773826	2014/4/2	N1D1V3	18	0.642857	1.865	17.399	0.10719
0.773826	2014/4/2	N1D1V3	19	0.678571	1.451	17.399	0.0833956
0.773826	2014/4/2	N1D1V3	20	0.714286	1.358	17.399	0.0780505
0.773826	2014/4/2	N1D1V3	21	0.75	0.885	17.399	0.050865
0.773826	2014/4/2	N1D1V3	22	0.785714	0.517	17.399	0.0297144
0.773826	2014/4/2	N1D1V3	23	0.821429	0.372	17.399	0.0213805
0.773826	2014/4/2	N1D1V3	24	0.857143	0.17	17.399	0.00977068
0.773826	2014/4/2	N1D1V3	25	0.892857	0.132	17.399	0.00758664
0.773826	2014/4/2	N1D1V3	26	0.928571	0.095	17.399	0.00546008
0.773826	2014/4/2	N1D1V3	27	0.964286	0.053	17.399	0.00304615
0.773826	2014/4/2	N1D1V3	28	1	0.025	17.399	0.00143686
0.838195	2014/4/15	N1D1V3	16	0.571429	0.985	6.405	0.14981
0.838195	2014/4/15	N1D1V3	17	0.607143	1.034	6.405	0.161436
0.838195	2014/4/15	N1D1V3	18	0.642857	1.122	6.405	0.175176
0.838195	2014/4/15	N1D1V3	19	0.678571	1.025	6.405	0.160031
0.838195	2014/4/15	N1D1V3	20	0.714286	0.786	6.405	0.122717
0.838195	2014/4/15	N1D1V3	21	0.75	0.558	6.405	0.0871194
0.838195	2014/4/15	N1D1V3	22	0.785714	0.387	6.405	0.0604215
0.838195	2014/4/15	N1D1V3	23	0.821429	0.257	6.405	0.0401249
0.838195	2014/4/15	N1D1V3	24	0.857143	0.117	6.405	0.018267
0.838195	2014/4/15	N1D1V3	25	0.892857	0.085	6.405	0.0132709
0.838195	2014/4/15	N1D1V3	26	0.928571	0.049	6.405	0.00765027
0.902679	2014/4/28	N1D1V3	21		0.582	1.918	0.303441
0.902679	2014/4/28	N1D1V3	22	0.785714	0.446	1.918	0.303441
0.902679	2014/4/28	N1D1V3	23	0.821429	0.333	1.918	0.173618
0.902679	2014/4/28	N1D1V3	24	0.857143	0.247	1.918	0.12878
0.902679	2014/4/28	N1D1V3	25	0.892857	0.142	1.918	0.0740355
0.902679	2014/4/28	N1D1V3	26	0.928571	0.095	1.918	0.0495308
0.902679	2014/4/28	N1D1V3	27	0.964286	0.073	1.918	0.0380605
0.331398	2013/11/23	N1D2V1	4	0.148148	0.138	1.1829	0.116662
0.331398	2013/11/23	N1D2V1	5	0.185185	0.2187	1.1829	0.184885
0.331398	2013/11/23	N1D2V1	6	0.222222	0.2962	1.1829	0.250402
0.331398	2013/11/23	N1D2V1	7	0.259259	0.2017	1.1829	0.170513
0.331398	2013/11/23	N1D2V1	8	0.296296	0.1394	1.1829	0.117846
0.331398	2013/11/23	N1D2V1	9	0.333333	0.1103	1.1829	0.0932454
0.331398	2013/11/23	N1D2V1	10	0.37037	0.0786	1.1829	0.0664469
0.398958	2013/12/21	N1D2V1	4	0.148148	0.2415	2.3736	0.101744
0.398958	2013/12/21	N1D2V1	5	0.185185	0.3747	2.3736	0.157861
0.398958	2013/12/21	N1D2V1	6	0.222222	0.4113	2.3736	0.173281
0.398958	2013/12/21	N1D2V1	7	0.259259	0.4613	2.3736	0.194346
0.398958	2013/12/21	N1D2V1	8	0.296296	0.3693	2.3736	0.155586
0.398958	2013/12/21	N1D2V1	9	0.333333	0.2188	2.3736	0.0921807
0.398958	2013/12/21	N1D2V1	10	0.37037	0.119667	2.3736	0.0504157
0.398958	2013/12/21	N1D2V1	11	0.407407	0.105	2.3736	0.0442366
0.398958	2013/12/21	N1D2V1	12	0.444444	0.072	2.3736	0.0303337
0.428682	2014/1/16	N1D2V1	4	0.148148	0.144	3.1118	0.0462755
0.428682	2014/1/16	N1D2V1	5	0.185185	0.3017	3.1118	0.0969535
0.428682	2014/1/16	N1D2V1	6	0.222222	0.4123	3.1118	0.132496
0.428682	2014/1/16	N1D2V1	7	0.259259	0.5833	3.1118	0.187448
0.428682	2014/1/16	N1D2V1	8	0.296296	0.4293	3.1118	0.137959
0.428682	2014/1/16	N1D2V1	9	0.333333	0.3247	3.1118	0.104345
0.428682	2014/1/16	N1D2V1	10	0.37037	0.264	3.1118	0.0848384
0.428682	2014/1/16	N1D2V1	11	0.407407	0.182	3.1118	0.058487
0.428682	2014/1/16	N1D2V1	12	0.444444	0.137	3.1118	0.044026
0.428682	2014/1/16	N1D2V1	13	0.481481	0.119	3.1118	0.0382415
0.428682	2014/1/16	N1D2V1	14	0.518519	0.0975	3.1118	0.0313323
0.428682	2014/1/16	N1D2V1	15	0.555556	0.073	3.1118	0.0234591
0.428682	2014/1/16	N1D2V1	16	0.592593	0.044	3.1118	0.0141397
0.488656	2014/2/23	N1D2V1	7	0.269231	0.4937	8.0802	0.0611
0.488656	2014/2/23	N1D2V1	8	0.307692	0.557	8.0802	0.0689339
0.488656	2014/2/23	N1D2V1	9	0.346154	0.6863	8.0802	0.084936
0.488656	2014/2/23	N1D2V1	10	0.384615	0.722	8.0802	0.0893542
0.488656	2014/2/23	N1D2V1	11	0.423077	0.783	8.0802	0.0969035
0.488656	2014/2/23	N1D2V1	12	0.461538	0.7766	8.0802	0.0961115
0.488656	2014/2/23	N1D2V1	13	0.393939	0.7363	8.0802	0.091124
0.488656	2014/2/23	N1D2V1	14	0.424242	0.696	8.0802	0.0861365
0.488656	2014/2/23	N1D2V1	15	0.454545	0.676	8.0802	0.0836613
0.488656	2014/2/23	N1D2V1	16	0.484848	0.5113	8.0802	0.0632781
0.488656	2014/2/23	N1D2V1	17	0.515152	0.4453	8.0802	0.05511
0.488656	2014/2/23	N1D2V1	18	0.545455	0.303667	8.0802	0.0375816
0.488656	2014/2/23	N1D2V1	19	0.575758	0.220667	8.0802	0.0273096
0.488656	2014/2/23	N1D2V1	20	0.606061	0.174	8.0802	0.0215341
0.488656	2014/2/23	N1D2V1	21	0.636364	0.125	8.0802	0.0154699
0.488656	2014/2/23	N1D2V1	22	0.666667	0.0865	8.0802	0.0107052
0.488656	2014/2/23	N1D2V1	23	0.69697	0.0555	8.0802	0.00686864
0.488656	2014/2/23	N1D2V1	24	0.727273	0.0314	8.0802	0.00388604
0.549623	2014/3/10	N1D2V1	8	0.296296	0.336	9.76	0.0344262
0.549623	2014/3/10	N1D2V1	9	0.333333	0.5895	9.76	0.0603996
0.549623	2014/3/10	N1D2V1	10	0.37037	0.691	9.76	0.0707992
0.549623	2014/3/10	N1D2V1	11	0.407407	0.746	9.76	0.0764344
0.549623	2014/3/10	N1D2V1	12	0.444444	0.9345	9.76	0.095748
0.549623	2014/3/10	N1D2V1	13	0.481481	1.0585	9.76	0.108453
0.549623	2014/3/10	N1D2V1	14	0.518519	1.122	9.76	0.114959
0.549623	2014/3/10	N1D2V1	15	0.555556	0.8585	9.76	0.0879611
0.549623	2014/3/10	N1D2V1	16	0.592593	0.775	9.76	0.0794057
0.549623	2014/3/10	N1D2V1	17	0.62963	0.6255	9.76	0.0640881
0.549623	2014/3/10	N1D2V1	18	0.666667	0.55	9.76	0.0563525
0.549623	2014/3/10	N1D2V1	19	0.703704	0.4145	9.76	0.0424693
0.549623	2014/3/10	N1D2V1	20	0.740741	0.3325	9.76	0.0340676
0.549623	2014/3/10	N1D2V1	21	0.777778	0.2255	9.76	0.0231045
0.549623	2014/3/10	N1D2V1	22	0.814815	0.156	9.76	0.0159836
0.549623	2014/3/10	N1D2V1	23	0.851852	0.132	9.76	0.0135246
0.549623	2014/3/10	N1D2V1	24	0.888889	0.09	9.76	0.00922131
0.549623	2014/3/10	N1D2V1	25	0.925926	0.062	9.76	0.00635246
0.549623	2014/3/10	N1D2V1	26	0.962963	0.039	9.76	0.0039959
0.549623	2014/3/10	N1D2V1	27	1	0.022	9.76	0.0022541
0.640017	2014/3/19	N1D2V1	9	0.333333	0.283	7.266	0.0389485
0.640017	2014/3/19	N1D2V1	10	0.37037	0.3215	7.266	0.0442472
0.640017	2014/3/19	N1D2V1	11	0.407407	0.4055	7.266	0.0558079
0.640017	2014/3/19	N1D2V1	12	0.444444	0.6965	7.266	0.0958574
0.640017	2014/3/19	N1D2V1	13	0.481481	0.798	7.266	0.109827
0.640017	2014/3/19	N1D2V1	14	0.518519	0.9865	7.266	0.135769
0.640017	2014/3/19	N1D2V1	15	0.555556	1.0865	7.266	0.149532
0.640017	2014/3/19	N1D2V1	16	0.592593	0.8235	7.266	0.113336
0.640017	2014/3/19	N1D2V1	17	0.62963	0.5615	7.266	0.0772777
0.640017	2014/3/19	N1D2V1	18	0.666667	0.432	7.266	0.059455
0.640017	2014/3/19	N1D2V1	19	0.703704	0.3825	7.266	0.0526424
0.640017	2014/3/19	N1D2V1	20	0.740741	0.216	7.266	0.0297275
0.640017	2014/3/19	N1D2V1	21	0.777778	0.108	7.266	0.0148637
0.640017	2014/3/19	N1D2V1	22	0.814815	0.068	7.266	0.00935866
0.640017	2014/3/19	N1D2V1	23	0.851852	0.047	7.266	0.00646848
0.640017	2014/3/19	N1D2V1	24	0.888889	0.028	7.266	0.00385356
0.640017	2014/3/19	N1D2V1	25	0.925926	0.022	7.266	0.0030278
0.773826	2014/4/2	N1D2V1	13	0.481481	0.644	6	0.107333
0.773826	2014/4/2	N1D2V1	14	0.518519	0.807	6	0.1345
0.773826	2014/4/2	N1D2V1	15	0.555556	0.956	6	0.159333
0.773826	2014/4/2	N1D2V1	16	0.592593	0.945	6	0.1575
0.773826	2014/4/2	N1D2V1	17	0.62963	0.899	6	0.149833
0.773826	2014/4/2	N1D2V1	18	0.666667	0.645	6	0.1075
0.773826	2014/4/2	N1D2V1	19	0.703704	0.437	6	0.0728333
0.773826	2014/4/2	N1D2V1	20	0.740741	0.243	6	0.0405
0.773826	2014/4/2	N1D2V1	21	0.777778	0.169	6	0.0281667
0.773826	2014/4/2	N1D2V1	22	0.814815	0.12	6	0.02
0.773826	2014/4/2	N1D2V1	23	0.851852	0.068	6	0.0113333
0.773826	2014/4/2	N1D2V1	24	0.888889	0.041	6	0.00683333
0.773826	2014/4/2	N1D2V1	25	0.925926	0.026	6	0.00433333
0.838195	2014/4/15	N1D2V1	16		0.641	3.884	0.165036
0.838195	2014/4/15	N1D2V1	17		0.602	3.884	0.154995
0.838195	2014/4/15	N1D2V1	18	0.545455	0.585	3.884	0.150618
0.838195	2014/4/15	N1D2V1	19	0.575758	0.504	3.884	0.129763
0.838195	2014/4/15	N1D2V1	20	0.606061	0.428	3.884	0.110196
0.838195	2014/4/15	N1D2V1	21	0.636364	0.309	3.884	0.0795572
0.838195	2014/4/15	N1D2V1	22	0.666667	0.296	3.884	0.0762101
0.838195	2014/4/15	N1D2V1	23	0.69697	0.179	3.884	0.0460865
0.838195	2014/4/15	N1D2V1	24	0.727273	0.137	3.884	0.0352729
0.838195	2014-04-15	N1D2V1	25	0.757576	0.093	3.884	0.0239444
0.838195	2014/4/15	N1D2V1	26	0.787879	0.077	3.884	0.0198249
0.838195	2014/4/15	N1D2V1	27	0.818182	0.033	3.884	0.0084964
0.902679	2014/4/28	N1D2V1	21		0.415	1.344	0.30878
0.902679	2014/4/28	N1D2V1	22		0.322	1.344	0.239583
0.902679	2014/4/28	N1D2V1	23		0.217	1.344	0.161458
0.902679	2014/4/28	N1D2V1	24		0.198	1.344	0.147321
0.902679	2014/4/28	N1D2V1	25	0.757576	0.115	1.344	0.0855655
0.902679	2014/4/28	N1D2V1	26	0.787879	0.077	1.344	0.0572917
0.398958	2013/12/21	N1D3V1	3	0.125	0.051	2.2181	0.0229927
0.398958	2013/12/21	N1D3V1	4	0.166667	0.1063	2.2181	0.0479239
0.398958	2013/12/21	N1D3V1	5	0.208333	0.2379	2.2181	0.107254
0.398958	2013/12/21	N1D3V1	6	0.25	0.3691	2.2181	0.166404
0.398958	2013/12/21	N1D3V1	7	0.291667	0.469	2.2181	0.211442
0.398958	2013/12/21	N1D3V1	8	0.333333	0.3853	2.2181	0.173707
0.398958	2013/12/21	N1D3V1	9	0.375	0.2543	2.2181	0.114648
0.398958	2013/12/21	N1D3V1	10	0.416667	0.176	2.2181	0.0793472
0.398958	2013/12/21	N1D3V1	11	0.458333	0.113	2.2181	0.0509445
0.398958	2013/12/21	N1D3V1	12	0.5	0.0562	2.2181	0.025337
0.428682	2014/1/16	N1D3V1	4	0.166667	0.129	2.3168	0.0556802
0.428682	2014/1/16	N1D3V1	5	0.208333	0.1643	2.3168	0.0709168
0.428682	2014/1/16	N1D3V1	6	0.25	0.3077	2.3168	0.132812
0.428682	2014/1/16	N1D3V1	7	0.291667	0.3574	2.3168	0.154265
0.428682	2014/1/16	N1D3V1	8	0.333333	0.3687	2.3168	0.159142
0.428682	2014/1/16	N1D3V1	9	0.375	0.241	2.3168	0.104023
0.428682	2014/1/16	N1D3V1	10	0.416667	0.201	2.3168	0.0867576
0.428682	2014/1/16	N1D3V1	11	0.458333	0.166	2.3168	0.0716506
0.428682	2014/1/16	N1D3V1	12	0.5	0.1335	2.3168	0.0576226
0.428682	2014/1/16	N1D3V1	13	0.541667	0.1133	2.3168	0.0489037
0.428682	2014/1/16	N1D3V1	14	0.583333	0.0869	2.3168	0.0375086
0.428682	2014/1/16	N1D3V1	15	0.625	0.048	2.3168	0.0207182
0.488656	2014/2/23	N1D3V1	7	0.269231	0.317667	4.642	0.0684331
0.488656	2014/2/23	N1D3V1	8	0.307692	0.380667	4.642	0.0820049
0.488656	2014/2/23	N1D3V1	9	0.346154	0.433333	4.642	0.0933506
0.488656	2014/2/23	N1D3V1	10	0.384615	0.476	4.642	0.102542
0.488656	2014/2/23	N1D3V1	11	0.423077	0.509667	4.642	0.109795
0.488656	2014/2/23	N1D3V1	12	0.461538	0.571	4.642	0.123007
0.488656	2014/2/23	N1D3V1	13	0.5	0.5574	4.642	0.120078
0.488656	2014/2/23	N1D3V1	14	0.538462	0.4556	4.642	0.0981474
0.488656	2014/2/23	N1D3V1	15	0.576923	0.379	4.642	0.0816458
0.488656	2014/2/23	N1D3V1	16	0.615385	0.302333	4.642	0.06513
0.488656	2014/2/23	N1D3V1	17	0.653846	0.174667	4.642	0.0376275
0.488656	2014/2/23	N1D3V1	18	0.692308	0.0846667	4.642	0.0182393
0.549623	2014/3/10	N1D3V1	7	0.291667	0.43	8.4545	0.0508605
0.549623	2014/3/10	N1D3V1	8	0.333333	0.5175	8.4545	0.06121
0.549623	2014/3/10	N1D3V1	9	0.375	0.601	8.4545	0.0710864
0.549623	2014/3/10	N1D3V1	10	0.416667	0.712	8.4545	0.0842155
0.549623	2014/3/10	N1D3V1	11	0.458333	0.7915	8.4545	0.0936188
0.549623	2014/3/10	N1D3V1	12	0.5	0.9145	8.4545	0.108167
0.549623	2014/3/10	N1D3V1	13	0.541667	1.246	8.4545	0.147377
0.549623	2014/3/10	N1D3V1	14	0.583333	0.9915	8.4545	0.117275
0.549623	2014/3/10	N1D3V1	15	0.625	0.83	8.4545	0.0981726
0.549623	2014/3/10	N1D3V1	16	0.666667	0.5875	8.4545	0.0694896
0.549623	2014/3/10	N1D3V1	17	0.708333	0.301	8.4545	0.0356023
0.549623	2014/3/10	N1D3V1	18	0.75	0.244	8.4545	0.0288604
0.549623	2014/3/10	N1D3V1	19	0.791667	0.164	8.4545	0.019398
0.549623	2014/3/10	N1D3V1	20	0.833333	0.046	8.4545	0.00544089
0.549623	2014/3/10	N1D3V1	21	0.875	0.05	8.4545	0.00591401
0.549623	2014/3/10	N1D3V1	22	0.916667	0.018	8.4545	0.00212904
0.549623	2014/3/10	N1D3V1	23	0.958333	0.01	8.4545	0.0011828
0.640017	2014-03-19	N1D3V1	8	0.333333	0.323	8.1471	0.039646
0.640017	2014/3/19	N1D3V1	9	0.375	0.448	8.1471	0.0549889
0.640017	2014/3/19	N1D3V1	10	0.416667	0.587	8.1471	0.0720502
0.640017	2014/3/19	N1D3V1	11	0.458333	0.772	8.1471	0.0947576
0.640017	2014/3/19	N1D3V1	12	0.5	0.988	8.1471	0.12127
0.640017	2014/3/19	N1D3V1	13	0.541667	1.012	8.1471	0.124216
0.640017	2014/3/19	N1D3V1	14	0.583333	1.17955	8.1471	0.144782
0.640017	2014/3/19	N1D3V1	15	0.625	0.955	8.1471	0.11722
0.640017	2014/3/19	N1D3V1	16	0.666667	0.725	8.1471	0.0889887
0.640017	2014/3/19	N1D3V1	17	0.708333	0.4905	8.1471	0.0602055
0.640017	2014/3/19	N1D3V1	18	0.75	0.299	8.1471	0.0367002
0.640017	2014/3/19	N1D3V1	19	0.791667	0.17	8.1471	0.0208663
0.640017	2014/3/19	N1D3V1	20	0.833333	0.0945	8.1471	0.0115992
0.640017	2014/3/19	N1D3V1	21	0.875	0.051	8.1471	0.0062599
0.640017	2014/3/19	N1D3V1	22	0.916667	0.0355	8.1471	0.00435738
0.640017	2014/3/19	N1D3V1	23	0.958333	0.011	8.1471	0.00135017
0.640017	2014/3/19	N1D3V1	24	1	0.006	8.1471	0.000736458
0.773826	2014/4/2	N1D3V1	13	0.541667	0.344	3.825	0.0899346
0.773826	2014/4/2	N1D3V1	14	0.583333	0.489	3.825	0.127843
0.773826	2014/4/2	N1D3V1	15	0.625	0.591	3.825	0.15451
0.773826	2014/4/2	N1D3V1	16	0.666667	0.612	3.825	0.16
0.773826	2014/4/2	N1D3V1	17	0.708333	0.485	3.825	0.126797
0.773826	2014/4/2	N1D3V1	18	0.75	0.499	3.825	0.130458
0.773826	2014/4/2	N1D3V1	19	0.791667	0.278	3.825	0.0726797
0.773826	2014/4/2	N1D3V1	20	0.833333	0.198	3.825	0.0517647
0.773826	2014/4/2	N1D3V1	21	0.875	0.143	3.825	0.0373856
0.773826	2014/4/2	N1D3V1	22	0.916667	0.089	3.825	0.023268
0.773826	2014/4/2	N1D3V1	23	0.958333	0.064	3.825	0.016732
0.773826	2014/4/2	N1D3V1	24	1	0.033	3.825	0.00862745
0.838195	2014/4/15	N1D3V1	15	0.576923	0.563	3.563	0.158013
0.838195	2014/4/15	N1D3V1	16	0.615385	0.615	3.563	0.172607
0.838195	2014/4/15	N1D3V1	17	0.653846	0.628	3.563	0.176256
0.838195	2014/4/15	N1D3V1	18	0.692308	0.587	3.563	0.164749
0.838195	2014/4/15	N1D3V1	19	0.730769	0.401	3.563	0.112546
0.838195	2014/4/15	N1D3V1	20	0.769231	0.325	3.563	0.0912153
0.838195	2014/4/15	N1D3V1	21	0.807692	0.223	3.563	0.0625877
0.838195	2014/4/15	N1D3V1	22	0.846154	0.139	3.563	0.0390121
0.838195	2014/4/15	N1D3V1	23	0.884615	0.082	3.563	0.0230143
0.902679	2014/4/28	N1D3V1	20	0.769231	0.304	0.843	0.360617
0.902679	2014/4/28	N1D3V1	21	0.807692	0.238	0.843	0.282325
0.902679	2014/4/28	N1D3V1	22	0.846154	0.108	0.843	0.128114
0.902679	2014/4/28	N1D3V1	23	0.884615	0.069	0.843	0.0818505
0.902679	2014/4/28	N1D3V1	24		0.044	0.843	0.0521945
0.398958	2013-12-21	N2D1V1	3	0.103448	0.1135	2.9669	0.0382554
0.398958	2013-12-21	N2D1V1	4	0.137931	0.152	2.9669	0.0512319
0.398958	2013/12/21	N2D1V1	5	0.172414	0.391667	2.9669	0.132012
0.398958	2013/12/21	N2D1V1	6	0.206897	0.538667	2.9669	0.181559
0.398958	2013/12/21	N2D1V1	7	0.241379	0.697333	2.9669	0.235038
0.398958	2013/12/21	N2D1V1	8	0.275862	0.432667	2.9669	0.145831
0.398958	2013/12/21	N2D1V1	9	0.310345	0.312	2.9669	0.10516
0.398958	2013/12/21	N2D1V1	10	0.344828	0.227667	2.9669	0.0767355
0.398958	2013/12/21	N2D1V1	11	0.37931	0.1014	2.9669	0.0341771
0.428682	2014/1/16	N2D1V1	4	0.137931	0.168	4.231	0.0397069
0.428682	2014/1/16	N2D1V1	5	0.172414	0.392	4.231	0.0926495
0.428682	2014/1/16	N2D1V1	6	0.206897	0.5483	4.231	0.129591
0.428682	2014/1/16	N2D1V1	7	0.241379	0.658	4.231	0.155519
0.428682	2014/1/16	N2D1V1	8	0.275862	0.768	4.231	0.181517
0.428682	2014/1/16	N2D1V1	9	0.310345	0.5527	4.231	0.130631
0.428682	2014/1/16	N2D1V1	10	0.344828	0.3536	4.231	0.0835736
0.428682	2014/1/16	N2D1V1	11	0.37931	0.2431	4.231	0.0574569
0.428682	2014/1/16	N2D1V1	12	0.413793	0.1729	4.231	0.040865
0.428682	2014/1/16	N2D1V1	13	0.448276	0.137	4.231	0.0323801
0.428682	2014/1/16	N2D1V1	14	0.482759	0.1094	4.231	0.0258568
0.428682	2014/1/16	N2D1V1	15	0.517241	0.084	4.231	0.0198535
0.428682	2014/1/16	N2D1V1	16	0.551724	0.044	4.231	0.0103994
0.488656	2014/2/23	N2D1V1	6	0.2	0.79	12.0933	0.0653254
0.488656	2014/2/23	N2D1V1	7	0.233333	0.9167	12.0933	0.0758023
0.488656	2014/2/23	N2D1V1	8	0.266667	1.111	12.0933	0.0918691
0.488656	2014/2/23	N2D1V1	9	0.3	1.19433	12.0933	0.0987599
0.488656	2014/2/23	N2D1V1	10	0.333333	1.414	12.0933	0.116924
0.488656	2014/2/23	N2D1V1	11	0.366667	1.328	12.0933	0.109813
0.488656	2014/2/23	N2D1V1	12	0.4	1.287	12.0933	0.106423
0.488656	2014/2/23	N2D1V1	13	0.433333	1.13467	12.0933	0.0938261
0.488656	2014/2/23	N2D1V1	14	0.466667	1.063	12.0933	0.0878999
0.488656	2014/2/23	N2D1V1	15	0.5	0.795	12.0933	0.0657389
0.488656	2014/2/23	N2D1V1	16	0.533333	0.5083	12.0933	0.0420315
0.488656	2014/2/23	N2D1V1	17	0.566667	0.297	12.0933	0.0245591
0.488656	2014/2/23	N2D1V1	18	0.6	0.135667	12.0933	0.0112183
0.488656	2014/2/23	N2D1V1	19	0.633333	0.076	12.0933	0.00628447
0.488656	2014/2/23	N2D1V1	20	0.666667	0.0293	12.0933	0.00242283
0.488656	2014/2/23	N2D1V1	21	0.7	0.013	12.0933	0.00107498
0.549623	2014/3/10	N2D1V1	6	0.206897	0.402	15.8535	0.0253572
0.549623	2014/3/10	N2D1V1	7	0.241379	0.5685	15.8535	0.0358596
0.549623	2014/3/10	N2D1V1	8	0.275862	0.6662	15.8535	0.0420223
0.549623	2014/3/10	N2D1V1	9	0.310345	0.8635	15.8535	0.0544675
0.549623	2014/3/10	N2D1V1	10	0.344828	0.9055	15.8535	0.0571167
0.549623	2014/3/10	N2D1V1	11	0.37931	1.143	15.8535	0.0720976
0.549623	2014/3/10	N2D1V1	12	0.413793	1.256	15.8535	0.0792254
0.549623	2014/3/10	N2D1V1	13	0.448276	1.6865	15.8535	0.10638
0.549623	2014/3/10	N2D1V1	14	0.482759	2.125	15.8535	0.13404
0.549623	2014/3/10	N2D1V1	15	0.517241	1.9475	15.8535	0.122844
0.549623	2014/3/10	N2D1V1	16	0.551724	1.6685	15.8535	0.105245
0.549623	2014/3/10	N2D1V1	17	0.586207	1.313	15.8535	0.0828208
0.549623	2014/3/10	N2D1V1	18	0.62069	0.6935	15.8535	0.0437443
0.549623	2014/3/10	N2D1V1	19	0.655172	0.372	15.8535	0.0234649
0.549623	2014/3/10	N2D1V1	20	0.689655	0.148	15.8535	0.00933548
0.549623	2014/3/10	N2D1V1	21	0.724138	0.057	15.8535	0.00359542
0.549623	2014/3/10	N2D1V1	22	0.758621	0.0255	15.8535	0.00160848
0.549623	2014/3/11	N2D1V1	23	0.793103	0.0123	15.8535	0.000775854
0.640017	2014/3/19	N2D1V1	7	0.241379	0.337	17.1844	0.0196108
0.640017	2014/3/19	N2D1V1	8	0.275862	0.445	17.1844	0.0258956
0.640017	2014/3/19	N2D1V1	9	0.310345	0.5615	17.1844	0.032675
0.640017	2014/3/19	N2D1V1	10	0.344828	0.6689	17.1844	0.0389248
0.640017	2014/3/19	N2D1V1	11	0.37931	0.8635	17.1844	0.0502491
0.640017	2014/3/19	N2D1V1	12	0.413793	1.272	17.1844	0.0740206
0.640017	2014/3/19	N2D1V1	13	0.448276	1.478	17.1844	0.0860082
0.640017	2014/3/19	N2D1V1	14	0.482759	1.631	17.1844	0.0949117
0.640017	2014/3/19	N2D1V1	15	0.517241	2.067	17.1844	0.120284
0.640017	2014/3/19	N2D1V1	16	0.551724	1.898	17.1844	0.110449
0.640017	2014/3/19	N2D1V1	17	0.586207	1.6575	17.1844	0.0964538
0.640017	2014/3/19	N2D1V1	18	0.62069	1.451	17.1844	0.084437
0.640017	2014/3/19	N2D1V1	19	0.655172	1.187	17.1844	0.0690743
0.640017	2014/3/19	N2D1V1	20	0.689655	0.6725	17.1844	0.0391343
0.640017	2014/3/19	N2D1V1	21	0.724138	0.355	17.1844	0.0206583
0.640017	2014/3/19	N2D1V1	22	0.758621	0.2995	17.1844	0.0174286
0.640017	2014/3/19	N2D1V1	23	0.793103	0.1545	17.1844	0.00899071
0.640017	2014/3/19	N2D1V1	24	0.827586	0.087	17.1844	0.00506273
0.640017	2014/3/19	N2D1V1	25	0.862069	0.054	17.1844	0.00314238
0.640017	2014/3/19	N2D1V1	26	0.896552	0.0335	17.1844	0.00194944
0.640017	2014/3/19	N2D1V1	27	0.931034	0.011	17.3444	0.00063421
0.773826	2014/4/2	N2D1V1	14	0.482759	1.325	12.906	0.102665
0.773826	2014/4/2	N2D1V1	15	0.517241	1.418	12.906	0.109871
0.773826	2014/4/2	N2D1V1	16	0.551724	1.575	12.906	0.122036
0.773826	2014/4/2	N2D1V1	17	0.586207	1.684	12.906	0.130482
0.773826	2014/4/2	N2D1V1	18	0.62069	1.94	12.906	0.150318
0.773826	2014/4/2	N2D1V1	19	0.655172	1.283	12.906	0.0994111
0.773826	2014/4/2	N2D1V1	20	0.689655	1.091	12.906	0.0845343
0.773826	2014/4/2	N2D1V1	21	0.724138	0.867	12.906	0.0671781
0.773826	2014/4/2	N2D1V1	22	0.758621	0.518	12.906	0.0401364
0.773826	2014/4/2	N2D1V1	23	0.793103	0.463	12.906	0.0358748
0.773826	2014/4/2	N2D1V1	24	0.827586	0.258	12.906	0.0199907
0.773826	2014/4/2	N2D1V1	25	0.862069	0.226	12.906	0.0175112
0.773826	2014/4/2	N2D1V1	26	0.896552	0.163	12.906	0.0126298
0.773826	2014/4/2	N2D1V1	27	0.931034	0.095	12.906	0.00736092
0.838195	2014/4/15	N2D1V1	16	0.566667	1.311	8.543	0.153459
0.838195	2014/4/15	N2D1V1	17	0.6	1.284	8.543	0.150298
0.838195	2014/4/15	N2D1V1	18	0.633333	1.157	8.543	0.135433
0.838195	2014/4/15	N2D1V1	19	0.666667	1.091	8.543	0.127707
0.838195	2014/4/15	N2D1V1	20	0.7	1.01	8.543	0.118225
0.838195	2014/4/15	N2D1V1	21	0.733333	0.853	8.543	0.0998478
0.838195	2014/4/15	N2D1V1	22	0.766667	0.612	8.543	0.0716376
0.838195	2014/4/15	N2D1V1	23	0.8	0.489	8.543	0.0572398
0.838195	2014/4/15	N2D1V1	24	0.833333	0.293	8.543	0.0342971
0.838195	2014/4/15	N2D1V1	25	0.866667	0.173	8.543	0.0202505
0.838195	2014/4/15	N2D1V1	26	0.9	0.118	8.543	0.0138125
0.838195	2014/4/15	N2D1V1	27	0.933333	0.068	8.543	0.00795973
0.838195	2014/4/15	N2D1V1	28	0.966667	0.05	8.543	0.00585274
0.838195	2014/4/15	N2D1V1	29	1	0.034	8.543	0.00397987
0.902679	2014/4/28	N2D1V1	22		0.385	1.35	0.285185
0.902679	2014/4/28	N2D1V1	23	0.766667	0.297	1.35	0.22
0.902679	2014/4/28	N2D1V1	24	0.8	0.276	1.35	0.204444
0.902679	2014/4/28	N2D1V1	25	0.833333	0.219	1.35	0.162222
0.902679	2014/4/28	N2D1V1	26	0.866667	0.107	1.35	0.0792593
0.902679	2014/4/28	N2D1V1	27		0.066	1.35	0.0488889
0.331398	2013/11/23	N2D2V1	3	0.107143	0.063	1.8544	0.0339733
0.331398	2013/11/23	N2D2V1	4	0.142857	0.147	1.8544	0.0792709
0.331398	2013/11/23	N2D2V1	5	0.178571	0.2877	1.8544	0.155145
0.331398	2013/11/23	N2D2V1	6	0.214286	0.436	1.8544	0.235116
0.331398	2013/11/23	N2D2V1	7	0.25	0.386	1.8544	0.208154
0.331398	2013/11/23	N2D2V1	8	0.285714	0.297	1.8544	0.16016
0.331398	2013/11/23	N2D2V1	9	0.321429	0.1717	1.8544	0.0925906
0.331398	2013/11/23	N2D2V1	10	0.357143	0.066	1.8544	0.035591
0.398958	2013/12/21	N2D2V1	4	0.142857	0.0975	3.0124	0.0323662
0.398958	2013/12/21	N2D2V1	5	0.178571	0.219	3.0124	0.0726995
0.398958	2013/12/21	N2D2V1	6	0.214286	0.4687	3.0124	0.15559
0.398958	2013/12/21	N2D2V1	7	0.25	0.6937	3.0124	0.230282
0.398958	2013/12/21	N2D2V1	8	0.285714	0.5063	3.0124	0.168072
0.398958	2013/12/21	N2D2V1	9	0.321429	0.4927	3.0124	0.163557
0.398958	2013/12/21	N2D2V1	10	0.357143	0.349	3.0124	0.115854
0.398958	2013/12/21	N2D2V1	11	0.392857	0.1855	3.0124	0.0615788
0.428682	2014/1/16	N2D2V1	4	0.142857	0.32	4.0325	0.0793552
0.428682	2014/1/16	N2D2V1	5	0.178571	0.53	4.0325	0.131432
0.428682	2014/1/16	N2D2V1	6	0.214286	0.558667	4.0325	0.138541
0.428682	2014/1/16	N2D2V1	7	0.25	0.668333	4.0325	0.165737
0.428682	2014/1/16	N2D2V1	8	0.285714	0.620667	4.0325	0.153916
0.428682	2014/1/16	N2D2V1	9	0.321429	0.411	4.0325	0.101922
0.428682	2014/1/16	N2D2V1	10	0.357143	0.281667	4.0325	0.0698491
0.428682	2014/1/16	N2D2V1	11	0.392857	0.162667	4.0325	0.0403389
0.428682	2014/1/16	N2D2V1	12	0.428571	0.1775	4.0325	0.0440174
0.428682	2014/1/16	N2D2V1	13	0.464286	0.166	4.0325	0.0411655
0.428682	2014/1/16	N2D2V1	14	0.5	0.097	4.0325	0.0240546
0.428682	2014/1/16	N2D2V1	15	0.535714	0.039	4.0325	0.00967142
0.488656	2014/2/23	N2D2V1	6	0.230769	0.4955	7.6368	0.0648832
0.488656	2014/2/23	N2D2V1	7	0.269231	0.445	7.6368	0.0582705
0.488656	2014/2/23	N2D2V1	8	0.307692	0.540333	7.6368	0.0707539
0.488656	2014/2/23	N2D2V1	9	0.346154	0.611667	7.6368	0.0800946
0.488656	2014/2/23	N2D2V1	10	0.357143	0.658833	7.6368	0.0862709
0.488656	2014/2/23	N2D2V1	11	0.392857	0.68	7.6368	0.0890425
0.488656	2014/2/23	N2D2V1	12	0.428571	0.795	7.6368	0.104101
0.488656	2014/2/23	N2D2V1	13	0.464286	0.708333	7.6368	0.0927526
0.488656	2014/2/23	N2D2V1	14	0.5	0.688333	7.6368	0.0901337
0.488656	2014/2/23	N2D2V1	15	0.535714	0.5687	7.6368	0.0744684
0.488656	2014/2/23	N2D2V1	16	0.571429	0.399667	7.6368	0.0523343
0.488656	2014/2/23	N2D2V1	17	0.607143	0.331333	7.6368	0.0433864
0.488656	2014/2/23	N2D2V1	18	0.642857	0.2296	7.6368	0.0300649
0.488656	2014/2/23	N2D2V1	19	0.678571	0.1945	7.6368	0.0254688
0.488656	2014/2/23	N2D2V1	20	0.714286	0.1765	7.6368	0.0231118
0.488656	2014/2/23	N2D2V1	21	0.75	0.066	7.6368	0.00864236
0.488656	2014/2/23	N2D2V1	22	0.785714	0.0285	7.6368	0.00373193
0.488656	2014/2/23	N2D2V1	23	0.821429	0.019	7.6368	0.00248795
0.549623	2014/3/10	N2D2V1	6	0.214286	0.333	13.4945	0.0246767
0.549623	2014/3/10	N2D2V1	7	0.25	0.452	13.4945	0.0334951
0.549623	2014/3/10	N2D2V1	8	0.285714	0.5645	13.4945	0.0418319
0.549623	2014/3/10	N2D2V1	9	0.321429	0.7205	13.4945	0.0533921
0.549623	2014/3/10	N2D2V1	10	0.357143	0.771	13.4945	0.0571344
0.549623	2014/3/10	N2D2V1	11	0.392857	1.009	13.4945	0.0747712
0.549623	2014/3/10	N2D2V1	12	0.428571	1.293	13.4945	0.0958168
0.549623	2014/3/10	N2D2V1	13	0.464286	1.403	13.4945	0.103968
0.549623	2014/3/10	N2D2V1	14	0.5	1.677	13.4945	0.124273
0.549623	2014/3/10	N2D2V1	15	0.535714	1.478	13.4945	0.109526
0.549623	2014/3/10	N2D2V1	16	0.571429	1.27	13.4945	0.0941124
0.549623	2014/3/10	N2D2V1	17	0.607143	1.118	13.4945	0.0828486
0.549623	2014/3/10	N2D2V1	18	0.642857	0.697	13.4945	0.0516507
0.549623	2014/3/10	N2D2V1	19	0.678571	0.391	13.4945	0.0289748
0.549623	2014/3/10	N2D2V1	20	0.714286	0.147	13.4945	0.0108933
0.549623	2014/3/10	N2D2V1	21	0.75	0.083	13.4945	0.00615065
0.549623	2014/3/10	N2D2V1	22	0.785714	0.047	13.4945	0.0034829
0.549623	2014/3/10	N2D2V1	23	0.821429	0.0225	13.4945	0.00166735
0.549623	2014/3/10	N2D2V1	24	0.857143	0.018	13.4945	0.00133388
0.640017	2014/3/19	N2D2V1	7	0.25	0.298	16.7555	0.0177852
0.640017	2014-03-19	N2D2V1	8	0.285714	0.4	16.7555	0.0238728
0.640017	2014/3/19	N2D2V1	9	0.321429	0.5745	16.7555	0.0342872
0.640017	2014/3/19	N2D2V1	10	0.357143	0.597	16.7555	0.0356301
0.640017	2014/3/19	N2D2V1	11	0.392857	0.8897	16.7555	0.053099
0.640017	2014/3/19	N2D2V1	12	0.428571	0.985	16.7555	0.0587867
0.640017	2014/3/19	N2D2V1	13	0.464286	1.3108	16.7555	0.078231
0.640017	2014/3/19	N2D2V1	14	0.5	1.5005	16.7555	0.0895527
0.640017	2014/3/19	N2D2V1	15	0.535714	1.61	16.7555	0.0960879
0.640017	2014/3/19	N2D2V1	16	0.571429	1.4715	16.7555	0.0878219
0.640017	2014/3/19	N2D2V1	17	0.607143	1.5425	16.7555	0.0920593
0.640017	2014/3/19	N2D2V1	18	0.642857	1.724	16.7555	0.102892
0.640017	2014/3/19	N2D2V1	19	0.678571	1.045	16.7555	0.0623676
0.640017	2014/3/19	N2D2V1	20	0.714286	0.913	16.7555	0.0544896
0.640017	2014/3/19	N2D2V1	21	0.75	0.6935	16.7555	0.0413894
0.640017	2014/3/19	N2D2V1	22	0.785714	0.4505	16.7555	0.0268867
0.640017	2014/3/19	N2D2V1	23	0.821429	0.2435	16.7555	0.0145325
0.640017	2014/3/19	N2D2V1	24	0.857143	0.1695	16.7555	0.0101161
0.640017	2014/3/19	N2D2V1	25	0.892857	0.167	16.7555	0.00996688
0.640017	2014/3/19	N2D2V1	26	0.928571	0.106	16.7555	0.00632628
0.640017	2014/3/19	N2D2V1	27	0.964286	0.047	16.7555	0.00280505
0.640017	2014/3/19	N2D2V1	28	1	0.017	16.7555	0.00101459
0.773826	2014/4/2	N2D2V1	14	0.5	1.04	10.051	0.103472
0.773826	2014/4/2	N2D2V1	15	0.535714	1.105	10.051	0.109939
0.773826	2014/4/2	N2D2V1	16	0.571429	1.168	10.051	0.116207
0.773826	2014/4/2	N2D2V1	17	0.607143	1.27	10.051	0.126356
0.773826	2014/4/2	N2D2V1	18	0.642857	1.416	10.051	0.140882
0.773826	2014/4/2	N2D2V1	19	0.678571	1.103	10.051	0.10974
0.773826	2014/4/2	N2D2V1	20	0.714286	0.882	10.051	0.0877525
0.773826	2014/4/2	N2D2V1	21	0.75	0.706	10.051	0.0702418
0.773826	2014/4/2	N2D2V1	22	0.785714	0.477	10.051	0.047458
0.773826	2014/4/2	N2D2V1	23	0.821429	0.315	10.051	0.0313402
0.773826	2014/4/2	N2D2V1	24	0.857143	0.239	10.051	0.0237787
0.773826	2014/4/2	N2D2V1	25	0.892857	0.145	10.051	0.0144264
0.773826	2014/4/2	N2D2V1	26	0.928571	0.092	10.051	0.00915332
0.773826	2014/4/2	N2D2V1	27	0.964286	0.069	10.051	0.00686499
0.773826	2014/4/2	N2D2V1	28	1	0.024	10.051	0.00238782
0.838195	2014/4/15	N2D2V1	16	0.571429	1.06	7.014	0.151126
0.838195	2014/4/15	N2D2V1	17	0.607143	0.916	7.014	0.130596
0.838195	2014/4/15	N2D2V1	18	0.642857	0.856	7.014	0.122042
0.838195	2014/4/15	N2D2V1	19	0.678571	0.896	7.014	0.127745
0.838195	2014/4/15	N2D2V1	20	0.714286	0.654	7.014	0.0932421
0.838195	2014/4/15	N2D2V1	21	0.75	0.623	7.014	0.0888224
0.838195	2014/4/15	N2D2V1	22	0.785714	0.561	7.014	0.0799829
0.838195	2014/4/15	N2D2V1	23	0.821429	0.426	7.014	0.0607357
0.838195	2014/4/15	N2D2V1	24	0.857143	0.382	7.014	0.0544625
0.838195	2014/4/15	N2D2V1	25	0.892857	0.298	7.014	0.0424865
0.838195	2014/4/15	N2D2V1	26	0.928571	0.188	7.014	0.0268035
0.838195	2014/4/15	N2D2V1	27	0.964286	0.154	7.014	0.0219561
0.902679	2014/4/28	N2D2V1	22	0.785714	0.406	1.362	0.298091
0.902679	2014/4/28	N2D2V1	23	0.821429	0.276	1.362	0.202643
0.902679	2014/4/28	N2D2V1	24	0.857143	0.229	1.362	0.168135
0.902679	2014/4/28	N2D2V1	25	0.892857	0.155	1.362	0.113803
0.902679	2014/4/28	N2D2V1	26	0.928571	0.149	1.362	0.109398
0.902679	2014/4/28	N2D2V1	27	0.964286	0.1	1.362	0.0734214
0.902679	2014/4/28	N2D2V1	28	1	0.047	1.362	0.0345081
0.398958	2013/12/21	N2D3V1	3	0.111111	0.118	2.8072	0.0420348
0.398958	2013/12/21	N2D3V1	4	0.148148	0.279	2.8072	0.0993873
0.398958	2013/12/21	N2D3V1	5	0.185185	0.402	2.8072	0.143203
0.398958	2013/12/21	N2D3V1	6	0.222222	0.580333	2.8072	0.20673
0.398958	2013/12/21	N2D3V1	7	0.259259	0.525333	2.8072	0.187138
0.398958	2013/12/21	N2D3V1	8	0.296296	0.4198	2.8072	0.149544
0.398958	2013/12/21	N2D3V1	9	0.333333	0.329733	2.8072	0.11746
0.398958	2013/12/21	N2D3V1	10	0.37037	0.153	2.8072	0.0545027
0.428682	2014/1/16	N2D3V1	4	0.148148	0.1467	4.0091	0.0365918
0.428682	2014/1/16	N2D3V1	5	0.185185	0.243	4.0091	0.0606121
0.428682	2014/1/16	N2D3V1	6	0.222222	0.5223	4.0091	0.130279
0.428682	2014/1/16	N2D3V1	7	0.259259	0.7143	4.0091	0.17817
0.428682	2014/1/16	N2D3V1	8	0.296296	0.5857	4.0091	0.146093
0.428682	2014/1/16	N2D3V1	9	0.333333	0.518	4.0091	0.129206
0.428682	2014/1/16	N2D3V1	10	0.37037	0.3427	4.0091	0.0854805
0.428682	2014/1/16	N2D3V1	11	0.407407	0.2907	4.0091	0.07251
0.428682	2014/1/16	N2D3V1	12	0.444444	0.243	4.0091	0.0606121
0.428682	2014/1/16	N2D3V1	13	0.481481	0.183	4.0091	0.0456462
0.428682	2014/1/16	N2D3V1	14	0.518519	0.1237	4.0091	0.0308548
0.428682	2014/1/16	N2D3V1	15	0.555556	0.096	4.0091	0.0239455
0.488656	2014/2/23	N2D3V1	6	0.214286	0.262	5.7258	0.0457578
0.488656	2014/2/23	N2D3V1	7	0.25	0.386	5.7258	0.0674142
0.488656	2014/2/23	N2D3V1	8	0.285714	0.428	5.7258	0.0747494
0.488656	2014/2/23	N2D3V1	9	0.321429	0.438667	5.7258	0.0766123
0.488656	2014/2/23	N2D3V1	10	0.357143	0.465667	5.7258	0.0813278
0.488656	2014/2/23	N2D3V1	11	0.392857	0.566	5.7258	0.0988508
0.488656	2014/2/23	N2D3V1	12	0.428571	0.69	5.7258	0.120507
0.488656	2014/2/23	N2D3V1	13	0.464286	0.589333	5.7258	0.102926
0.488656	2014/2/23	N2D3V1	14	0.5	0.53	5.7258	0.0925635
0.488656	2014/2/23	N2D3V1	15	0.535714	0.496667	5.7258	0.0867419
0.488656	2014/2/23	N2D3V1	16	0.571429	0.364	5.7258	0.0635719
0.488656	2014/2/23	N2D3V1	17	0.607143	0.196	5.7258	0.034231
0.488656	2014/2/23	N2D3V1	18	0.642857	0.129	5.7258	0.0225296
0.488656	2014/2/23	N2D3V1	19	0.678571	0.0825	5.7258	0.0144085
0.488656	2014/2/23	N2D3V1	20	0.714286	0.0545	5.7258	0.00951832
0.488656	2014/2/23	N2D3V1	21	0.75	0.035	5.7258	0.00611268
0.488656	2014/2/23	N2D3V1	22	0.785714	0.0125	5.7258	0.0021831
0.549623	2014/3/10	N2D3V1	7	0.259259	0.441	10.3027	0.0428043
0.549623	2014/3/10	N2D3V1	8	0.296296	0.56205	10.3027	0.0545537
0.549623	2014/3/10	N2D3V1	11	0.407407	0.7855	10.3027	0.0762422
0.549623	2014/3/10	N2D3V1	12	0.444444	0.997	10.3027	0.0967707
0.549623	2014/3/10	N2D3V1	13	0.481481	1.2285	10.3027	0.119241
0.549623	2014/3/10	N2D3V1	14	0.518519	1.4135	10.3027	0.137197
0.549623	2014/3/10	N2D3V1	15	0.555556	1.289	10.3027	0.125113
0.549623	2014/3/10	N2D3V1	16	0.592593	1.103	10.3027	0.107059
0.549623	2014/3/10	N2D3V1	17	0.62963	0.848	10.3027	0.0823085
0.549623	2014/3/10	N2D3V1	18	0.666667	0.62	10.3027	0.0601784
0.549623	2014/3/10	N2D3V1	19	0.703704	0.444	10.3027	0.0430955
0.549623	2014/3/10	N2D3V1	20	0.740741	0.249	10.3027	0.0241684
0.549623	2014/3/10	N2D3V1	21	0.777778	0.1375	10.3027	0.013346
0.549623	2014/3/10	N2D3V1	22	0.814815	0.1048	10.3027	0.0101721
0.549623	2014/3/10	N2D3V1	23	0.851852	0.053	10.3027	0.00514428
0.549623	2014/3/10	N2D3V1	24	0.888889	0.017	10.3027	0.00165005
0.549623	2014/3/10	N2D3V1	25	0.925926	0.0098	10.3027	0.000951207
0.640017	2014/3/19	N2D3V1	11	0.407407	0.644	8.8495	0.0727725
0.640017	2014/3/19	N2D3V1	12	0.444444	0.777	8.8495	0.0878016
0.640017	2014/3/19	N2D3V1	13	0.481481	0.834	8.8495	0.0942426
0.640017	2014/3/19	N2D3V1	14	0.518519	1.0635	8.8495	0.120176
0.640017	2014/3/19	N2D3V1	15	0.555556	1.277	8.8495	0.144302
0.640017	2014/3/19	N2D3V1	16	0.592593	1.076	8.8495	0.121589
0.640017	2014/3/19	N2D3V1	17	0.62963	0.905	8.8495	0.102266
0.640017	2014/3/19	N2D3V1	18	0.666667	0.7505	8.8495	0.0848071
0.640017	2014/3/19	N2D3V1	19	0.703704	0.522	8.8495	0.0589864
0.640017	2014/3/19	N2D3V1	20	0.740741	0.399	8.8495	0.0450873
0.640017	2014/3/19	N2D3V1	21	0.777778	0.2565	8.8495	0.0289847
0.640017	2014/3/19	N2D3V1	22	0.814815	0.155	8.8495	0.0175151
0.640017	2014/3/19	N2D3V1	23	0.851852	0.073	8.8495	0.00824905
0.640017	2014/3/19	N2D3V1	24	0.888889	0.056	8.8495	0.00632804
0.640017	2014/3/19	N2D3V1	25	0.925926	0.043	8.8495	0.00485903
0.640017	2014/3/19	N2D3V1	26	0.962963	0.018	8.8495	0.00203401
0.773826	2014/4/2	N2D3V1	13	0.481481	0.586	5.6457	0.103796
0.773826	2014/4/2	N2D3V1	14	0.518519	0.728	5.6457	0.128948
0.773826	2014/4/2	N2D3V1	15	0.555556	0.811	5.6457	0.143649
0.773826	2014/4/2	N2D3V1	16	0.592593	0.9184	5.6457	0.162672
0.773826	2014/4/2	N2D3V1	17	0.62963	0.726	5.6457	0.128593
0.773826	2014/4/2	N2D3V1	18	0.666667	0.615	5.6457	0.108932
0.773826	2014/4/2	N2D3V1	19	0.703704	0.448	5.6457	0.0793524
0.773826	2014/4/2	N2D3V1	20	0.740741	0.328	5.6457	0.0580973
0.773826	2014/4/2	N2D3V1	21	0.777778	0.2153	5.6457	0.0381352
0.773826	2014/4/2	N2D3V1	22	0.814815	0.138	5.6457	0.0244434
0.773826	2014/4/2	N2D3V1	23	0.851852	0.06	5.6457	0.0106276
0.773826	2014/4/2	N2D3V1	24	0.888889	0.048	5.6457	0.00850205
0.773826	2014/4/3	N2D3V1	25	0.925926	0.024	5.6457	0.00425102
0.838195	2014/4/15	N2D3V1	16		0.818	5.302	0.154281
0.838195	2014/4/15	N2D3V1	17	0.607143	0.848	5.302	0.15994
0.838195	2014/4/15	N2D3V1	18	0.642857	0.803	5.302	0.151452
0.838195	2014/4/15	N2D3V1	19	0.678571	0.675	5.302	0.12731
0.838195	2014/4/15	N2D3V1	20	0.714286	0.582	5.302	0.10977
0.838195	2014/4/15	N2D3V1	21	0.75	0.453	5.302	0.0854395
0.838195	2014/4/15	N2D3V1	22	0.785714	0.384	5.302	0.0724255
0.838195	2014/4/15	N2D3V1	23	0.821429	0.291	5.302	0.0548849
0.838195	2014/4/15	N2D3V1	25	0.892857	0.176	5.302	0.033195
0.838195	2014/4/15	N2D3V1	26	0.928571	0.131	5.302	0.0247077
0.838195	2014/4/15	N2D3V1	27	0.964286	0.073	5.302	0.0137684
0.902679	2014/4/28	N2D3V1	22	0.785714	0.321	0.955	0.336126
0.902679	2014/4/28	N2D3V1	23	0.821429	0.259	0.955	0.271204
0.902679	2014/4/28	N2D3V1	24	0.857143	0.168	0.955	0.175916
0.902679	2014/4/28	N2D3V1	25	0.892857	0.104	0.955	0.108901
0.902679	2014/4/28	N2D3V1	26	0.928571	0.084	0.955	0.0879581
0.902679	2014/4/28	N2D3V1	27	0.964286	0.019	0.955	0.0198953
