# Supplementary material for: Model of leaf biomass partitioning coefficient in different main stem leaf ranks of rapeseed (Brassica napus L.)
Source: PLoS One. 2026 Feb 5;21(2):e0330011. doi: 10.1371/journal.pone.0330011 (PMC12875455; doi:10.1371/journal.pone.0330011)
Supplement: S3 Table — (XLSX) [file pone.0330011.s004.xlsx]

## Sheet: nLR
Treatment	nDPD	Leaf rank	Normalized leaf rank	simulated value
N0D1V1	0.7385	6	0.315789	0.712963	-0.397174	0.157747	da	-0.0771877
N0D1V1	0.7385	7	0.368421	0.712963	-0.344542	0.118709	RMSE	0.192667			0
N0D1V1	0.7385	8	0.421053	0.712963	-0.29191	0.0852117	dap	-0.130827			1
N0D1V1	0.7385	9	0.473684	0.712963	-0.239279	0.0572544	r	0.656838
N0D1V1	0.7385	10	0.526316	0.712963	-0.186647	0.0348372
N0D1V1	0.7385	11	0.578947	0.712963	-0.134016	0.0179602
N0D1V1	0.7385	12	0.631579	0.712963	-0.0813841	0.00662338
N0D1V1	0.7385	13	0.684211	0.712963	-0.0287526	0.000826709
N0D1V1	0.7385	14	0.736842	0.712963	0.023879	0.000570208
N0D1V1	0.7385	15	0.789474	0.712963	0.0765106	0.00585387
N0D1V1	0.7385	16	0.842105	0.712963	0.129142	0.0166777
N0D1V1	0.7385	17	0.894737	0.712963	0.181774	0.0330417
N0D1V1	0.7385	18	0.947368	0.712963	0.234405	0.0549459
N0D1V1	0.7385	19	1	0.712963	0.287037	0.0823902
N0D1V1	0.8028	6	0.315789	0.764557	-0.448767	0.201392
N0D1V1	0.8028	7	0.368421	0.764557	-0.396135	0.156923
N0D1V1	0.8028	8	0.421053	0.764557	-0.343504	0.117995
N0D1V1	0.8028	9	0.473684	0.764557	-0.290872	0.0846067
N0D1V1	0.8028	10	0.526316	0.764557	-0.238241	0.0567586
N0D1V1	0.8028	11	0.578947	0.764557	-0.185609	0.0344508
N0D1V1	0.8028	12	0.631579	0.764557	-0.132978	0.017683
N0D1V1	0.8028	13	0.684211	0.764557	-0.080346	0.00645548
N0D1V1	0.8028	14	0.736842	0.764557	-0.0277144	0.000768088
N0D1V1	0.8028	15	0.789474	0.764557	0.0249172	0.000620866
N0D1V1	0.8028	16	0.842105	0.764557	0.0775488	0.00601381
N0D1V1	0.8028	17	0.894737	0.764557	0.13018	0.0169469
N0D1V1	0.8028	18	0.947368	0.764557	0.182812	0.0334202
N0D1V1	0.8028	19	1	0.764557	0.235443	0.0554336
N0D1V1	0.874341	11	0.578947	0.817312	-0.238365	0.0568179
N0D1V1	0.874341	12	0.631579	0.817312	-0.185733	0.0344969
N0D1V1	0.874341	13	0.684211	0.817312	-0.133102	0.0177161
N0D1V1	0.874341	14	0.736842	0.817312	-0.0804702	0.00647546
N0D1V1	0.874341	15	0.789474	0.817312	-0.0278386	0.00077499
N0D1V1	0.874341	16	0.842105	0.817312	0.0247929	0.00061469
N0D1V1	0.874341	17	0.894737	0.817312	0.0774245	0.00599456
N0D1V1	0.874341	18	0.947368	0.817312	0.130056	0.0169146
N0D1V3	0.7064	5	0.277778	0.685499	-0.407722	0.166237
N0D1V3	0.7064	6	0.333333	0.685499	-0.352166	0.124021
N0D1V3	0.7064	7	0.388889	0.685499	-0.296611	0.0879779
N0D1V3	0.7064	8	0.444444	0.685499	-0.241055	0.0581075
N0D1V3	0.7064	9	0.5	0.685499	-0.185499	0.0344101
N0D1V3	0.7064	10	0.555556	0.685499	-0.129944	0.0168854
N0D1V3	0.7064	11	0.611111	0.685499	-0.0743884	0.00553363
N0D1V3	0.7064	12	0.666667	0.685499	-0.0188328	0.000354675
N0D1V3	0.7064	13	0.722222	0.685499	0.0367227	0.00134856
N0D1V3	0.7064	14	0.777778	0.685499	0.0922783	0.00851528
N0D1V3	0.7064	15	0.833333	0.685499	0.147834	0.0218548
N0D1V3	0.7064	16	0.888889	0.685499	0.203389	0.0413672
N0D1V3	0.7064	17	0.944444	0.685499	0.258945	0.0670525
N0D1V3	0.7064	18	1	0.685499	0.314501	0.0989106
N0D1V3	0.7706	5	0.277778	0.739258	-0.46148	0.212964
N0D1V3	0.7706	6	0.333333	0.739258	-0.405925	0.164775
N0D1V3	0.7706	7	0.388889	0.739258	-0.350369	0.122758
N0D1V3	0.7706	8	0.444444	0.739258	-0.294814	0.086915
N0D1V3	0.7706	9	0.5	0.739258	-0.239258	0.0572444
N0D1V3	0.7706	10	0.555556	0.739258	-0.183702	0.0337466
N0D1V3	0.7706	11	0.611111	0.739258	-0.128147	0.0164216
N0D1V3	0.7706	12	0.666667	0.739258	-0.0725913	0.00526949
N0D1V3	0.7706	13	0.722222	0.739258	-0.0170357	0.000290216
N0D1V3	0.7706	14	0.777778	0.739258	0.0385198	0.00148378
N0D1V3	0.7706	15	0.833333	0.739258	0.0940754	0.00885018
N0D1V3	0.7706	16	0.888889	0.739258	0.149631	0.0223894
N0D1V3	0.7706	17	0.944444	0.739258	0.205186	0.0421015
N0D1V3	0.7706	18	1	0.739258	0.260742	0.0679864
N0D1V3	0.8395	8	0.444444	0.792182	-0.347737	0.120921
N0D1V3	0.8395	9	0.5	0.792182	-0.292182	0.0853701
N0D1V3	0.8395	10	0.555556	0.792182	-0.236626	0.0559919
N0D1V3	0.8395	11	0.611111	0.792182	-0.181071	0.0327865
N0D1V3	0.8395	12	0.666667	0.792182	-0.125515	0.015754
N0D1V3	0.8395	13	0.722222	0.792182	-0.0699594	0.00489432
N0D1V3	0.8395	14	0.777778	0.792182	-0.0144039	0.000207471
N0D1V3	0.8395	15	0.833333	0.792182	0.0411517	0.00169346
N0D1V3	0.8395	16	0.888889	0.792182	0.0967072	0.00935229
N0D1V3	0.8395	17	0.944444	0.792182	0.152263	0.023184
N0D1V3	0.8395	18	1	0.792182	0.207818	0.0431885
N0D1V3	0.927799	12	0.666667	0.853987	-0.18732	0.0350889
N0D1V3	0.927799	14	0.777778	0.853987	-0.0762091	0.00580783
N0D1V3	0.927799	15	0.833333	0.853987	-0.0206536	0.000426571
N0D1V3	0.927799	16	0.888889	0.853987	0.034902	0.00121815
N0D1V3	0.927799	17	0.944444	0.853987	0.0904575	0.00818256
N0D1V3	0.927799	18	1	0.853987	0.146013	0.0213198
N0D2V1	0.2982	3	0.125	0.152526	-0.0275256	0.000757661
N0D2V1	0.2982	4	0.166667	0.152526	0.014141	0.000199969
N0D2V1	0.2982	5	0.208333	0.152526	0.0558077	0.0031145
N0D2V1	0.2982	6	0.25	0.152526	0.0974744	0.00950125
N0D2V1	0.296871	5	0.138889	0.149765	-0.0108759	0.000118286
N0D2V1	0.296871	6	0.166667	0.149765	0.0169018	0.000285672
N0D2V1	0.296871	7	0.194444	0.149765	0.0446796	0.00199627
N0D2V1	0.296871	8	0.222222	0.149765	0.0724574	0.00525007
N0D2V1	0.296871	9	0.25	0.149765	0.100235	0.0100471
N0D2V1	0.296871	10	0.277778	0.149765	0.128013	0.0163873
N0D2V1	0.4587	5	0.208333	0.418656	-0.210323	0.0442357
N0D2V1	0.4587	6	0.25	0.418656	-0.168656	0.0284449
N0D2V1	0.4587	7	0.291667	0.418656	-0.12699	0.0161263
N0D2V1	0.4587	8	0.333333	0.418656	-0.0853229	0.00727999
N0D2V1	0.4587	9	0.375	0.418656	-0.0436562	0.00190587
N0D2V1	0.4587	10	0.416667	0.418656	-0.00198955	3.9583e-06
N0D2V1	0.496249	8	0.222222	0.467281	-0.245059	0.0600537
N0D2V1	0.496249	9	0.25	0.467281	-0.217281	0.0472109
N0D2V1	0.496249	10	0.277778	0.467281	-0.189503	0.0359114
N0D2V1	0.496249	11	0.305556	0.467281	-0.161725	0.026155
N0D2V1	0.496249	12	0.333333	0.467281	-0.133947	0.0179419
N0D2V1	0.496249	13	0.361111	0.467281	-0.10617	0.011272
N0D2V1	0.496249	14	0.388889	0.467281	-0.0783919	0.00614529
N0D2V1	0.496249	15	0.416667	0.467281	-0.0506141	0.00256179
N0D2V1	0.496249	16	0.444444	0.467281	-0.0228363	0.000521497
N0D2V1	0.496249	17	0.472222	0.467281	0.00494146	2.4418e-05
N0D2V1	0.496249	18	0.5	0.467281	0.0327192	0.00107055
N0D2V1	0.496249	19	0.527778	0.467281	0.060497	0.00365989
N0D2V1	0.496249	20	0.555556	0.467281	0.0882748	0.00779244
N0D2V1	0.496249	21	0.583333	0.467281	0.116053	0.0134682
N0D2V1	0.496249	22	0.611111	0.467281	0.14383	0.0206872
N0D2V1	0.6468	7	0.291667	0.631026	-0.33936	0.115165
N0D2V1	0.6468	8	0.333333	0.631026	-0.297693	0.088621
N0D2V1	0.6468	9	0.375	0.631026	-0.256026	0.0655494
N0D2V1	0.6468	10	0.416667	0.631026	-0.21436	0.04595
N0D2V1	0.6468	11	0.458333	0.631026	-0.172693	0.0298228
N0D2V1	0.6468	12	0.5	0.631026	-0.131026	0.0171679
N0D2V1	0.6468	13	0.541667	0.631026	-0.0893595	0.00798512
N0D2V1	0.6468	14	0.583333	0.631026	-0.0476928	0.00227461
N0D2V1	0.6468	15	0.625	0.631026	-0.00602618	3.63149e-05
N0D2V1	0.6468	16	0.666667	0.631026	0.0356405	0.00127024
N0D2V1	0.65345	10	0.277778	0.637348	-0.35957	0.129291
N0D2V1	0.65345	11	0.305556	0.637348	-0.331792	0.110086
N0D2V1	0.65345	12	0.333333	0.637348	-0.304014	0.0924247
N0D2V1	0.65345	13	0.361111	0.637348	-0.276237	0.0763066
N0D2V1	0.65345	14	0.388889	0.637348	-0.248459	0.0617318
N0D2V1	0.65345	15	0.416667	0.637348	-0.220681	0.0487001
N0D2V1	0.65345	16	0.444444	0.637348	-0.192903	0.0372117
N0D2V1	0.65345	17	0.472222	0.637348	-0.165125	0.0272664
N0D2V1	0.65345	18	0.5	0.637348	-0.137348	0.0188644
N0D2V1	0.65345	19	0.527778	0.637348	-0.10957	0.0120056
N0D2V1	0.65345	20	0.555556	0.637348	-0.0817921	0.00668995
N0D2V1	0.65345	21	0.583333	0.637348	-0.0540143	0.00291755
N0D2V1	0.65345	22	0.611111	0.637348	-0.0262366	0.000688358
N0D2V1	0.65345	23	0.638889	0.637348	0.00154121	2.37532e-06
N0D2V1	0.65345	24	0.666667	0.637348	0.029319	0.000859603
N0D2V1	0.65345	25	0.694444	0.637348	0.0570968	0.00326004
N0D2V1	0.65345	26	0.722222	0.637348	0.0848745	0.00720369
N0D2V1	0.65345	27	0.75	0.637348	0.112652	0.0126905
N0D2V1	0.65345	28	0.777778	0.637348	0.14043	0.0197206
N0D2V1	0.65345	29	0.805556	0.637348	0.168208	0.0282939
N0D2V1	0.65345	30	0.833333	0.637348	0.195986	0.0384104
N0D2V1	0.65345	31	0.861111	0.637348	0.223763	0.0500701
N0D2V1	0.65345	32	0.888889	0.637348	0.251541	0.063273
N0D2V1	0.65345	33	0.916667	0.637348	0.279319	0.0780191
N0D2V1	0.65345	34	0.944444	0.637348	0.307097	0.0943084
N0D2V1	0.7385	6	0.25	0.712963	-0.462963	0.214335
N0D2V1	0.7385	7	0.291667	0.712963	-0.421296	0.177491
N0D2V1	0.7385	8	0.333333	0.712963	-0.37963	0.144119
N0D2V1	0.7385	9	0.375	0.712963	-0.337963	0.114219
N0D2V1	0.7385	10	0.416667	0.712963	-0.296296	0.0877916
N0D2V1	0.7385	11	0.458333	0.712963	-0.25463	0.0648363
N0D2V1	0.7385	12	0.5	0.712963	-0.212963	0.0453533
N0D2V1	0.7385	13	0.541667	0.712963	-0.171296	0.0293425
N0D2V1	0.7385	14	0.583333	0.712963	-0.12963	0.0168039
N0D2V1	0.7385	15	0.625	0.712963	-0.0879631	0.0077375
N0D2V1	0.7385	16	0.666667	0.712963	-0.0462964	0.00214336
N0D2V1	0.7385	17	0.708333	0.712963	-0.00462975	2.14345e-05
N0D2V1	0.7385	18	0.75	0.712963	0.0370369	0.00137173
N0D2V1	0.7385	19	0.791667	0.712963	0.0787036	0.00619425
N0D2V1	0.7385	20	0.833333	0.712963	0.12037	0.014489
N0D2V1	0.7385	21	0.875	0.712963	0.162037	0.026256
N0D2V1	0.7385	22	0.916667	0.712963	0.203704	0.0414952
N0D2V1	0.7385	23	0.958333	0.712963	0.24537	0.0602066
N0D2V1	0.7385	24	1	0.712963	0.287037	0.0823902
N0D2V1	0.792803	14	0.388889	0.756813	-0.367924	0.135368
N0D2V1	0.792803	15	0.416667	0.756813	-0.340146	0.115699
N0D2V1	0.792803	16	0.444444	0.756813	-0.312368	0.097574
N0D2V1	0.792803	17	0.472222	0.756813	-0.284591	0.0809918
N0D2V1	0.792803	18	0.5	0.756813	-0.256813	0.0659528
N0D2V1	0.792803	19	0.527778	0.756813	-0.229035	0.052457
N0D2V1	0.792803	20	0.555556	0.756813	-0.201257	0.0405045
N0D2V1	0.792803	21	0.583333	0.756813	-0.173479	0.0300951
N0D2V1	0.792803	22	0.611111	0.756813	-0.145702	0.021229
N0D2V1	0.792803	23	0.638889	0.756813	-0.117924	0.013906
N0D2V1	0.792803	24	0.666667	0.756813	-0.0901461	0.00812632
N0D2V1	0.792803	25	0.694444	0.756813	-0.0623683	0.00388981
N0D2V1	0.792803	26	0.722222	0.756813	-0.0345905	0.0011965
N0D2V1	0.792803	27	0.75	0.756813	-0.00681275	4.64135e-05
N0D2V1	0.792803	28	0.777778	0.756813	0.020965	0.000439533
N0D2V1	0.792803	29	0.805556	0.756813	0.0487428	0.00237586
N0D2V1	0.792803	30	0.833333	0.756813	0.0765206	0.0058554
N0D2V1	0.792803	31	0.861111	0.756813	0.104298	0.0108781
N0D2V1	0.792803	32	0.888889	0.756813	0.132076	0.0174441
N0D2V1	0.792803	33	0.916667	0.756813	0.159854	0.0255533
N0D2V1	0.792803	34	0.944444	0.756813	0.187632	0.0352057
N0D2V1	0.792803	35	0.972222	0.756813	0.215409	0.0464012
N0D2V1	0.8028	7	0.291667	0.764557	-0.47289	0.223625
N0D2V1	0.8028	8	0.333333	0.764557	-0.431223	0.185953
N0D2V1	0.8028	9	0.375	0.764557	-0.389557	0.151754
N0D2V1	0.8028	10	0.416667	0.764557	-0.34789	0.121027
N0D2V1	0.8028	11	0.458333	0.764557	-0.306223	0.0937726
N0D2V1	0.8028	12	0.5	0.764557	-0.264557	0.0699901
N0D2V1	0.8028	13	0.541667	0.764557	-0.22289	0.0496799
N0D2V1	0.8028	14	0.583333	0.764557	-0.181223	0.0328418
N0D2V1	0.8028	15	0.625	0.764557	-0.139557	0.019476
N0D2V1	0.8028	16	0.666667	0.764557	-0.0978898	0.00958242
N0D2V1	0.8028	17	0.708333	0.764557	-0.0562232	0.00316105
N0D2V1	0.8028	18	0.75	0.764557	-0.0145565	0.000211892
N0D2V1	0.8028	19	0.791667	0.764557	0.0271102	0.000734961
N0D2V1	0.878318	23	0.638889	0.820117	-0.181228	0.0328436
N0D2V1	0.878318	24	0.666667	0.820117	-0.15345	0.023547
N0D2V1	0.878318	25	0.694444	0.820117	-0.125672	0.0157936
N0D2V1	0.878318	26	0.722222	0.820117	-0.0978946	0.00958336
N0D2V1	0.878318	27	0.75	0.820117	-0.0701168	0.00491637
N0D2V1	0.878318	28	0.777778	0.820117	-0.0423391	0.0017926
N0D2V1	0.878318	29	0.805556	0.820117	-0.0145613	0.000212031
N0D2V1	0.878318	30	0.833333	0.820117	0.0132165	0.000174676
N0D2V1	0.878318	31	0.861111	0.820117	0.0409943	0.00168053
N0D2V1	0.878318	32	0.888889	0.820117	0.0687721	0.00472959
N0D2V1	0.878318	33	0.916667	0.820117	0.0965498	0.00932187
N0D2V1	0.878318	34	0.944444	0.820117	0.124328	0.0154574
N0D2V1	0.878318	35	0.972222	0.820117	0.152105	0.023136
N0D2V1	0.878318	36	1	0.820117	0.179883	0.032358
N0D2V1	0.874341	12	0.5	0.817312	-0.317312	0.100687
N0D2V1	0.874341	13	0.541667	0.817312	-0.275646	0.0759805
N0D2V1	0.874341	14	0.583333	0.817312	-0.233979	0.0547462
N0D2V1	0.874341	15	0.625	0.817312	-0.192312	0.036984
N0D2V1	0.874341	16	0.666667	0.817312	-0.150646	0.0226941
N0D2V1	0.874341	17	0.708333	0.817312	-0.108979	0.0118764
N0D2V1	0.874341	18	0.75	0.817312	-0.0673123	0.00453095
N0D2V1	0.874341	19	0.791667	0.817312	-0.0256457	0.0006577
N0D2V1	0.874341	20	0.833333	0.817312	0.016021	0.000256673
N0D2V3	0.296871	3	0.0857143	0.149765	-0.0640505	0.00410247
N0D2V3	0.296871	4	0.114286	0.149765	-0.0354791	0.00125877
N0D2V3	0.296871	5	0.142857	0.149765	-0.00690768	4.77161e-05
N0D2V3	0.296871	6	0.171429	0.149765	0.0216637	0.000469318
N0D2V3	0.296871	7	0.2	0.149765	0.0502352	0.00252357
N0D2V3	0.2982	3	0.157895	0.152526	0.0053691	2.88272e-05
N0D2V3	0.2982	4	0.210526	0.152526	0.0580007	0.00336408
N0D2V3	0.2982	5	0.263158	0.152526	0.110632	0.0122395
N0D2V3	0.2982	6	0.315789	0.152526	0.163264	0.0266551
N0D2V3	0.2982	7	0.368421	0.152526	0.215895	0.0466108
N0D2V3	0.40673	5	0.142857	0.344343	-0.201486	0.0405965
N0D2V3	0.40673	6	0.171429	0.344343	-0.172914	0.0298994
N0D2V3	0.40673	7	0.2	0.344343	-0.144343	0.0208349
N0D2V3	0.40673	8	0.228571	0.344343	-0.115772	0.013403
N0D2V3	0.40673	9	0.257143	0.344343	-0.0872001	0.00760386
N0D2V3	0.40673	10	0.285714	0.344343	-0.0586287	0.00343732
N0D2V3	0.40673	11	0.314286	0.344343	-0.0300572	0.000903438
N0D2V3	0.40673	12	0.342857	0.344343	-0.00148582	2.20765e-06
N0D2V3	0.40673	13	0.371429	0.344343	0.0270856	0.00073363
N0D2V3	0.40673	14	0.4	0.344343	0.055657	0.00309771
N0D2V3	0.4587	5	0.25	0.418656	-0.168656	0.0284449
N0D2V3	0.4587	6	0.3	0.418656	-0.118656	0.0140793
N0D2V3	0.4587	7	0.35	0.418656	-0.0686562	0.00471368
N0D2V3	0.4587	8	0.4	0.418656	-0.0186562	0.000348054
N0D2V3	0.4587	9	0.45	0.418656	0.0313438	0.000982433
N0D2V3	0.4587	10	0.5	0.418656	0.0813438	0.00661681
N0D2V3	0.496249	6	0.171429	0.467281	-0.295852	0.0875285
N0D2V3	0.496249	7	0.2	0.467281	-0.267281	0.071439
N0D2V3	0.496249	8	0.228571	0.467281	-0.238709	0.0569821
N0D2V3	0.496249	9	0.257143	0.467281	-0.210138	0.0441579
N0D2V3	0.496249	10	0.285714	0.467281	-0.181566	0.0329664
N0D2V3	0.496249	11	0.314286	0.467281	-0.152995	0.0234075
N0D2V3	0.496249	12	0.342857	0.467281	-0.124424	0.0154812
N0D2V3	0.496249	13	0.371429	0.467281	-0.0958522	0.00918764
N0D2V3	0.496249	14	0.4	0.467281	-0.0672808	0.0045267
N0D2V3	0.496249	15	0.428571	0.467281	-0.0387093	0.00149841
N0D2V3	0.496249	16	0.457143	0.467281	-0.0101379	0.000102777
N0D2V3	0.496249	17	0.485714	0.467281	0.0184335	0.000339795
N0D2V3	0.6468	6	0.3	0.631026	-0.331026	0.109578
N0D2V3	0.6468	7	0.35	0.631026	-0.281026	0.0789757
N0D2V3	0.6468	8	0.4	0.631026	-0.231026	0.0533731
N0D2V3	0.6468	9	0.45	0.631026	-0.181026	0.0327705
N0D2V3	0.6468	10	0.5	0.631026	-0.131026	0.0171679
N0D2V3	0.6468	11	0.55	0.631026	-0.0810262	0.00656524
N0D2V3	0.6468	12	0.6	0.631026	-0.0310262	0.000962624
N0D2V3	0.6468	13	0.65	0.631026	0.0189738	0.000360006
N0D2V3	0.6468	14	0.7	0.631026	0.0689738	0.00475739
N0D2V3	0.6468	15	0.75	0.631026	0.118974	0.0141548
N0D2V3	0.65345	9	0.257143	0.637348	-0.380205	0.144556
N0D2V3	0.65345	10	0.285714	0.637348	-0.351633	0.123646
N0D2V3	0.65345	11	0.314286	0.637348	-0.323062	0.104369
N0D2V3	0.65345	12	0.342857	0.637348	-0.294491	0.0867247
N0D2V3	0.65345	13	0.371429	0.637348	-0.265919	0.070713
N0D2V3	0.65345	14	0.4	0.637348	-0.237348	0.0563339
N0D2V3	0.65345	15	0.428571	0.637348	-0.208776	0.0435875
N0D2V3	0.65345	16	0.457143	0.637348	-0.180205	0.0324738
N0D2V3	0.65345	17	0.485714	0.637348	-0.151633	0.0229927
N0D2V3	0.65345	18	0.514286	0.637348	-0.123062	0.0151442
N0D2V3	0.65345	19	0.542857	0.637348	-0.0944905	0.00892846
N0D2V3	0.65345	20	0.571429	0.637348	-0.0659191	0.00434533
N0D2V3	0.65345	21	0.6	0.637348	-0.0373477	0.00139485
N0D2V3	0.65345	22	0.628571	0.637348	-0.00877625	7.70226e-05
N0D2V3	0.65345	23	0.657143	0.637348	0.0197952	0.000391849
N0D2V3	0.65345	24	0.685714	0.637348	0.0483666	0.00233933
N0D2V3	0.65345	25	0.714286	0.637348	0.076938	0.00591946
N0D2V3	0.65345	26	0.742857	0.637348	0.105509	0.0111322
N0D2V3	0.65345	27	0.771429	0.637348	0.134081	0.0179777
N0D2V3	0.65345	28	0.8	0.637348	0.162652	0.0264558
N0D2V3	0.65345	29	0.828571	0.637348	0.191224	0.0365665
N0D2V3	0.65345	30	0.857143	0.637348	0.219795	0.0483099
N0D2V3	0.65345	31	0.885714	0.637348	0.248367	0.061686
N0D2V3	0.65345	32	0.914286	0.637348	0.276938	0.0766947
N0D2V3	0.65345	33	0.942857	0.637348	0.305509	0.093336
N0D2V3	0.65345	34	0.971429	0.637348	0.334081	0.11161
N0D2V3	0.65345	35	1	0.637348	0.362652	0.131517
N0D2V3	0.7064	5	0.25	0.685499	-0.435499	0.18966
N0D2V3	0.7064	6	0.3	0.685499	-0.385499	0.14861
N0D2V3	0.7064	7	0.35	0.685499	-0.335499	0.11256
N0D2V3	0.7064	8	0.4	0.685499	-0.285499	0.08151
N0D2V3	0.7064	9	0.45	0.685499	-0.235499	0.05546
N0D2V3	0.7064	10	0.5	0.685499	-0.185499	0.0344101
N0D2V3	0.7064	11	0.55	0.685499	-0.135499	0.0183601
N0D2V3	0.7064	12	0.6	0.685499	-0.0854995	0.00731016
N0D2V3	0.7064	13	0.65	0.685499	-0.0354995	0.00126021
N0D2V3	0.7064	14	0.7	0.685499	0.0145005	0.000210265
N0D2V3	0.7064	15	0.75	0.685499	0.0645005	0.00416031
N0D2V3	0.7064	16	0.8	0.685499	0.114501	0.0131104
N0D2V3	0.7064	17	0.85	0.685499	0.164501	0.0270604
N0D2V3	0.7064	18	0.9	0.685499	0.214501	0.0460105
N0D2V3	0.7064	19	0.95	0.685499	0.264501	0.0699605
N0D2V3	0.7706	7	0.35	0.739258	-0.389258	0.151522
N0D2V3	0.7706	8	0.4	0.739258	-0.339258	0.115096
N0D2V3	0.7706	9	0.45	0.739258	-0.289258	0.0836702
N0D2V3	0.7706	10	0.5	0.739258	-0.239258	0.0572444
N0D2V3	0.7706	11	0.55	0.739258	-0.189258	0.0358186
N0D2V3	0.7706	12	0.6	0.739258	-0.139258	0.0193928
N0D2V3	0.7706	13	0.65	0.739258	-0.0892579	0.00796698
N0D2V3	0.7706	14	0.7	0.739258	-0.0392579	0.00154119
N0D2V3	0.7706	15	0.75	0.739258	0.0107421	0.000115392
N0D2V3	0.7706	16	0.8	0.739258	0.0607421	0.0036896
N0D2V3	0.7706	17	0.85	0.739258	0.110742	0.0122638
N0D2V3	0.7706	18	0.9	0.739258	0.160742	0.025838
N0D2V3	0.7706	19	0.95	0.739258	0.210742	0.0444122
N0D2V3	0.7706	20	1	0.739258	0.260742	0.0679864
N0D2V3	0.792803	13	0.371429	0.756813	-0.385384	0.148521
N0D2V3	0.792803	14	0.4	0.756813	-0.356813	0.127315
N0D2V3	0.792803	15	0.428571	0.756813	-0.328241	0.107742
N0D2V3	0.792803	16	0.457143	0.756813	-0.29967	0.089802
N0D2V3	0.792803	17	0.485714	0.756813	-0.271098	0.0734944
N0D2V3	0.792803	18	0.514286	0.756813	-0.242527	0.0588194
N0D2V3	0.792803	19	0.542857	0.756813	-0.213956	0.045777
N0D2V3	0.792803	20	0.571429	0.756813	-0.185384	0.0343673
N0D2V3	0.792803	21	0.6	0.756813	-0.156813	0.0245902
N0D2V3	0.792803	22	0.628571	0.756813	-0.128241	0.0164458
N0D2V3	0.792803	23	0.657143	0.756813	-0.0996699	0.00993409
N0D2V3	0.792803	24	0.685714	0.756813	-0.0710985	0.00505499
N0D2V3	0.792803	25	0.714286	0.756813	-0.042527	0.00180855
N0D2V3	0.792803	26	0.742857	0.756813	-0.0139556	0.000194759
N0D2V3	0.792803	27	0.771429	0.756813	0.0146158	0.000213622
N0D2V3	0.792803	28	0.8	0.756813	0.0431873	0.00186514
N0D2V3	0.792803	29	0.828571	0.756813	0.0717587	0.00514931
N0D2V3	0.792803	30	0.857143	0.756813	0.10033	0.0100661
N0D2V3	0.792803	31	0.885714	0.756813	0.128902	0.0166156
N0D2V3	0.792803	32	0.914286	0.756813	0.157473	0.0247977
N0D2V3	0.792803	33	0.942857	0.756813	0.186044	0.0346125
N0D2V3	0.792803	34	0.971429	0.756813	0.214616	0.04606
N0D2V3	0.8395	10	0.5	0.792182	-0.292182	0.0853701
N0D2V3	0.8395	11	0.55	0.792182	-0.242182	0.0586519
N0D2V3	0.8395	12	0.6	0.792182	-0.192182	0.0369338
N0D2V3	0.8395	13	0.65	0.792182	-0.142182	0.0202156
N0D2V3	0.8395	14	0.7	0.792182	-0.0921816	0.00849745
N0D2V3	0.8395	15	0.75	0.792182	-0.0421816	0.00177929
N0D2V3	0.8395	16	0.8	0.792182	0.00781836	6.11268e-05
N0D2V3	0.8395	17	0.85	0.792182	0.0578184	0.00334296
N0D2V3	0.8395	18	0.9	0.792182	0.107818	0.0116248
N0D2V3	0.8395	19	0.95	0.792182	0.157818	0.0249066
N0D2V3	0.8395	20	1	0.792182	0.207818	0.0431885
N0D2V3	0.878318	22	0.628571	0.820117	-0.191545	0.0366896
N0D2V3	0.878318	23	0.657143	0.820117	-0.162974	0.0265605
N0D2V3	0.878318	24	0.685714	0.820117	-0.134403	0.018064
N0D2V3	0.878318	25	0.714286	0.820117	-0.105831	0.0112002
N0D2V3	0.878318	26	0.742857	0.820117	-0.0772597	0.00596906
N0D2V3	0.878318	27	0.771429	0.820117	-0.0486883	0.00237055
N0D2V3	0.878318	28	0.8	0.820117	-0.0201168	0.000404687
N0D2V3	0.878318	29	0.828571	0.820117	0.00845459	7.14801e-05
N0D2V3	0.878318	30	0.857143	0.820117	0.037026	0.00137093
N0D2V3	0.878318	31	0.885714	0.820117	0.0655974	0.00430303
N0D2V3	0.878318	32	0.914286	0.820117	0.0941689	0.00886778
N0D2V3	0.878318	33	0.942857	0.820117	0.12274	0.0150652
N0D2V3	0.878318	34	0.971429	0.820117	0.151312	0.0228952
N0D2V3	0.878318	35	1	0.820117	0.179883	0.032358
N0D2V3	0.927799	16	0.8	0.853987	-0.0539869	0.00291459
N0D2V3	0.927799	17	0.85	0.853987	-0.00398693	1.58956e-05
N0D2V3	0.927799	18	0.9	0.853987	0.0460131	0.0021172
N0D2V3	0.927799	19	0.95	0.853987	0.0960131	0.00921851
N0D3V1	0.7385	5	0.25	0.712963	-0.462963	0.214335
N0D3V1	0.7385	6	0.3	0.712963	-0.412963	0.170539
N0D3V1	0.7385	7	0.35	0.712963	-0.362963	0.131742
N0D3V1	0.7385	8	0.4	0.712963	-0.312963	0.0979459
N0D3V1	0.7385	9	0.45	0.712963	-0.262963	0.0691496
N0D3V1	0.7385	10	0.5	0.712963	-0.212963	0.0453533
N0D3V1	0.7385	11	0.55	0.712963	-0.162963	0.026557
N0D3V1	0.7385	12	0.6	0.712963	-0.112963	0.0127607
N0D3V1	0.7385	13	0.65	0.712963	-0.0629631	0.00396435
N0D3V1	0.7385	14	0.7	0.712963	-0.0129631	0.000168041
N0D3V1	0.7385	15	0.75	0.712963	0.0370369	0.00137173
N0D3V1	0.7385	16	0.8	0.712963	0.0870369	0.00757543
N0D3V1	0.7385	17	0.85	0.712963	0.137037	0.0187791
N0D3V1	0.7385	18	0.9	0.712963	0.187037	0.0349828
N0D3V1	0.7385	19	0.95	0.712963	0.237037	0.0561865
N0D3V1	0.7385	20	1	0.712963	0.287037	0.0823902
N0D3V1	0.8028	6	0.3	0.764557	-0.464557	0.215813
N0D3V1	0.8028	7	0.35	0.764557	-0.414557	0.171857
N0D3V1	0.8028	8	0.4	0.764557	-0.364557	0.132901
N0D3V1	0.8028	9	0.45	0.764557	-0.314557	0.0989458
N0D3V1	0.8028	10	0.5	0.764557	-0.264557	0.0699901
N0D3V1	0.8028	11	0.55	0.764557	-0.214557	0.0460345
N0D3V1	0.8028	12	0.6	0.764557	-0.164557	0.0270788
N0D3V1	0.8028	13	0.65	0.764557	-0.114557	0.0131232
N0D3V1	0.8028	14	0.7	0.764557	-0.0645565	0.00416754
N0D3V1	0.8028	15	0.75	0.764557	-0.0145565	0.000211892
N0D3V1	0.8028	16	0.8	0.764557	0.0354435	0.00125624
N0D3V1	0.8028	17	0.85	0.764557	0.0854435	0.00730059
N0D3V1	0.8028	18	0.9	0.764557	0.135443	0.0183449
N0D3V1	0.8028	19	0.95	0.764557	0.185443	0.0343893
N0D3V1	0.874341	11	0.55	0.817312	-0.267312	0.0714559
N0D3V1	0.874341	12	0.6	0.817312	-0.217312	0.0472246
N0D3V1	0.874341	13	0.65	0.817312	-0.167312	0.0279934
N0D3V1	0.874341	14	0.7	0.817312	-0.117312	0.0137622
N0D3V1	0.874341	15	0.75	0.817312	-0.0673123	0.00453095
N0D3V1	0.874341	16	0.8	0.817312	-0.0173123	0.000299717
N0D3V1	0.874341	18	0.9	0.817312	0.0826877	0.00683725
N0D3V1	0.874341	19	0.95	0.817312	0.132688	0.017606
N1D2V3	0.296871	3	0.0769231	0.149765	-0.0728417	0.00530592
N1D2V3	0.296871	4	0.102564	0.149765	-0.0472007	0.00222791
N1D2V3	0.296871	5	0.128205	0.149765	-0.0215597	0.00046482
N1D2V3	0.296871	6	0.153846	0.149765	0.00408133	1.66573e-05
N1D2V3	0.296871	7	0.179487	0.149765	0.0297224	0.000883418
N1D2V3	0.296871	8	0.205128	0.149765	0.0553634	0.0030651
N1D2V3	0.2982	3	0.130435	0.152526	-0.0220909	0.000488006
N1D2V3	0.2982	4	0.173913	0.152526	0.0213874	0.000457421
N1D2V3	0.2982	5	0.217391	0.152526	0.0648657	0.00420755
N1D2V3	0.2982	6	0.26087	0.152526	0.108344	0.0117384
N1D2V3	0.2982	3	0.130435	0.152526	-0.0220909	0.000488006
N1D2V3	0.2982	4	0.173913	0.152526	0.0213874	0.000457421
N1D2V3	0.2982	5	0.217391	0.152526	0.0648657	0.00420755
N1D2V3	0.2982	6	0.26087	0.152526	0.108344	0.0117384
N1D2V3	0.2982	7	0.304348	0.152526	0.151822	0.02305
N1D2V3	0.40673	6	0.153846	0.344343	-0.190497	0.036289
N1D2V3	0.40673	7	0.179487	0.344343	-0.164856	0.0271774
N1D2V3	0.40673	8	0.205128	0.344343	-0.139215	0.0193807
N1D2V3	0.40673	9	0.230769	0.344343	-0.113574	0.012899
N1D2V3	0.40673	10	0.25641	0.344343	-0.0879327	0.00773216
N1D2V3	0.40673	11	0.282051	0.344343	-0.0622917	0.00388025
N1D2V3	0.40673	12	0.307692	0.344343	-0.0366507	0.00134327
N1D2V3	0.40673	13	0.333333	0.344343	-0.0110096	0.000121212
N1D2V3	0.40673	14	0.358974	0.344343	0.0146314	0.000214078
N1D2V3	0.40673	15	0.384615	0.344343	0.0402724	0.00162187
N1D2V3	0.40673	16	0.410256	0.344343	0.0659135	0.00434458
N1D2V3	0.4587	5	0.217391	0.418656	-0.201265	0.0405076
N1D2V3	0.4587	6	0.26087	0.418656	-0.157787	0.0248966
N1D2V3	0.4587	7	0.304348	0.418656	-0.114308	0.0130664
N1D2V3	0.4587	8	0.347826	0.418656	-0.0708301	0.00501691
N1D2V3	0.4587	9	0.391304	0.418656	-0.0273519	0.000748125
N1D2V3	0.4587	10	0.434783	0.418656	0.0161264	0.000260061
N1D2V3	0.4587	11	0.478261	0.418656	0.0596047	0.00355271
N1D2V3	0.496249	8	0.205128	0.467281	-0.262153	0.068724
N1D2V3	0.496249	9	0.230769	0.467281	-0.236512	0.0559377
N1D2V3	0.496249	10	0.25641	0.467281	-0.210871	0.0444664
N1D2V3	0.496249	11	0.282051	0.467281	-0.185229	0.03431
N1D2V3	0.496249	12	0.307692	0.467281	-0.159588	0.0254685
N1D2V3	0.496249	13	0.333333	0.467281	-0.133947	0.0179419
N1D2V3	0.496249	14	0.358974	0.467281	-0.108306	0.0117303
N1D2V3	0.496249	15	0.384615	0.467281	-0.0826654	0.00683356
N1D2V3	0.496249	16	0.410256	0.467281	-0.0570244	0.00325178
N1D2V3	0.496249	17	0.435897	0.467281	-0.0313833	0.000984913
N1D2V3	0.496249	18	0.461538	0.467281	-0.0057423	3.2974e-05
N1D2V3	0.496249	19	0.487179	0.467281	0.0198987	0.000395959
N1D2V3	0.496249	20	0.512821	0.467281	0.0455397	0.00207387
N1D2V3	0.496249	21	0.538462	0.467281	0.0711808	0.0050667
N1D2V3	0.6468	7	0.304348	0.631026	-0.326678	0.106719
N1D2V3	0.6468	8	0.347826	0.631026	-0.2832	0.0802023
N1D2V3	0.6468	9	0.391304	0.631026	-0.239722	0.0574666
N1D2V3	0.6468	10	0.434783	0.631026	-0.196244	0.0385115
N1D2V3	0.6468	11	0.478261	0.631026	-0.152765	0.0233372
N1D2V3	0.6468	12	0.521739	0.631026	-0.109287	0.0119437
N1D2V3	0.6468	13	0.565217	0.631026	-0.0658088	0.0043308
N1D2V3	0.6468	14	0.608696	0.631026	-0.0223305	0.000498653
N1D2V3	0.6468	15	0.652174	0.631026	0.0211477	0.000447227
N1D2V3	0.6468	16	0.695652	0.631026	0.064626	0.00417652
N1D2V3	0.6468	17	0.73913	0.631026	0.108104	0.0116865
N1D2V3	0.6468	18	0.782609	0.631026	0.151583	0.0229773
N1D2V3	0.6468	19	0.826087	0.631026	0.195061	0.0380487
N1D2V3	0.65345	9	0.230769	0.637348	-0.406578	0.165306
N1D2V3	0.65345	10	0.25641	0.637348	-0.380937	0.145113
N1D2V3	0.65345	11	0.282051	0.637348	-0.355296	0.126236
N1D2V3	0.65345	12	0.307692	0.637348	-0.329655	0.108673
N1D2V3	0.65345	13	0.333333	0.637348	-0.304014	0.0924247
N1D2V3	0.65345	14	0.358974	0.637348	-0.278373	0.0774917
N1D2V3	0.65345	15	0.384615	0.637348	-0.252732	0.0638736
N1D2V3	0.65345	16	0.410256	0.637348	-0.227091	0.0515704
N1D2V3	0.65345	17	0.435897	0.637348	-0.20145	0.0405822
N1D2V3	0.65345	18	0.461538	0.637348	-0.175809	0.0309089
N1D2V3	0.65345	19	0.487179	0.637348	-0.150168	0.0225505
N1D2V3	0.65345	20	0.512821	0.637348	-0.124527	0.015507
N1D2V3	0.65345	21	0.538462	0.637348	-0.0988861	0.00977847
N1D2V3	0.65345	22	0.564103	0.637348	-0.0732451	0.00536485
N1D2V3	0.65345	23	0.589744	0.637348	-0.0476041	0.00226615
N1D2V3	0.65345	24	0.615385	0.637348	-0.0219631	0.000482376
N1D2V3	0.65345	25	0.641026	0.637348	0.00367796	1.35274e-05
N1D2V3	0.65345	26	0.666667	0.637348	0.029319	0.000859603
N1D2V3	0.65345	27	0.692308	0.637348	0.05496	0.0030206
N1D2V3	0.65345	28	0.717949	0.637348	0.080601	0.00649653
N1D2V3	0.65345	29	0.74359	0.637348	0.106242	0.0112874
N1D2V3	0.65345	30	0.769231	0.637348	0.131883	0.0173931
N1D2V3	0.65345	31	0.794872	0.637348	0.157524	0.0248138
N1D2V3	0.7064	5	0.25	0.685499	-0.435499	0.18966
N1D2V3	0.7064	6	0.3	0.685499	-0.385499	0.14861
N1D2V3	0.7064	7	0.304348	0.685499	-0.381152	0.145277
N1D2V3	0.7064	8	0.347826	0.685499	-0.337673	0.114023
N1D2V3	0.7064	9	0.391304	0.685499	-0.294195	0.0865508
N1D2V3	0.7064	10	0.434783	0.685499	-0.250717	0.062859
N1D2V3	0.7064	11	0.478261	0.685499	-0.207239	0.0429478
N1D2V3	0.7064	12	0.521739	0.685499	-0.16376	0.0268175
N1D2V3	0.7064	13	0.565217	0.685499	-0.120282	0.0144678
N1D2V3	0.7064	14	0.608696	0.685499	-0.0768038	0.00589883
N1D2V3	0.7064	15	0.652174	0.685499	-0.0333256	0.00111059
N1D2V3	0.7064	16	0.695652	0.685499	0.0101527	0.000103077
N1D2V3	0.7064	17	0.73913	0.685499	0.0536309	0.00287628
N1D2V3	0.7064	18	0.782609	0.685499	0.0971092	0.0094302
N1D2V3	0.7064	19	0.826087	0.685499	0.140587	0.0197648
N1D2V3	0.7064	20	0.869565	0.685499	0.184066	0.0338802
N1D2V3	0.7064	21	0.913043	0.685499	0.227544	0.0517763
N1D2V3	0.7706	7	0.304348	0.739258	-0.43491	0.189147
N1D2V3	0.7706	8	0.347826	0.739258	-0.391432	0.153219
N1D2V3	0.7706	9	0.391304	0.739258	-0.347954	0.121072
N1D2V3	0.7706	10	0.434783	0.739258	-0.304475	0.0927052
N1D2V3	0.7706	11	0.478261	0.739258	-0.260997	0.0681195
N1D2V3	0.7706	12	0.521739	0.739258	-0.217519	0.0473144
N1D2V3	0.7706	13	0.565217	0.739258	-0.174041	0.0302901
N1D2V3	0.7706	14	0.608696	0.739258	-0.130562	0.0170465
N1D2V3	0.7706	15	0.652174	0.739258	-0.087084	0.00758363
N1D2V3	0.7706	16	0.695652	0.739258	-0.0436058	0.00190146
N1D2V3	0.7706	17	0.73913	0.739258	-0.000127512	1.62593e-08
N1D2V3	0.7706	18	0.782609	0.739258	0.0433507	0.00187929
N1D2V3	0.7706	19	0.826087	0.739258	0.086829	0.00753928
N1D2V3	0.7706	20	0.869565	0.739258	0.130307	0.01698
N1D2V3	0.7706	21	0.913043	0.739258	0.173786	0.0302014
N1D2V3	0.7706	22	0.956522	0.739258	0.217264	0.0472036
N1D2V3	0.7706	23	1	0.739258	0.260742	0.0679864
N1D2V3	0.792803	15	0.384615	0.756813	-0.372197	0.138531
N1D2V3	0.792803	16	0.410256	0.756813	-0.346556	0.120101
N1D2V3	0.792803	17	0.435897	0.756813	-0.320915	0.102987
N1D2V3	0.792803	18	0.461538	0.756813	-0.295274	0.0871869
N1D2V3	0.792803	19	0.487179	0.756813	-0.269633	0.0727021
N1D2V3	0.792803	20	0.512821	0.756813	-0.243992	0.0595322
N1D2V3	0.792803	21	0.538462	0.756813	-0.218351	0.0476772
N1D2V3	0.792803	22	0.564103	0.756813	-0.19271	0.0371372
N1D2V3	0.792803	23	0.589744	0.756813	-0.167069	0.0279121
N1D2V3	0.792803	24	0.615385	0.756813	-0.141428	0.0200019
N1D2V3	0.792803	25	0.641026	0.756813	-0.115787	0.0134067
N1D2V3	0.792803	26	0.666667	0.756813	-0.0901461	0.00812632
N1D2V3	0.792803	27	0.692308	0.756813	-0.0645051	0.0041609
N1D2V3	0.792803	28	0.717949	0.756813	-0.038864	0.00151041
N1D2V3	0.792803	29	0.74359	0.756813	-0.013223	0.000174848
N1D2V3	0.792803	30	0.769231	0.756813	0.012418	0.000154207
N1D2V3	0.792803	31	0.794872	0.756813	0.038059	0.00144849
N1D2V3	0.792803	32	0.820513	0.756813	0.0637001	0.0040577
N1D2V3	0.792803	33	0.846154	0.756813	0.0893411	0.00798183
N1D2V3	0.792803	34	0.871795	0.756813	0.114982	0.0132209
N1D2V3	0.792803	35	0.897436	0.756813	0.140623	0.0197749
N1D2V3	0.792803	36	0.923077	0.756813	0.166264	0.0276438
N1D2V3	0.792803	37	0.948718	0.756813	0.191905	0.0368276
N1D2V3	0.792803	38	0.974359	0.756813	0.217546	0.0473264
N1D2V3	0.792803	39	1	0.756813	0.243187	0.05914
N1D2V3	0.8395	10	0.434783	0.792182	-0.357399	0.127734
N1D2V3	0.8395	11	0.478261	0.792182	-0.313921	0.0985463
N1D2V3	0.8395	12	0.521739	0.792182	-0.270443	0.0731392
N1D2V3	0.8395	14	0.608696	0.792182	-0.183486	0.0336671
N1D2V3	0.8395	15	0.652174	0.792182	-0.140008	0.0196022
N1D2V3	0.8395	16	0.695652	0.792182	-0.0965295	0.00931794
N1D2V3	0.8395	17	0.73913	0.792182	-0.0530512	0.00281443
N1D2V3	0.8395	18	0.782609	0.792182	-0.00957294	9.16413e-05
N1D2V3	0.8395	19	0.826087	0.792182	0.0339053	0.00114957
N1D2V3	0.8395	20	0.869565	0.792182	0.0773836	0.00598822
N1D2V3	0.8395	21	0.913043	0.792182	0.120862	0.0146076
N1D2V3	0.8395	22	0.956522	0.792182	0.16434	0.0270077
N1D2V3	0.8395	23	1	0.792182	0.207818	0.0431885
N1D2V3	0.878318	23	0.589744	0.820117	-0.230373	0.0530718
N1D2V3	0.878318	24	0.615385	0.820117	-0.204732	0.0419153
N1D2V3	0.878318	25	0.641026	0.820117	-0.179091	0.0320737
N1D2V3	0.878318	26	0.666667	0.820117	-0.15345	0.023547
N1D2V3	0.878318	27	0.692308	0.820117	-0.127809	0.0163352
N1D2V3	0.878318	28	0.717949	0.820117	-0.102168	0.0104383
N1D2V3	0.878318	29	0.74359	0.820117	-0.0765271	0.0058564
N1D2V3	0.878318	30	0.769231	0.820117	-0.0508861	0.00258939
N1D2V3	0.878318	31	0.794872	0.820117	-0.025245	0.000637312
N1D2V3	0.878318	32	0.820513	0.820117	0.000395982	1.56802e-07
N1D2V3	0.878318	33	0.846154	0.820117	0.026037	0.000677926
N1D2V3	0.878318	34	0.871795	0.820117	0.051678	0.00267062
N1D2V3	0.878318	35	0.897436	0.820117	0.0773191	0.00597824
N1D2V3	0.878318	36	0.923077	0.820117	0.10296	0.0106008
N1D2V3	0.927799	13	0.565217	0.853987	-0.28877	0.0833878
N1D2V3	0.927799	14	0.608696	0.853987	-0.245291	0.0601678
N1D2V3	0.927799	15	0.652174	0.853987	-0.201813	0.0407285
N1D2V3	0.927799	16	0.695652	0.853987	-0.158335	0.0250699
N1D2V3	0.927799	17	0.73913	0.853987	-0.114856	0.013192
N1D2V3	0.927799	18	0.782609	0.853987	-0.0713782	0.00509485
N1D2V3	0.927799	19	0.826087	0.853987	-0.0279	0.000778408
N1D2V3	0.927799	20	0.869565	0.853987	0.0155783	0.000242683
N1D2V3	0.927799	21	0.913043	0.853987	0.0590566	0.00348768
N2D2V1	0.261369	1	0.027027	0.0710546	-0.0440276	0.00193843
N2D2V1	0.261369	2	0.0540541	0.0710546	-0.0170006	0.00028902
N2D2V1	0.261369	3	0.0810811	0.0710546	0.0100264	0.00010053
N2D2V1	0.261369	4	0.108108	0.0710546	0.0370535	0.00137296
N2D2V1	0.261369	5	0.135135	0.0710546	0.0640805	0.00410631
N2D2V1	0.261369	6	0.162162	0.0710546	0.0911075	0.00830058
N2D2V1	0.261369	7	0.189189	0.0710546	0.118135	0.0139558
N2D2V1	0.2982	3	0.115385	0.152526	-0.037141	0.00137946
N2D2V1	0.2982	4	0.153846	0.152526	0.00132052	1.74376e-06
N2D2V1	0.2982	5	0.192308	0.152526	0.0397821	0.00158261
N2D2V1	0.2982	6	0.230769	0.152526	0.0782436	0.00612206
N2D2V1	0.2982	7	0.269231	0.152526	0.116705	0.0136201
N2D2V1	0.40673	5	0.135135	0.344343	-0.209208	0.0437679
N2D2V1	0.40673	6	0.162162	0.344343	-0.182181	0.0331898
N2D2V1	0.40673	7	0.189189	0.344343	-0.155154	0.0240727
N2D2V1	0.40673	8	0.216216	0.344343	-0.128127	0.0164165
N2D2V1	0.40673	9	0.243243	0.344343	-0.1011	0.0102212
N2D2V1	0.40673	10	0.27027	0.344343	-0.0740727	0.00548676
N2D2V1	0.40673	11	0.297297	0.344343	-0.0470457	0.00221329
N2D2V1	0.40673	12	0.324324	0.344343	-0.0200186	0.000400746
N2D2V1	0.40673	13	0.351351	0.344343	0.00700839	4.91176e-05
N2D2V1	0.40673	14	0.378378	0.344343	0.0340354	0.00115841
N2D2V1	0.40673	15	0.405405	0.344343	0.0610624	0.00372862
N2D2V1	0.40673	16	0.432432	0.344343	0.0880895	0.00775976
N2D2V1	0.40673	17	0.459459	0.344343	0.115117	0.0132518
N2D2V1	0.40673	18	0.486486	0.344343	0.142144	0.0202048
N2D2V1	0.4587	5	0.192308	0.418656	-0.226349	0.0512337
N2D2V1	0.4587	6	0.230769	0.418656	-0.187887	0.0353015
N2D2V1	0.4587	7	0.269231	0.418656	-0.149425	0.022328
N2D2V1	0.4587	8	0.307692	0.418656	-0.110964	0.012313
N2D2V1	0.4587	9	0.346154	0.418656	-0.0725024	0.00525659
N2D2V1	0.4587	10	0.384615	0.418656	-0.0340408	0.00115878
N2D2V1	0.496249	7	0.189189	0.467281	-0.278092	0.0773349
N2D2V1	0.496249	8	0.216216	0.467281	-0.251065	0.0630334
N2D2V1	0.496249	9	0.243243	0.467281	-0.224038	0.0501928
N2D2V1	0.496249	10	0.27027	0.467281	-0.19701	0.0388131
N2D2V1	0.496249	11	0.297297	0.467281	-0.169983	0.0288944
N2D2V1	0.496249	12	0.324324	0.467281	-0.142956	0.0204365
N2D2V1	0.496249	13	0.351351	0.467281	-0.115929	0.0134396
N2D2V1	0.496249	14	0.378378	0.467281	-0.0889024	0.00790363
N2D2V1	0.496249	15	0.405405	0.467281	-0.0618754	0.00382856
N2D2V1	0.496249	16	0.432432	0.467281	-0.0348483	0.00121441
N2D2V1	0.496249	17	0.459459	0.467281	-0.0078213	6.11728e-05
N2D2V1	0.496249	18	0.486486	0.467281	0.0192057	0.00036886
N2D2V1	0.496249	19	0.513514	0.467281	0.0462327	0.00213747
N2D2V1	0.496249	20	0.540541	0.467281	0.0732598	0.00536699
N2D2V1	0.496249	21	0.567568	0.467281	0.100287	0.0100574
N2D2V1	0.6468	6	0.230769	0.631026	-0.400257	0.160206
N2D2V1	0.6468	7	0.269231	0.631026	-0.361795	0.130896
N2D2V1	0.6468	8	0.307692	0.631026	-0.323334	0.104545
N2D2V1	0.6468	9	0.346154	0.631026	-0.284872	0.0811522
N2D2V1	0.6468	10	0.384615	0.631026	-0.246411	0.0607183
N2D2V1	0.6468	11	0.423077	0.631026	-0.207949	0.0432429
N2D2V1	0.6468	12	0.461538	0.631026	-0.169488	0.0287261
N2D2V1	0.6468	13	0.5	0.631026	-0.131026	0.0171679
N2D2V1	0.6468	14	0.538462	0.631026	-0.0925646	0.00856821
N2D2V1	0.6468	15	0.576923	0.631026	-0.0541031	0.00292715
N2D2V1	0.6468	16	0.615385	0.631026	-0.0156416	0.000244659
N2D2V1	0.6468	17	0.653846	0.631026	0.02282	0.000520751
N2D2V1	0.6468	18	0.692308	0.631026	0.0612815	0.00375542
N2D2V1	0.65345	10	0.27027	0.637348	-0.367077	0.134746
N2D2V1	0.65345	11	0.297297	0.637348	-0.34005	0.115634
N2D2V1	0.65345	12	0.324324	0.637348	-0.313023	0.0979836
N2D2V1	0.65345	13	0.351351	0.637348	-0.285996	0.0817939
N2D2V1	0.65345	14	0.378378	0.637348	-0.258969	0.0670651
N2D2V1	0.65345	15	0.405405	0.637348	-0.231942	0.0537972
N2D2V1	0.65345	16	0.432432	0.637348	-0.204915	0.0419903
N2D2V1	0.65345	17	0.459459	0.637348	-0.177888	0.0316442
N2D2V1	0.65345	18	0.486486	0.637348	-0.150861	0.0227591
N2D2V1	0.65345	19	0.513514	0.637348	-0.123834	0.0153349
N2D2V1	0.65345	20	0.540541	0.637348	-0.0968071	0.00937162
N2D2V1	0.65345	21	0.567568	0.637348	-0.0697801	0.00486926
N2D2V1	0.65345	22	0.594595	0.637348	-0.0427531	0.00182783
N2D2V1	0.65345	23	0.621622	0.637348	-0.0157261	0.000247309
N2D2V1	0.65345	24	0.648649	0.637348	0.011301	0.000127712
N2D2V1	0.65345	25	0.675676	0.637348	0.038328	0.00146904
N2D2V1	0.65345	26	0.702703	0.637348	0.065355	0.00427128
N2D2V1	0.65345	27	0.72973	0.637348	0.092382	0.00853444
N2D2V1	0.65345	28	0.756757	0.637348	0.119409	0.0142585
N2D2V1	0.65345	29	0.783784	0.637348	0.146436	0.0214435
N2D2V1	0.65345	30	0.810811	0.637348	0.173463	0.0300895
N2D2V1	0.65345	31	0.837838	0.637348	0.20049	0.0401963
N2D2V1	0.65345	32	0.864865	0.637348	0.227517	0.0517641
N2D2V1	0.65345	33	0.891892	0.637348	0.254544	0.0647928
N2D2V1	0.65345	34	0.918919	0.637348	0.281571	0.0792824
N2D2V1	0.65345	35	0.945946	0.637348	0.308598	0.0952329
N2D2V1	0.65345	36	0.972973	0.637348	0.335625	0.112644
N2D2V1	0.65345	37	1	0.637348	0.362652	0.131517
N2D2V1	0.7385	8	0.307692	0.712963	-0.405271	0.164244
N2D2V1	0.7385	9	0.346154	0.712963	-0.366809	0.134549
N2D2V1	0.7385	10	0.384615	0.712963	-0.328348	0.107812
N2D2V1	0.7385	11	0.423077	0.712963	-0.289886	0.084034
N2D2V1	0.7385	12	0.461538	0.712963	-0.251425	0.0632143
N2D2V1	0.7385	13	0.5	0.712963	-0.212963	0.0453533
N2D2V1	0.7385	14	0.538462	0.712963	-0.174502	0.0304508
N2D2V1	0.7385	15	0.576923	0.712963	-0.13604	0.0185069
N2D2V1	0.7385	16	0.615385	0.712963	-0.0975785	0.00952156
N2D2V1	0.7385	17	0.653846	0.712963	-0.0591169	0.00349481
N2D2V1	0.7385	18	0.692308	0.712963	-0.0206554	0.000426645
N2D2V1	0.7385	19	0.730769	0.712963	0.0178062	0.000317059
N2D2V1	0.7385	20	0.769231	0.712963	0.0562677	0.00316605
N2D2V1	0.7385	21	0.807692	0.712963	0.0947292	0.00897363
N2D2V1	0.7385	22	0.846154	0.712963	0.133191	0.0177398
N2D2V1	0.7385	23	0.884615	0.712963	0.171652	0.0294645
N2D2V1	0.792803	17	0.459459	0.756813	-0.297353	0.088419
N2D2V1	0.792803	18	0.486486	0.756813	-0.270326	0.0730763
N2D2V1	0.792803	19	0.513514	0.756813	-0.243299	0.0591945
N2D2V1	0.792803	20	0.540541	0.756813	-0.216272	0.0467737
N2D2V1	0.792803	21	0.567568	0.756813	-0.189245	0.0358137
N2D2V1	0.792803	22	0.594595	0.756813	-0.162218	0.0263147
N2D2V1	0.792803	23	0.621622	0.756813	-0.135191	0.0182766
N2D2V1	0.792803	24	0.648649	0.756813	-0.108164	0.0116995
N2D2V1	0.792803	25	0.675676	0.756813	-0.0811371	0.00658322
N2D2V1	0.792803	26	0.702703	0.756813	-0.05411	0.0029279
N2D2V1	0.792803	27	0.72973	0.756813	-0.027083	0.00073349
N2D2V1	0.792803	28	0.756757	0.756813	-5.5989e-05	3.13477e-09
N2D2V1	0.792803	29	0.783784	0.756813	0.026971	0.000727437
N2D2V1	0.792803	30	0.810811	0.756813	0.0539981	0.00291579
N2D2V1	0.792803	31	0.837838	0.756813	0.0810251	0.00656507
N2D2V1	0.792803	32	0.864865	0.756813	0.108052	0.0116753
N2D2V1	0.792803	33	0.891892	0.756813	0.135079	0.0182464
N2D2V1	0.792803	34	0.918919	0.756813	0.162106	0.0262784
N2D2V1	0.792803	35	0.945946	0.756813	0.189133	0.0357714
N2D2V1	0.792803	36	0.972973	0.756813	0.21616	0.0467252
N2D2V1	0.8028	8	0.307692	0.764557	-0.456864	0.208725
N2D2V1	0.8028	9	0.346154	0.764557	-0.418403	0.175061
N2D2V1	0.8028	10	0.384615	0.764557	-0.379941	0.144355
N2D2V1	0.8028	11	0.423077	0.764557	-0.34148	0.116608
N2D2V1	0.8028	12	0.461538	0.764557	-0.303018	0.0918199
N2D2V1	0.8028	13	0.5	0.764557	-0.264557	0.0699901
N2D2V1	0.8028	14	0.538462	0.764557	-0.226095	0.0511189
N2D2V1	0.8028	15	0.576923	0.764557	-0.187633	0.0352063
N2D2V1	0.8028	16	0.615385	0.764557	-0.149172	0.0222523
N2D2V1	0.8028	17	0.653846	0.764557	-0.11071	0.0122568
N2D2V1	0.8028	18	0.692308	0.764557	-0.0722488	0.00521989
N2D2V1	0.8028	19	0.730769	0.764557	-0.0337873	0.00114158
N2D2V1	0.8028	20	0.769231	0.764557	0.00467426	2.18487e-05
N2D2V1	0.8028	21	0.807692	0.764557	0.0431358	0.0018607
N2D2V1	0.8028	22	0.846154	0.764557	0.0815973	0.00665813
N2D2V1	0.8028	23	0.884615	0.764557	0.120059	0.0144141
N2D2V1	0.8028	24	0.923077	0.764557	0.15852	0.0251287
N2D2V1	0.8028	25	0.961538	0.764557	0.196982	0.0388019
N2D2V1	0.8028	26	1	0.764557	0.235443	0.0554336
N2D2V1	0.874341	13	0.5	0.817312	-0.317312	0.100687
N2D2V1	0.874341	14	0.538462	0.817312	-0.278851	0.0777578
N2D2V1	0.874341	15	0.576923	0.817312	-0.240389	0.057787
N2D2V1	0.874341	16	0.615385	0.817312	-0.201928	0.0407748
N2D2V1	0.874341	17	0.653846	0.817312	-0.163466	0.0267212
N2D2V1	0.874341	18	0.692308	0.817312	-0.125005	0.0156262
N2D2V1	0.878318	24	0.648649	0.820117	-0.171468	0.0294013
N2D2V1	0.878318	25	0.675676	0.820117	-0.144441	0.0208632
N2D2V1	0.878318	26	0.702703	0.820117	-0.117414	0.0137861
N2D2V1	0.878318	27	0.72973	0.820117	-0.0903871	0.00816983
N2D2V1	0.878318	28	0.756757	0.820117	-0.0633601	0.0040145
N2D2V1	0.878318	29	0.783784	0.820117	-0.0363331	0.00132009
N2D2V1	0.878318	30	0.810811	0.820117	-0.00930603	8.66022e-05
N2D2V1	0.878318	31	0.837838	0.820117	0.017721	0.000314034
N2D2V1	0.878318	32	0.864865	0.820117	0.044748	0.00200239
N2D2V1	0.878318	33	0.891892	0.820117	0.0717751	0.00515166
N2D2V1	0.878318	34	0.918919	0.820117	0.0988021	0.00976185
N2D2V1	0.878318	35	0.945946	0.820117	0.125829	0.015833
N2D2V1	0.878318	36	0.972973	0.820117	0.152856	0.023365
N2D2V1	0.878318	37	1	0.820117	0.179883	0.032358
N2D2V1	0.989835	32	0.864865	0.893986	-0.0291207	0.000848018
N2D2V3	0.878318	19	0.542857	0.820117	-0.27726	0.0768729
N2D2V3	0.878318	20	0.571429	0.820117	-0.248688	0.0618459
N2D2V3	0.878318	21	0.6	0.820117	-0.220117	0.0484514
N2D2V3	0.878318	22	0.628571	0.820117	-0.191545	0.0366896
N2D2V3	0.878318	23	0.657143	0.820117	-0.162974	0.0265605
N2D2V3	0.878318	24	0.685714	0.820117	-0.134403	0.018064
N2D2V3	0.878318	25	0.714286	0.820117	-0.105831	0.0112002
N2D2V3	0.878318	26	0.742857	0.820117	-0.0772597	0.00596906
N2D2V3	0.878318	27	0.771429	0.820117	-0.0486883	0.00237055
N2D2V3	0.878318	28	0.8	0.820117	-0.0201168	0.000404687
N2D2V3	0.878318	29	0.828571	0.820117	0.00845459	7.14801e-05
N2D2V3	0.878318	30	0.857143	0.820117	0.037026	0.00137093
N2D2V3	0.878318	31	0.885714	0.820117	0.0655974	0.00430303
N2D2V3	0.927799	14	0.608696	0.853987	-0.245291	0.0601678
N2D2V3	0.927799	15	0.652174	0.853987	-0.201813	0.0407285
N2D2V3	0.927799	16	0.695652	0.853987	-0.158335	0.0250699
N2D2V3	0.927799	17	0.73913	0.853987	-0.114856	0.013192
N2D2V3	0.927799	18	0.782609	0.853987	-0.0713782	0.00509485
N2D2V3	0.261369	1	0.0285714	0.0710546	-0.0424832	0.00180482
N2D2V3	0.261369	2	0.0571429	0.0710546	-0.0139118	0.000193538
N2D2V3	0.261369	3	0.0857143	0.0710546	0.0146596	0.000214905
N2D2V3	0.261369	4	0.114286	0.0710546	0.0432311	0.00186893
N2D2V3	0.261369	5	0.142857	0.0710546	0.0718025	0.0051556
N2D2V3	0.261369	6	0.171429	0.0710546	0.100374	0.0100749
N2D2V3	0.40673	4	0.114286	0.344343	-0.230057	0.0529263
N2D2V3	0.40673	5	0.142857	0.344343	-0.201486	0.0405965
N2D2V3	0.40673	6	0.171429	0.344343	-0.172914	0.0298994
N2D2V3	0.40673	7	0.2	0.344343	-0.144343	0.0208349
N2D2V3	0.40673	8	0.228571	0.344343	-0.115772	0.013403
N2D2V3	0.40673	9	0.257143	0.344343	-0.0872001	0.00760386
N2D2V3	0.40673	10	0.285714	0.344343	-0.0586287	0.00343732
N2D2V3	0.40673	11	0.314286	0.344343	-0.0300572	0.000903438
N2D2V3	0.40673	12	0.342857	0.344343	-0.00148582	2.20765e-06
N2D2V3	0.40673	13	0.371429	0.344343	0.0270856	0.00073363
N2D2V3	0.496249	7	0.2	0.467281	-0.267281	0.071439
N2D2V3	0.496249	8	0.228571	0.467281	-0.238709	0.0569821
N2D2V3	0.496249	9	0.257143	0.467281	-0.210138	0.0441579
N2D2V3	0.496249	10	0.285714	0.467281	-0.181566	0.0329664
N2D2V3	0.496249	11	0.314286	0.467281	-0.152995	0.0234075
N2D2V3	0.496249	12	0.342857	0.467281	-0.124424	0.0154812
N2D2V3	0.496249	13	0.371429	0.467281	-0.0958522	0.00918764
N2D2V3	0.496249	14	0.4	0.467281	-0.0672808	0.0045267
N2D2V3	0.496249	15	0.428571	0.467281	-0.0387093	0.00149841
N2D2V3	0.496249	16	0.457143	0.467281	-0.0101379	0.000102777
N2D2V3	0.496249	17	0.485714	0.467281	0.0184335	0.000339795
N2D2V3	0.496249	18	0.514286	0.467281	0.047005	0.00220947
N2D2V3	0.496249	19	0.542857	0.467281	0.0755764	0.00571179
N2D2V3	0.65345	9	0.257143	0.637348	-0.380205	0.144556
N2D2V3	0.65345	10	0.285714	0.637348	-0.351633	0.123646
N2D2V3	0.65345	11	0.314286	0.637348	-0.323062	0.104369
N2D2V3	0.65345	12	0.342857	0.637348	-0.294491	0.0867247
N2D2V3	0.65345	13	0.371429	0.637348	-0.265919	0.070713
N2D2V3	0.65345	14	0.4	0.637348	-0.237348	0.0563339
N2D2V3	0.65345	15	0.428571	0.637348	-0.208776	0.0435875
N2D2V3	0.65345	16	0.457143	0.637348	-0.180205	0.0324738
N2D2V3	0.65345	17	0.485714	0.637348	-0.151633	0.0229927
N2D2V3	0.65345	18	0.514286	0.637348	-0.123062	0.0151442
N2D2V3	0.65345	19	0.542857	0.637348	-0.0944905	0.00892846
N2D2V3	0.65345	20	0.571429	0.637348	-0.0659191	0.00434533
N2D2V3	0.65345	21	0.6	0.637348	-0.0373477	0.00139485
N2D2V3	0.65345	22	0.628571	0.637348	-0.00877625	7.70226e-05
N2D2V3	0.65345	23	0.657143	0.637348	0.0197952	0.000391849
N2D2V3	0.65345	24	0.685714	0.637348	0.0483666	0.00233933
N2D2V3	0.65345	25	0.714286	0.637348	0.076938	0.00591946
N2D2V3	0.65345	26	0.742857	0.637348	0.105509	0.0111322
N2D2V3	0.65345	27	0.771429	0.637348	0.134081	0.0179777
N2D2V3	0.65345	28	0.8	0.637348	0.162652	0.0264558
N2D2V3	0.65345	29	0.828571	0.637348	0.191224	0.0365665
N2D2V3	0.65345	30	0.857143	0.637348	0.219795	0.0483099
N2D2V3	0.7064	5	0.217391	0.685499	-0.468108	0.219125
N2D2V3	0.7064	6	0.26087	0.685499	-0.42463	0.180311
N2D2V3	0.7064	7	0.304348	0.685499	-0.381152	0.145277
N2D2V3	0.7064	8	0.347826	0.685499	-0.337673	0.114023
N2D2V3	0.7064	9	0.391304	0.685499	-0.294195	0.0865508
N2D2V3	0.7064	10	0.434783	0.685499	-0.250717	0.062859
N2D2V3	0.7064	11	0.478261	0.685499	-0.207239	0.0429478
N2D2V3	0.7064	12	0.521739	0.685499	-0.16376	0.0268175
N2D2V3	0.7064	13	0.565217	0.685499	-0.120282	0.0144678
N2D2V3	0.7064	14	0.608696	0.685499	-0.0768038	0.00589883
N2D2V3	0.7064	15	0.652174	0.685499	-0.0333256	0.00111059
N2D2V3	0.7064	16	0.695652	0.685499	0.0101527	0.000103077
N2D2V3	0.7064	17	0.73913	0.685499	0.0536309	0.00287628
N2D2V3	0.7064	18	0.782609	0.685499	0.0971092	0.0094302
N2D2V3	0.7064	19	0.826087	0.685499	0.140587	0.0197648
N2D2V3	0.7064	20	0.869565	0.685499	0.184066	0.0338802
N2D2V3	0.7064	21	0.913043	0.685499	0.227544	0.0517763
N2D2V3	0.7064	22	0.956522	0.685499	0.271022	0.0734531
N2D2V3	0.7706	6	0.26087	0.739258	-0.478388	0.228855
N2D2V3	0.7706	7	0.304348	0.739258	-0.43491	0.189147
N2D2V3	0.7706	8	0.347826	0.739258	-0.391432	0.153219
N2D2V3	0.7706	9	0.391304	0.739258	-0.347954	0.121072
N2D2V3	0.7706	10	0.434783	0.739258	-0.304475	0.0927052
N2D2V3	0.7706	11	0.478261	0.739258	-0.260997	0.0681195
N2D2V3	0.7706	12	0.521739	0.739258	-0.217519	0.0473144
N2D2V3	0.7706	13	0.565217	0.739258	-0.174041	0.0302901
N2D2V3	0.7706	14	0.608696	0.739258	-0.130562	0.0170465
N2D2V3	0.7706	15	0.652174	0.739258	-0.087084	0.00758363
N2D2V3	0.7706	16	0.695652	0.739258	-0.0436058	0.00190146
N2D2V3	0.7706	17	0.73913	0.739258	-0.000127512	1.62593e-08
N2D2V3	0.7706	18	0.782609	0.739258	0.0433507	0.00187929
N2D2V3	0.7706	19	0.826087	0.739258	0.086829	0.00753928
N2D2V3	0.7706	20	0.869565	0.739258	0.130307	0.01698
N2D2V3	0.7706	21	0.913043	0.739258	0.173786	0.0302014
N2D2V3	0.7706	22	0.956522	0.739258	0.217264	0.0472036
N2D2V3	0.792803	13	0.371429	0.756813	-0.385384	0.148521
N2D2V3	0.792803	14	0.4	0.756813	-0.356813	0.127315
N2D2V3	0.792803	15	0.428571	0.756813	-0.328241	0.107742
N2D2V3	0.792803	16	0.457143	0.756813	-0.29967	0.089802
N2D2V3	0.792803	17	0.485714	0.756813	-0.271098	0.0734944
N2D2V3	0.792803	18	0.514286	0.756813	-0.242527	0.0588194
N2D2V3	0.792803	19	0.542857	0.756813	-0.213956	0.045777
N2D2V3	0.792803	20	0.571429	0.756813	-0.185384	0.0343673
N2D2V3	0.792803	21	0.6	0.756813	-0.156813	0.0245902
N2D2V3	0.792803	22	0.628571	0.756813	-0.128241	0.0164458
N2D2V3	0.792803	23	0.657143	0.756813	-0.0996699	0.00993409
N2D2V3	0.792803	24	0.685714	0.756813	-0.0710985	0.00505499
N2D2V3	0.792803	25	0.714286	0.756813	-0.042527	0.00180855
N2D2V3	0.792803	26	0.742857	0.756813	-0.0139556	0.000194759
N2D2V3	0.792803	27	0.771429	0.756813	0.0146158	0.000213622
N2D2V3	0.792803	28	0.8	0.756813	0.0431873	0.00186514
N2D2V3	0.792803	29	0.828571	0.756813	0.0717587	0.00514931
N2D2V3	0.792803	30	0.857143	0.756813	0.10033	0.0100661
N2D2V3	0.792803	31	0.885714	0.756813	0.128902	0.0166156
N2D2V3	0.792803	32	0.914286	0.756813	0.157473	0.0247977
N2D2V3	0.8395	9	0.391304	0.792182	-0.400877	0.160703
N2D2V3	0.8395	10	0.434783	0.792182	-0.357399	0.127734
N2D2V3	0.8395	11	0.478261	0.792182	-0.313921	0.0985463
N2D2V3	0.8395	12	0.521739	0.792182	-0.270443	0.0731392
N2D2V3	0.8395	13	0.565217	0.792182	-0.226964	0.0515128
N2D2V3	0.8395	14	0.608696	0.792182	-0.183486	0.0336671
N2D2V3	0.8395	15	0.652174	0.792182	-0.140008	0.0196022
N2D2V3	0.8395	16	0.695652	0.792182	-0.0965295	0.00931794
N2D2V3	0.8395	17	0.73913	0.792182	-0.0530512	0.00281443
N2D2V3	0.8395	18	0.782609	0.792182	-0.00957294	9.16413e-05
N2D2V3	0.8395	19	0.826087	0.792182	0.0339053	0.00114957
N2D2V3	0.8395	20	0.869565	0.792182	0.0773836	0.00598822
N2D2V3	0.8395	21	0.913043	0.792182	0.120862	0.0146076
N2D2V3	0.8395	22	0.956522	0.792182	0.16434	0.0270077
N2D2V3	0.8395	23	1	0.792182	0.207818	0.0431885
N2D2V3	0.989835	32	0.914286	0.893986	0.0203001	0.000412094
N2D2V3	0.989835	33	0.942857	0.893986	0.0488715	0.00238843
N2D2V3	0.989835	34	0.971429	0.893986	0.077443	0.00599741
N2D2V3	0.989835	35	1	0.893986	0.106014	0.0112391
N3D2V1	0.40673	5	0.135135	0.344343	-0.209208	0.0437679
N3D2V1	0.40673	6	0.162162	0.344343	-0.182181	0.0331898
N3D2V1	0.40673	7	0.189189	0.344343	-0.155154	0.0240727
N3D2V1	0.40673	8	0.216216	0.344343	-0.128127	0.0164165
N3D2V1	0.40673	9	0.243243	0.344343	-0.1011	0.0102212
N3D2V1	0.40673	10	0.27027	0.344343	-0.0740727	0.00548676
N3D2V1	0.40673	11	0.297297	0.344343	-0.0470457	0.00221329
N3D2V1	0.40673	12	0.324324	0.344343	-0.0200186	0.000400746
N3D2V1	0.40673	13	0.351351	0.344343	0.00700839	4.91176e-05
N3D2V1	0.40673	14	0.378378	0.344343	0.0340354	0.00115841
N3D2V1	0.40673	15	0.405405	0.344343	0.0610624	0.00372862
N3D2V1	0.40673	16	0.432432	0.344343	0.0880895	0.00775976
N3D2V1	0.496249	9	0.243243	0.467281	-0.224038	0.0501928
N3D2V1	0.496249	10	0.27027	0.467281	-0.19701	0.0388131
N3D2V1	0.496249	11	0.297297	0.467281	-0.169983	0.0288944
N3D2V1	0.496249	12	0.324324	0.467281	-0.142956	0.0204365
N3D2V1	0.496249	13	0.351351	0.467281	-0.115929	0.0134396
N3D2V1	0.496249	14	0.378378	0.467281	-0.0889024	0.00790363
N3D2V1	0.496249	15	0.405405	0.467281	-0.0618754	0.00382856
N3D2V1	0.496249	16	0.432432	0.467281	-0.0348483	0.00121441
N3D2V1	0.496249	17	0.459459	0.467281	-0.0078213	6.11728e-05
N3D2V1	0.496249	18	0.486486	0.467281	0.0192057	0.00036886
N3D2V1	0.496249	19	0.513514	0.467281	0.0462327	0.00213747
N3D2V1	0.496249	20	0.540541	0.467281	0.0732598	0.00536699
N3D2V1	0.496249	21	0.567568	0.467281	0.100287	0.0100574
N3D2V1	0.496249	22	0.594595	0.467281	0.127314	0.0162088
N3D2V1	0.496249	23	0.621622	0.467281	0.154341	0.0238211
N3D2V1	0.496249	24	0.648649	0.467281	0.181368	0.0328943
N3D2V1	0.65345	12	0.324324	0.637348	-0.313023	0.0979836
N3D2V1	0.65345	13	0.351351	0.637348	-0.285996	0.0817939
N3D2V1	0.65345	14	0.378378	0.637348	-0.258969	0.0670651
N3D2V1	0.65345	15	0.405405	0.637348	-0.231942	0.0537972
N3D2V1	0.65345	16	0.432432	0.637348	-0.204915	0.0419903
N3D2V1	0.65345	17	0.459459	0.637348	-0.177888	0.0316442
N3D2V1	0.65345	18	0.486486	0.637348	-0.150861	0.0227591
N3D2V1	0.65345	19	0.513514	0.637348	-0.123834	0.0153349
N3D2V1	0.65345	20	0.540541	0.637348	-0.0968071	0.00937162
N3D2V1	0.65345	21	0.567568	0.637348	-0.0697801	0.00486926
N3D2V1	0.65345	22	0.594595	0.637348	-0.0427531	0.00182783
N3D2V1	0.65345	23	0.621622	0.637348	-0.0157261	0.000247309
N3D2V1	0.65345	24	0.648649	0.637348	0.011301	0.000127712
N3D2V1	0.65345	25	0.675676	0.637348	0.038328	0.00146904
N3D2V1	0.65345	26	0.702703	0.637348	0.065355	0.00427128
N3D2V1	0.65345	27	0.72973	0.637348	0.092382	0.00853444
N3D2V1	0.65345	28	0.756757	0.637348	0.119409	0.0142585
N3D2V1	0.65345	29	0.783784	0.637348	0.146436	0.0214435
N3D2V1	0.65345	30	0.810811	0.637348	0.173463	0.0300895
N3D2V1	0.65345	31	0.837838	0.637348	0.20049	0.0401963
N3D2V1	0.65345	32	0.864865	0.637348	0.227517	0.0517641
N3D2V1	0.65345	33	0.891892	0.637348	0.254544	0.0647928
N3D2V1	0.65345	34	0.918919	0.637348	0.281571	0.0792824
N3D2V1	0.65345	35	0.945946	0.637348	0.308598	0.0952329
N3D2V1	0.65345	36	0.972973	0.637348	0.335625	0.112644
N3D2V1	0.65345	37	1	0.637348	0.362652	0.131517
N3D2V1	0.792803	21	0.567568	0.756813	-0.189245	0.0358137
N3D2V1	0.792803	22	0.594595	0.756813	-0.162218	0.0263147
N3D2V1	0.792803	23	0.621622	0.756813	-0.135191	0.0182766
N3D2V1	0.792803	24	0.648649	0.756813	-0.108164	0.0116995
N3D2V1	0.792803	25	0.675676	0.756813	-0.0811371	0.00658322
N3D2V1	0.792803	26	0.702703	0.756813	-0.05411	0.0029279
N3D2V1	0.792803	27	0.72973	0.756813	-0.027083	0.00073349
N3D2V1	0.792803	28	0.756757	0.756813	-5.5989e-05	3.13477e-09
N3D2V1	0.792803	29	0.783784	0.756813	0.026971	0.000727437
N3D2V1	0.792803	30	0.810811	0.756813	0.0539981	0.00291579
N3D2V1	0.792803	31	0.837838	0.756813	0.0810251	0.00656507
N3D2V1	0.792803	32	0.864865	0.756813	0.108052	0.0116753
N3D2V1	0.792803	33	0.891892	0.756813	0.135079	0.0182464
N3D2V1	0.792803	34	0.918919	0.756813	0.162106	0.0262784
N3D2V1	0.792803	35	0.945946	0.756813	0.189133	0.0357714
N3D2V1	0.878318	23	0.621622	0.820117	-0.198495	0.0394004
N3D2V1	0.878318	24	0.648649	0.820117	-0.171468	0.0294013
N3D2V1	0.878318	25	0.675676	0.820117	-0.144441	0.0208632
N3D2V1	0.878318	26	0.702703	0.820117	-0.117414	0.0137861
N3D2V1	0.878318	27	0.72973	0.820117	-0.0903871	0.00816983
N3D2V1	0.878318	28	0.756757	0.820117	-0.0633601	0.0040145
N3D2V1	0.878318	29	0.783784	0.820117	-0.0363331	0.00132009
N3D2V1	0.878318	30	0.810811	0.820117	-0.00930603	8.66022e-05
N3D2V1	0.878318	31	0.837838	0.820117	0.017721	0.000314034
N3D2V1	0.878318	32	0.864865	0.820117	0.044748	0.00200239
N3D2V1	0.878318	33	0.891892	0.820117	0.0717751	0.00515166
N3D2V1	0.878318	34	0.918919	0.820117	0.0988021	0.00976185
N3D2V1	0.878318	35	0.945946	0.820117	0.125829	0.015833
N3D2V1	0.878318	36	0.972973	0.820117	0.152856	0.023365
N3D2V1	0.878318	37	1	0.820117	0.179883	0.032358
N3D2V1	0.989835	35	0.945946	0.893986	0.0519603	0.00269988
N3D2V3	0.40673	3	0.0833333	0.344343	-0.26101	0.068126
N3D2V3	0.40673	4	0.111111	0.344343	-0.233232	0.0543971
N3D2V3	0.40673	5	0.138889	0.344343	-0.205454	0.0422114
N3D2V3	0.40673	6	0.166667	0.344343	-0.177676	0.0315689
N3D2V3	0.40673	7	0.194444	0.344343	-0.149899	0.0224696
N3D2V3	0.40673	8	0.222222	0.344343	-0.122121	0.0149135
N3D2V3	0.40673	9	0.25	0.344343	-0.094343	0.00890059
N3D2V3	0.40673	10	0.277778	0.344343	-0.0665652	0.00443092
N3D2V3	0.40673	11	0.305556	0.344343	-0.0387874	0.00150446
N3D2V3	0.40673	12	0.333333	0.344343	-0.0110096	0.000121212
N3D2V3	0.496249	7	0.194444	0.467281	-0.272836	0.0744397
N3D2V3	0.496249	8	0.222222	0.467281	-0.245059	0.0600537
N3D2V3	0.496249	9	0.25	0.467281	-0.217281	0.0472109
N3D2V3	0.496249	10	0.277778	0.467281	-0.189503	0.0359114
N3D2V3	0.496249	11	0.305556	0.467281	-0.161725	0.026155
N3D2V3	0.496249	12	0.333333	0.467281	-0.133947	0.0179419
N3D2V3	0.496249	13	0.361111	0.467281	-0.10617	0.011272
N3D2V3	0.496249	14	0.388889	0.467281	-0.0783919	0.00614529
N3D2V3	0.496249	15	0.416667	0.467281	-0.0506141	0.00256179
N3D2V3	0.496249	16	0.444444	0.467281	-0.0228363	0.000521497
N3D2V3	0.496249	17	0.472222	0.467281	0.00494146	2.4418e-05
N3D2V3	0.496249	18	0.5	0.467281	0.0327192	0.00107055
N3D2V3	0.496249	19	0.527778	0.467281	0.060497	0.00365989
N3D2V3	0.65345	9	0.25	0.637348	-0.387348	0.150038
N3D2V3	0.65345	10	0.277778	0.637348	-0.35957	0.129291
N3D2V3	0.65345	11	0.305556	0.637348	-0.331792	0.110086
N3D2V3	0.65345	12	0.333333	0.637348	-0.304014	0.0924247
N3D2V3	0.65345	13	0.361111	0.637348	-0.276237	0.0763066
N3D2V3	0.65345	14	0.388889	0.637348	-0.248459	0.0617318
N3D2V3	0.65345	15	0.416667	0.637348	-0.220681	0.0487001
N3D2V3	0.65345	16	0.444444	0.637348	-0.192903	0.0372117
N3D2V3	0.65345	17	0.472222	0.637348	-0.165125	0.0272664
N3D2V3	0.65345	18	0.5	0.637348	-0.137348	0.0188644
N3D2V3	0.65345	19	0.527778	0.637348	-0.10957	0.0120056
N3D2V3	0.65345	20	0.555556	0.637348	-0.0817921	0.00668995
N3D2V3	0.65345	21	0.583333	0.637348	-0.0540143	0.00291755
N3D2V3	0.65345	22	0.611111	0.637348	-0.0262366	0.000688358
N3D2V3	0.65345	23	0.638889	0.637348	0.00154121	2.37532e-06
N3D2V3	0.65345	24	0.666667	0.637348	0.029319	0.000859603
N3D2V3	0.65345	25	0.694444	0.637348	0.0570968	0.00326004
N3D2V3	0.65345	26	0.722222	0.637348	0.0848745	0.00720369
N3D2V3	0.65345	27	0.75	0.637348	0.112652	0.0126905
N3D2V3	0.65345	28	0.777778	0.637348	0.14043	0.0197206
N3D2V3	0.65345	29	0.805556	0.637348	0.168208	0.0282939
N3D2V3	0.65345	30	0.833333	0.637348	0.195986	0.0384104
N3D2V3	0.792803	17	0.472222	0.756813	-0.284591	0.0809918
N3D2V3	0.792803	18	0.5	0.756813	-0.256813	0.0659528
N3D2V3	0.792803	19	0.527778	0.756813	-0.229035	0.052457
N3D2V3	0.792803	20	0.555556	0.756813	-0.201257	0.0405045
N3D2V3	0.792803	21	0.583333	0.756813	-0.173479	0.0300951
N3D2V3	0.792803	22	0.611111	0.756813	-0.145702	0.021229
N3D2V3	0.792803	23	0.638889	0.756813	-0.117924	0.013906
N3D2V3	0.792803	24	0.666667	0.756813	-0.0901461	0.00812632
N3D2V3	0.792803	25	0.694444	0.756813	-0.0623683	0.00388981
N3D2V3	0.792803	26	0.722222	0.756813	-0.0345905	0.0011965
N3D2V3	0.792803	27	0.75	0.756813	-0.00681275	4.64135e-05
N3D2V3	0.792803	28	0.777778	0.756813	0.020965	0.000439533
N3D2V3	0.792803	29	0.805556	0.756813	0.0487428	0.00237586
N3D2V3	0.792803	30	0.833333	0.756813	0.0765206	0.0058554
N3D2V3	0.792803	31	0.861111	0.756813	0.104298	0.0108781
N3D2V3	0.792803	32	0.888889	0.756813	0.132076	0.0174441
N3D2V3	0.792803	33	0.916667	0.756813	0.159854	0.0255533
N3D2V3	0.792803	34	0.944444	0.756813	0.187632	0.0352057
N3D2V3	0.792803	35	0.972222	0.756813	0.215409	0.0464012
N3D2V3	0.792803	36	1	0.756813	0.243187	0.05914
N3D2V3	0.878318	22	0.611111	0.820117	-0.209006	0.0436834
N3D2V3	0.878318	23	0.638889	0.820117	-0.181228	0.0328436
N3D2V3	0.878318	24	0.666667	0.820117	-0.15345	0.023547
N3D2V3	0.878318	25	0.694444	0.820117	-0.125672	0.0157936
N3D2V3	0.878318	26	0.722222	0.820117	-0.0978946	0.00958336
N3D2V3	0.878318	27	0.75	0.820117	-0.0701168	0.00491637
N3D2V3	0.878318	28	0.777778	0.820117	-0.0423391	0.0017926
N3D2V3	0.878318	29	0.805556	0.820117	-0.0145613	0.000212031
N3D2V3	0.878318	30	0.833333	0.820117	0.0132165	0.000174676
N3D2V3	0.878318	31	0.861111	0.820117	0.0409943	0.00168053
N3D2V3	0.878318	32	0.888889	0.820117	0.0687721	0.00472959
N3D2V3	0.878318	33	0.916667	0.820117	0.0965498	0.00932187
N3D2V3	0.878318	34	0.944444	0.820117	0.124328	0.0154574
N3D2V3	0.878318	35	0.972222	0.820117	0.152105	0.023136
N3D2V3	0.878318	36	1	0.820117	0.179883	0.032358
N3D2V3	0.989835	29	0.805556	0.893986	-0.0884301	0.00781987
N3D2V3	0.989835	30	0.833333	0.893986	-0.0606523	0.0036787
N3D2V3	0.989835	31	0.861111	0.893986	-0.0328745	0.00108073
N3D2V3	0.989835	33	0.916667	0.893986	0.0226811	0.00051443
N3D2V3	0.989835	34	0.944444	0.893986	0.0504588	0.00254609
N3D2V3	0.989835	35	0.972222	0.893986	0.0782366	0.00612097
N3D2V3	0.989835	36	1	0.893986	0.106014	0.0112391
N4D2V1	0.40673	4	0.105263	0.344343	-0.23908	0.0571592
N4D2V1	0.40673	5	0.131579	0.344343	-0.212764	0.0452685
N4D2V1	0.40673	6	0.157895	0.344343	-0.186448	0.0347629
N4D2V1	0.40673	7	0.184211	0.344343	-0.160132	0.0256424
N4D2V1	0.40673	8	0.210526	0.344343	-0.133817	0.0179069
N4D2V1	0.40673	9	0.236842	0.344343	-0.107501	0.0115564
N4D2V1	0.40673	10	0.263158	0.344343	-0.0811851	0.00659101
N4D2V1	0.40673	11	0.289474	0.344343	-0.0548693	0.00301064
N4D2V1	0.40673	12	0.315789	0.344343	-0.0285535	0.000815302
N4D2V1	0.40673	13	0.342105	0.344343	-0.0022377	5.00728e-06
N4D2V1	0.40673	14	0.368421	0.344343	0.0240781	0.000579755
N4D2V1	0.496249	8	0.210526	0.467281	-0.256754	0.0659228
N4D2V1	0.496249	9	0.236842	0.467281	-0.230439	0.053102
N4D2V1	0.496249	10	0.263158	0.467281	-0.204123	0.0416661
N4D2V1	0.496249	11	0.289474	0.467281	-0.177807	0.0316154
N4D2V1	0.496249	12	0.315789	0.467281	-0.151491	0.0229496
N4D2V1	0.496249	13	0.342105	0.467281	-0.125176	0.0156689
N4D2V1	0.496249	14	0.368421	0.467281	-0.0988597	0.00977324
N4D2V1	0.496249	15	0.394737	0.467281	-0.0725439	0.00526262
N4D2V1	0.496249	16	0.421053	0.467281	-0.0462281	0.00213704
N4D2V1	0.496249	17	0.447368	0.467281	-0.0199123	0.000396501
N4D2V1	0.496249	18	0.473684	0.467281	0.00640345	4.10041e-05
N4D2V1	0.496249	19	0.5	0.467281	0.0327192	0.00107055
N4D2V1	0.496249	20	0.526316	0.467281	0.059035	0.00348513
N4D2V1	0.496249	21	0.552632	0.467281	0.0853508	0.00728476
N4D2V1	0.496249	22	0.578947	0.467281	0.111667	0.0124694
N4D2V1	0.496249	23	0.605263	0.467281	0.137982	0.0190391
N4D2V1	0.65345	12	0.315789	0.637348	-0.321558	0.1034
N4D2V1	0.65345	13	0.342105	0.637348	-0.295242	0.0871681
N4D2V1	0.65345	14	0.368421	0.637348	-0.268927	0.0723215
N4D2V1	0.65345	15	0.394737	0.637348	-0.242611	0.05886
N4D2V1	0.65345	16	0.421053	0.637348	-0.216295	0.0467835
N4D2V1	0.65345	17	0.447368	0.637348	-0.189979	0.0360921
N4D2V1	0.65345	18	0.473684	0.637348	-0.163663	0.0267857
N4D2V1	0.65345	19	0.5	0.637348	-0.137348	0.0188644
N4D2V1	0.65345	20	0.526316	0.637348	-0.111032	0.0123281
N4D2V1	0.65345	21	0.552632	0.637348	-0.0847161	0.00717682
N4D2V1	0.65345	22	0.578947	0.637348	-0.0584003	0.0034106
N4D2V1	0.65345	23	0.605263	0.637348	-0.0320845	0.00102942
N4D2V1	0.65345	24	0.631579	0.637348	-0.00576874	3.32783e-05
N4D2V1	0.65345	25	0.657895	0.637348	0.0205471	0.000422181
N4D2V1	0.65345	26	0.684211	0.637348	0.0468628	0.00219613
N4D2V1	0.65345	27	0.710526	0.637348	0.0731786	0.00535511
N4D2V1	0.65345	28	0.736842	0.637348	0.0994944	0.00989914
N4D2V1	0.65345	29	0.763158	0.637348	0.12581	0.0158282
N4D2V1	0.65345	30	0.789474	0.637348	0.152126	0.0231423
N4D2V1	0.65345	31	0.815789	0.637348	0.178442	0.0318415
N4D2V1	0.65345	32	0.842105	0.637348	0.204758	0.0419257
N4D2V1	0.792803	18	0.473684	0.756813	-0.283129	0.0801618
N4D2V1	0.792803	19	0.5	0.756813	-0.256813	0.0659528
N4D2V1	0.792803	20	0.526316	0.756813	-0.230497	0.0531288
N4D2V1	0.792803	21	0.552632	0.756813	-0.204181	0.0416899
N4D2V1	0.792803	22	0.578947	0.756813	-0.177865	0.0316361
N4D2V1	0.792803	23	0.605263	0.756813	-0.15155	0.0229673
N4D2V1	0.792803	24	0.631579	0.756813	-0.125234	0.0156835
N4D2V1	0.792803	25	0.657895	0.756813	-0.098918	0.00978477
N4D2V1	0.792803	26	0.684211	0.756813	-0.0726022	0.00527108
N4D2V1	0.792803	27	0.710526	0.756813	-0.0462864	0.00214243
N4D2V1	0.792803	28	0.736842	0.756813	-0.0199706	0.000398826
N4D2V1	0.792803	29	0.763158	0.756813	0.00634515	4.02609e-05
N4D2V1	0.792803	30	0.789474	0.756813	0.0326609	0.00106674
N4D2V1	0.792803	31	0.815789	0.756813	0.0589767	0.00347825
N4D2V1	0.792803	32	0.842105	0.756813	0.0852925	0.00727481
N4D2V1	0.792803	33	0.868421	0.756813	0.111608	0.0124564
N4D2V1	0.792803	34	0.894737	0.756813	0.137924	0.0190231
N4D2V1	0.792803	35	0.921053	0.756813	0.16424	0.0269747
N4D2V1	0.792803	36	0.947368	0.756813	0.190556	0.0363115
N4D2V1	0.792803	37	0.973684	0.756813	0.216871	0.0470332
N4D2V1	0.792803	38	1	0.756813	0.243187	0.05914
N4D2V1	0.878318	20	0.526316	0.820117	-0.293801	0.0863191
N4D2V1	0.878318	21	0.552632	0.820117	-0.267485	0.0715484
N4D2V1	0.878318	22	0.578947	0.820117	-0.241169	0.0581627
N4D2V1	0.878318	23	0.605263	0.820117	-0.214854	0.0461621
N4D2V1	0.878318	24	0.631579	0.820117	-0.188538	0.0355465
N4D2V1	0.878318	25	0.657895	0.820117	-0.162222	0.026316
N4D2V1	0.878318	26	0.684211	0.820117	-0.135906	0.0184705
N4D2V1	0.878318	27	0.710526	0.820117	-0.109591	0.0120101
N4D2V1	0.878318	28	0.736842	0.820117	-0.0832747	0.00693468
N4D2V1	0.878318	29	0.763158	0.820117	-0.0569589	0.00324432
N4D2V1	0.878318	30	0.789474	0.820117	-0.0306432	0.000939003
N4D2V1	0.878318	31	0.815789	0.820117	-0.00432736	1.87261e-05
N4D2V1	0.878318	32	0.842105	0.820117	0.0219884	0.000483491
N4D2V1	0.878318	33	0.868421	0.820117	0.0483042	0.0023333
N4D2V1	0.878318	34	0.894737	0.820117	0.07462	0.00556814
N4D2V1	0.878318	35	0.921053	0.820117	0.100936	0.010188
N4D2V1	0.878318	36	0.947368	0.820117	0.127252	0.016193
N4D2V3	0.40673	6	0.162162	0.344343	-0.182181	0.0331898
N4D2V3	0.40673	7	0.189189	0.344343	-0.155154	0.0240727
N4D2V3	0.40673	8	0.216216	0.344343	-0.128127	0.0164165
N4D2V3	0.40673	9	0.243243	0.344343	-0.1011	0.0102212
N4D2V3	0.40673	10	0.27027	0.344343	-0.0740727	0.00548676
N4D2V3	0.40673	11	0.297297	0.344343	-0.0470457	0.00221329
N4D2V3	0.40673	12	0.324324	0.344343	-0.0200186	0.000400746
N4D2V3	0.40673	13	0.351351	0.344343	0.00700839	4.91176e-05
N4D2V3	0.40673	14	0.378378	0.344343	0.0340354	0.00115841
N4D2V3	0.40673	15	0.405405	0.344343	0.0610624	0.00372862
N4D2V3	0.496249	8	0.216216	0.467281	-0.251065	0.0630334
N4D2V3	0.496249	9	0.243243	0.467281	-0.224038	0.0501928
N4D2V3	0.496249	10	0.27027	0.467281	-0.19701	0.0388131
N4D2V3	0.496249	11	0.297297	0.467281	-0.169983	0.0288944
N4D2V3	0.496249	12	0.324324	0.467281	-0.142956	0.0204365
N4D2V3	0.496249	13	0.351351	0.467281	-0.115929	0.0134396
N4D2V3	0.496249	14	0.378378	0.467281	-0.0889024	0.00790363
N4D2V3	0.496249	15	0.405405	0.467281	-0.0618754	0.00382856
N4D2V3	0.496249	16	0.432432	0.467281	-0.0348483	0.00121441
N4D2V3	0.496249	17	0.459459	0.467281	-0.0078213	6.11728e-05
N4D2V3	0.496249	18	0.486486	0.467281	0.0192057	0.00036886
N4D2V3	0.496249	19	0.513514	0.467281	0.0462327	0.00213747
N4D2V3	0.496249	20	0.540541	0.467281	0.0732598	0.00536699
N4D2V3	0.496249	21	0.567568	0.467281	0.100287	0.0100574
N4D2V3	0.496249	22	0.594595	0.467281	0.127314	0.0162088
N4D2V3	0.496249	23	0.621622	0.467281	0.154341	0.0238211
N4D2V3	0.65345	10	0.27027	0.637348	-0.367077	0.134746
N4D2V3	0.65345	11	0.297297	0.637348	-0.34005	0.115634
N4D2V3	0.65345	12	0.324324	0.637348	-0.313023	0.0979836
N4D2V3	0.65345	13	0.351351	0.637348	-0.285996	0.0817939
N4D2V3	0.65345	14	0.378378	0.637348	-0.258969	0.0670651
N4D2V3	0.65345	15	0.405405	0.637348	-0.231942	0.0537972
N4D2V3	0.65345	16	0.432432	0.637348	-0.204915	0.0419903
N4D2V3	0.65345	17	0.459459	0.637348	-0.177888	0.0316442
N4D2V3	0.65345	18	0.486486	0.637348	-0.150861	0.0227591
N4D2V3	0.65345	19	0.513514	0.637348	-0.123834	0.0153349
N4D2V3	0.65345	20	0.540541	0.637348	-0.0968071	0.00937162
N4D2V3	0.65345	21	0.567568	0.637348	-0.0697801	0.00486926
N4D2V3	0.65345	22	0.594595	0.637348	-0.0427531	0.00182783
N4D2V3	0.65345	23	0.621622	0.637348	-0.0157261	0.000247309
N4D2V3	0.65345	24	0.648649	0.637348	0.011301	0.000127712
N4D2V3	0.65345	25	0.675676	0.637348	0.038328	0.00146904
N4D2V3	0.65345	26	0.702703	0.637348	0.065355	0.00427128
N4D2V3	0.65345	27	0.72973	0.637348	0.092382	0.00853444
N4D2V3	0.65345	28	0.756757	0.637348	0.119409	0.0142585
N4D2V3	0.65345	29	0.783784	0.637348	0.146436	0.0214435
N4D2V3	0.65345	30	0.810811	0.637348	0.173463	0.0300895
N4D2V3	0.65345	31	0.837838	0.637348	0.20049	0.0401963
N4D2V3	0.792803	12	0.324324	0.756813	-0.432488	0.187046
N4D2V3	0.792803	13	0.351351	0.756813	-0.405461	0.164399
N4D2V3	0.792803	14	0.378378	0.756813	-0.378434	0.143213
N4D2V3	0.792803	15	0.405405	0.756813	-0.351407	0.123487
N4D2V3	0.792803	16	0.432432	0.756813	-0.32438	0.105223
N4D2V3	0.792803	17	0.459459	0.756813	-0.297353	0.088419
N4D2V3	0.792803	18	0.486486	0.756813	-0.270326	0.0730763
N4D2V3	0.792803	19	0.513514	0.756813	-0.243299	0.0591945
N4D2V3	0.792803	20	0.540541	0.756813	-0.216272	0.0467737
N4D2V3	0.792803	21	0.567568	0.756813	-0.189245	0.0358137
N4D2V3	0.792803	22	0.594595	0.756813	-0.162218	0.0263147
N4D2V3	0.792803	23	0.621622	0.756813	-0.135191	0.0182766
N4D2V3	0.792803	24	0.648649	0.756813	-0.108164	0.0116995
N4D2V3	0.792803	25	0.675676	0.756813	-0.0811371	0.00658322
N4D2V3	0.792803	26	0.702703	0.756813	-0.05411	0.0029279
N4D2V3	0.792803	27	0.72973	0.756813	-0.027083	0.00073349
N4D2V3	0.792803	28	0.756757	0.756813	-5.5989e-05	3.13477e-09
N4D2V3	0.792803	29	0.783784	0.756813	0.026971	0.000727437
N4D2V3	0.792803	30	0.810811	0.756813	0.0539981	0.00291579
N4D2V3	0.792803	31	0.837838	0.756813	0.0810251	0.00656507
N4D2V3	0.792803	32	0.864865	0.756813	0.108052	0.0116753
N4D2V3	0.792803	33	0.891892	0.756813	0.135079	0.0182464
N4D2V3	0.878318	20	0.540541	0.820117	-0.279576	0.0781629
N4D2V3	0.878318	21	0.567568	0.820117	-0.252549	0.0637811
N4D2V3	0.878318	22	0.594595	0.820117	-0.225522	0.0508603
N4D2V3	0.878318	23	0.621622	0.820117	-0.198495	0.0394004
N4D2V3	0.878318	24	0.648649	0.820117	-0.171468	0.0294013
N4D2V3	0.878318	25	0.675676	0.820117	-0.144441	0.0208632
N4D2V3	0.878318	26	0.702703	0.820117	-0.117414	0.0137861
N4D2V3	0.878318	27	0.72973	0.820117	-0.0903871	0.00816983
N4D2V3	0.878318	28	0.756757	0.820117	-0.0633601	0.0040145
N4D2V3	0.878318	29	0.783784	0.820117	-0.0363331	0.00132009
N4D2V3	0.878318	30	0.810811	0.820117	-0.00930603	8.66022e-05
N4D2V3	0.878318	31	0.837838	0.820117	0.017721	0.000314034
N4D2V3	0.878318	32	0.864865	0.820117	0.044748	0.00200239
N4D2V3	0.878318	33	0.891892	0.820117	0.0717751	0.00515166
N4D2V3	0.878318	34	0.918919	0.820117	0.0988021	0.00976185
N4D2V3	0.878318	35	0.945946	0.820117	0.125829	0.015833
N4D2V3	0.878318	36	0.972973	0.820117	0.152856	0.023365
N4D2V3	0.878318	37	1	0.820117	0.179883	0.032358
N4D2V3	0.989835	27	0.72973	0.893986	-0.164256	0.02698
N4D2V3	0.989835	28	0.756757	0.893986	-0.137229	0.0188318
N4D2V3	0.989835	29	0.783784	0.893986	-0.110202	0.0121444
N4D2V3	0.989835	30	0.810811	0.893986	-0.0831748	0.00691805
N4D2V3	0.989835	31	0.837838	0.893986	-0.0561478	0.00315257
N4D2V3	0.989835	32	0.864865	0.893986	-0.0291207	0.000848018
N4D2V3	0.989835	33	0.891892	0.893986	-0.00209372	4.38365e-06
N4D2V3	0.989835	34	0.918919	0.893986	0.0249333	0.00062167
N4D2V3	0.989835	35	0.945946	0.893986	0.0519603	0.00269988
N4D2V3	0.989835	36	0.972973	0.893986	0.0789874	0.006239
N1D1V1	0.7385	6	0.26087	0.712963	-0.452094	0.204389
N1D1V1	0.7385	7	0.304348	0.712963	-0.408615	0.166966
N1D1V1	0.7385	8	0.347826	0.712963	-0.365137	0.133325
N1D1V1	0.7385	9	0.391304	0.712963	-0.321659	0.103464
N1D1V1	0.7385	10	0.434783	0.712963	-0.27818	0.0773844
N1D1V1	0.7385	11	0.478261	0.712963	-0.234702	0.0550851
N1D1V1	0.7385	12	0.521739	0.712963	-0.191224	0.0365666
N1D1V1	0.7385	13	0.565217	0.712963	-0.147746	0.0218288
N1D1V1	0.7385	14	0.608696	0.712963	-0.104267	0.0108717
N1D1V1	0.7385	15	0.652174	0.712963	-0.0607892	0.00369532
N1D1V1	0.7385	16	0.695652	0.712963	-0.0173109	0.000299667
N1D1V1	0.7385	17	0.73913	0.712963	0.0261674	0.000684731
N1D1V1	0.7385	18	0.782609	0.712963	0.0696456	0.00485051
N1D1V1	0.7385	19	0.826087	0.712963	0.113124	0.012797
N1D1V1	0.7385	20	0.869565	0.712963	0.156602	0.0245242
N1D1V1	0.7385	21	0.913043	0.712963	0.20008	0.0400322
N1D1V1	0.7385	22	0.956522	0.712963	0.243559	0.0593208
N1D1V1	0.8028	7	0.304348	0.764557	-0.460209	0.211792
N1D1V1	0.8028	8	0.347826	0.764557	-0.41673	0.173664
N1D1V1	0.8028	9	0.391304	0.764557	-0.373252	0.139317
N1D1V1	0.8028	10	0.434783	0.764557	-0.329774	0.108751
N1D1V1	0.8028	11	0.478261	0.764557	-0.286296	0.0819652
N1D1V1	0.8028	12	0.521739	0.764557	-0.242817	0.0589603
N1D1V1	0.8028	13	0.565217	0.764557	-0.199339	0.0397361
N1D1V1	0.8028	14	0.608696	0.764557	-0.155861	0.0242926
N1D1V1	0.8028	15	0.652174	0.764557	-0.112383	0.0126298
N1D1V1	0.8028	16	0.695652	0.764557	-0.0689043	0.00474781
N1D1V1	0.8028	17	0.73913	0.764557	-0.0254261	0.000646485
N1D1V1	0.8028	18	0.782609	0.764557	0.0180522	0.000325881
N1D1V1	0.8028	19	0.826087	0.764557	0.0615304	0.003786
N1D1V1	0.8028	20	0.869565	0.764557	0.105009	0.0110268
N1D1V1	0.8028	21	0.913043	0.764557	0.148487	0.0220484
N1D1V1	0.8028	22	0.956522	0.764557	0.191965	0.0368506
N1D1V1	0.8028	23	1	0.764557	0.235443	0.0554336
N1D1V1	0.874341	12	0.521739	0.817312	-0.295573	0.0873635
N1D1V1	0.874341	14	0.608696	0.817312	-0.208617	0.0435209
N1D1V1	0.874341	15	0.652174	0.817312	-0.165138	0.0272707
N1D1V1	0.874341	16	0.695652	0.817312	-0.12166	0.0148012
N1D1V1	0.874341	18	0.782609	0.817312	-0.0347036	0.00120434
N1D1V1	0.874341	19	0.826087	0.817312	0.00877463	7.69941e-05
N1D1V1	0.874341	20	0.869565	0.817312	0.0522529	0.00273036
N1D2V1	0.296871	3	0.0789474	0.149765	-0.0708175	0.00501511
N1D2V1	0.296871	4	0.105263	0.149765	-0.0445017	0.0019804
N1D2V1	0.296871	5	0.131579	0.149765	-0.0181859	0.000330726
N1D2V1	0.296871	6	0.157895	0.149765	0.00812991	6.60955e-05
N1D2V1	0.296871	7	0.184211	0.149765	0.0344457	0.00118651
N1D2V1	0.296871	8	0.210526	0.149765	0.0607615	0.00369196
N1D2V1	0.296871	9	0.236842	0.149765	0.0870773	0.00758245
N1D2V1	0.2982	3	0.125	0.152526	-0.0275256	0.000757661
N1D2V1	0.2982	4	0.166667	0.152526	0.014141	0.000199969
N1D2V1	0.2982	5	0.208333	0.152526	0.0558077	0.0031145
N1D2V1	0.2982	6	0.25	0.152526	0.0974744	0.00950125
N1D2V1	0.40673	4	0.105263	0.344343	-0.23908	0.0571592
N1D2V1	0.40673	5	0.131579	0.344343	-0.212764	0.0452685
N1D2V1	0.40673	6	0.157895	0.344343	-0.186448	0.0347629
N1D2V1	0.40673	7	0.184211	0.344343	-0.160132	0.0256424
N1D2V1	0.40673	8	0.210526	0.344343	-0.133817	0.0179069
N1D2V1	0.40673	9	0.236842	0.344343	-0.107501	0.0115564
N1D2V1	0.40673	10	0.263158	0.344343	-0.0811851	0.00659101
N1D2V1	0.40673	11	0.289474	0.344343	-0.0548693	0.00301064
N1D2V1	0.40673	12	0.315789	0.344343	-0.0285535	0.000815302
N1D2V1	0.40673	13	0.342105	0.344343	-0.0022377	5.00728e-06
N1D2V1	0.40673	14	0.368421	0.344343	0.0240781	0.000579755
N1D2V1	0.40673	15	0.394737	0.344343	0.0503939	0.00253954
N1D2V1	0.40673	16	0.421053	0.344343	0.0767097	0.00588437
N1D2V1	0.4587	5	0.208333	0.418656	-0.210323	0.0442357
N1D2V1	0.4587	6	0.25	0.418656	-0.168656	0.0284449
N1D2V1	0.4587	7	0.291667	0.418656	-0.12699	0.0161263
N1D2V1	0.4587	8	0.333333	0.418656	-0.0853229	0.00727999
N1D2V1	0.4587	9	0.375	0.418656	-0.0436562	0.00190587
N1D2V1	0.4587	10	0.416667	0.418656	-0.00198955	3.9583e-06
N1D2V1	0.4587	11	0.458333	0.418656	0.0396771	0.00157427
N1D2V1	0.496249	6	0.157895	0.467281	-0.309386	0.0957197
N1D2V1	0.496249	7	0.184211	0.467281	-0.28307	0.0801288
N1D2V1	0.496249	8	0.210526	0.467281	-0.256754	0.0659228
N1D2V1	0.496249	9	0.236842	0.467281	-0.230439	0.053102
N1D2V1	0.496249	10	0.263158	0.467281	-0.204123	0.0416661
N1D2V1	0.496249	11	0.289474	0.467281	-0.177807	0.0316154
N1D2V1	0.496249	12	0.315789	0.467281	-0.151491	0.0229496
N1D2V1	0.496249	13	0.342105	0.467281	-0.125176	0.0156689
N1D2V1	0.496249	14	0.368421	0.467281	-0.0988597	0.00977324
N1D2V1	0.496249	15	0.394737	0.467281	-0.0725439	0.00526262
N1D2V1	0.496249	16	0.421053	0.467281	-0.0462281	0.00213704
N1D2V1	0.496249	17	0.447368	0.467281	-0.0199123	0.000396501
N1D2V1	0.496249	18	0.473684	0.467281	0.00640345	4.10041e-05
N1D2V1	0.496249	19	0.5	0.467281	0.0327192	0.00107055
N1D2V1	0.496249	20	0.526316	0.467281	0.059035	0.00348513
N1D2V1	0.496249	21	0.552632	0.467281	0.0853508	0.00728476
N1D2V1	0.496249	22	0.578947	0.467281	0.111667	0.0124694
N1D2V1	0.6468	7	0.291667	0.631026	-0.33936	0.115165
N1D2V1	0.6468	8	0.333333	0.631026	-0.297693	0.088621
N1D2V1	0.6468	9	0.375	0.631026	-0.256026	0.0655494
N1D2V1	0.6468	10	0.416667	0.631026	-0.21436	0.04595
N1D2V1	0.6468	11	0.458333	0.631026	-0.172693	0.0298228
N1D2V1	0.6468	12	0.5	0.631026	-0.131026	0.0171679
N1D2V1	0.6468	13	0.541667	0.631026	-0.0893595	0.00798512
N1D2V1	0.6468	14	0.583333	0.631026	-0.0476928	0.00227461
N1D2V1	0.6468	15	0.625	0.631026	-0.00602618	3.63149e-05
N1D2V1	0.6468	16	0.666667	0.631026	0.0356405	0.00127024
N1D2V1	0.6468	17	0.708333	0.631026	0.0773072	0.0059764
N1D2V1	0.65345	11	0.289474	0.637348	-0.347874	0.121016
N1D2V1	0.65345	12	0.315789	0.637348	-0.321558	0.1034
N1D2V1	0.65345	13	0.342105	0.637348	-0.295242	0.0871681
N1D2V1	0.65345	14	0.368421	0.637348	-0.268927	0.0723215
N1D2V1	0.65345	15	0.394737	0.637348	-0.242611	0.05886
N1D2V1	0.65345	16	0.421053	0.637348	-0.216295	0.0467835
N1D2V1	0.65345	17	0.447368	0.637348	-0.189979	0.0360921
N1D2V1	0.65345	18	0.473684	0.637348	-0.163663	0.0267857
N1D2V1	0.65345	19	0.5	0.637348	-0.137348	0.0188644
N1D2V1	0.65345	20	0.526316	0.637348	-0.111032	0.0123281
N1D2V1	0.65345	21	0.552632	0.637348	-0.0847161	0.00717682
N1D2V1	0.65345	22	0.578947	0.637348	-0.0584003	0.0034106
N1D2V1	0.65345	23	0.605263	0.637348	-0.0320845	0.00102942
N1D2V1	0.65345	24	0.631579	0.637348	-0.00576874	3.32783e-05
N1D2V1	0.65345	25	0.657895	0.637348	0.0205471	0.000422181
N1D2V1	0.65345	26	0.684211	0.637348	0.0468628	0.00219613
N1D2V1	0.65345	27	0.710526	0.637348	0.0731786	0.00535511
N1D2V1	0.65345	28	0.736842	0.637348	0.0994944	0.00989914
N1D2V1	0.65345	29	0.763158	0.637348	0.12581	0.0158282
N1D2V1	0.65345	30	0.789474	0.637348	0.152126	0.0231423
N1D2V1	0.65345	31	0.815789	0.637348	0.178442	0.0318415
N1D2V1	0.65345	32	0.842105	0.637348	0.204758	0.0419257
N1D2V1	0.65345	33	0.868421	0.637348	0.231073	0.0533949
N1D2V1	0.65345	34	0.894737	0.637348	0.257389	0.0662492
N1D2V1	0.7385	6	0.25	0.712963	-0.462963	0.214335
N1D2V1	0.7385	7	0.291667	0.712963	-0.421296	0.177491
N1D2V1	0.7385	8	0.333333	0.712963	-0.37963	0.144119
N1D2V1	0.7385	9	0.375	0.712963	-0.337963	0.114219
N1D2V1	0.7385	10	0.416667	0.712963	-0.296296	0.0877916
N1D2V1	0.7385	11	0.458333	0.712963	-0.25463	0.0648363
N1D2V1	0.7385	12	0.5	0.712963	-0.212963	0.0453533
N1D2V1	0.7385	13	0.541667	0.712963	-0.171296	0.0293425
N1D2V1	0.7385	14	0.583333	0.712963	-0.12963	0.0168039
N1D2V1	0.7385	15	0.625	0.712963	-0.0879631	0.0077375
N1D2V1	0.7385	16	0.666667	0.712963	-0.0462964	0.00214336
N1D2V1	0.7385	17	0.708333	0.712963	-0.00462975	2.14345e-05
N1D2V1	0.7385	18	0.75	0.712963	0.0370369	0.00137173
N1D2V1	0.7385	19	0.791667	0.712963	0.0787036	0.00619425
N1D2V1	0.7385	20	0.833333	0.712963	0.12037	0.014489
N1D2V1	0.8028	7	0.291667	0.764557	-0.47289	0.223625
N1D2V1	0.8028	8	0.333333	0.764557	-0.431223	0.185953
N1D2V1	0.8028	9	0.375	0.764557	-0.389557	0.151754
N1D2V1	0.8028	10	0.416667	0.764557	-0.34789	0.121027
N1D2V1	0.8028	11	0.458333	0.764557	-0.306223	0.0937726
N1D2V1	0.8028	12	0.5	0.764557	-0.264557	0.0699901
N1D2V1	0.8028	13	0.541667	0.764557	-0.22289	0.0496799
N1D2V1	0.8028	14	0.583333	0.764557	-0.181223	0.0328418
N1D2V1	0.8028	15	0.625	0.764557	-0.139557	0.019476
N1D2V1	0.8028	16	0.666667	0.764557	-0.0978898	0.00958242
N1D2V1	0.8028	17	0.708333	0.764557	-0.0562232	0.00316105
N1D2V1	0.8028	18	0.75	0.764557	-0.0145565	0.000211892
N1D2V1	0.8028	19	0.791667	0.764557	0.0271102	0.000734961
N1D2V1	0.8028	20	0.833333	0.764557	0.0687768	0.00473025
N1D2V1	0.8028	21	0.875	0.764557	0.110443	0.0121978
N1D2V1	0.8028	22	0.916667	0.764557	0.15211	0.0231375
N1D2V1	0.8028	23	0.958333	0.764557	0.193777	0.0375495
N1D2V1	0.8028	24	1	0.764557	0.235443	0.0554336
N1D2V1	0.792803	17	0.447368	0.756813	-0.309444	0.0957558
N1D2V1	0.792803	18	0.473684	0.756813	-0.283129	0.0801618
N1D2V1	0.792803	19	0.5	0.756813	-0.256813	0.0659528
N1D2V1	0.792803	20	0.526316	0.756813	-0.230497	0.0531288
N1D2V1	0.792803	21	0.552632	0.756813	-0.204181	0.0416899
N1D2V1	0.792803	22	0.578947	0.756813	-0.177865	0.0316361
N1D2V1	0.792803	23	0.605263	0.756813	-0.15155	0.0229673
N1D2V1	0.792803	24	0.631579	0.756813	-0.125234	0.0156835
N1D2V1	0.792803	25	0.657895	0.756813	-0.098918	0.00978477
N1D2V1	0.792803	26	0.684211	0.756813	-0.0726022	0.00527108
N1D2V1	0.792803	27	0.710526	0.756813	-0.0462864	0.00214243
N1D2V1	0.792803	28	0.736842	0.756813	-0.0199706	0.000398826
N1D2V1	0.792803	29	0.763158	0.756813	0.00634515	4.02609e-05
N1D2V1	0.792803	30	0.789474	0.756813	0.0326609	0.00106674
N1D2V1	0.792803	31	0.815789	0.756813	0.0589767	0.00347825
N1D2V1	0.792803	32	0.842105	0.756813	0.0852925	0.00727481
N1D2V1	0.792803	33	0.868421	0.756813	0.111608	0.0124564
N1D2V1	0.792803	34	0.894737	0.756813	0.137924	0.0190231
N1D2V1	0.792803	35	0.921053	0.756813	0.16424	0.0269747
N1D2V1	0.792803	36	0.947368	0.756813	0.190556	0.0363115
N1D2V1	0.874341	13	0.541667	0.817312	-0.275646	0.0759805
N1D2V1	0.874341	14	0.583333	0.817312	-0.233979	0.0547462
N1D2V1	0.874341	16	0.666667	0.817312	-0.150646	0.0226941
N1D2V1	0.874341	17	0.708333	0.817312	-0.108979	0.0118764
N1D2V1	0.874341	19	0.791667	0.817312	-0.0256457	0.0006577
N1D2V1	0.874341	20	0.833333	0.817312	0.016021	0.000256673
N1D2V1	0.874341	22	0.916667	0.817312	0.0993543	0.00987128
N1D2V1	0.878318	29	0.763158	0.820117	-0.0569589	0.00324432
N1D2V1	0.878318	30	0.789474	0.820117	-0.0306432	0.000939003
N1D2V1	0.878318	31	0.815789	0.820117	-0.00432736	1.87261e-05
N1D2V1	0.878318	32	0.842105	0.820117	0.0219884	0.000483491
N1D2V1	0.878318	33	0.868421	0.820117	0.0483042	0.0023333
N1D2V1	0.878318	34	0.894737	0.820117	0.07462	0.00556814
N1D2V1	0.878318	35	0.921053	0.820117	0.100936	0.010188
N1D2V1	0.878318	36	0.947368	0.820117	0.127252	0.016193
N1D2V1	0.878318	37	0.973684	0.820117	0.153567	0.0235829
N1D2V1	0.878318	38	1	0.820117	0.179883	0.032358
N1D3V1	0.7385	6	0.25	0.712963	-0.462963	0.214335
N1D3V1	0.7385	7	0.291667	0.712963	-0.421296	0.177491
N1D3V1	0.7385	8	0.333333	0.712963	-0.37963	0.144119
N1D3V1	0.7385	9	0.375	0.712963	-0.337963	0.114219
N1D3V1	0.7385	10	0.416667	0.712963	-0.296296	0.0877916
N1D3V1	0.7385	11	0.458333	0.712963	-0.25463	0.0648363
N1D3V1	0.7385	12	0.5	0.712963	-0.212963	0.0453533
N1D3V1	0.7385	13	0.541667	0.712963	-0.171296	0.0293425
N1D3V1	0.7385	14	0.583333	0.712963	-0.12963	0.0168039
N1D3V1	0.7385	15	0.625	0.712963	-0.0879631	0.0077375
N1D3V1	0.7385	16	0.666667	0.712963	-0.0462964	0.00214336
N1D3V1	0.7385	17	0.708333	0.712963	-0.00462975	2.14345e-05
N1D3V1	0.7385	18	0.75	0.712963	0.0370369	0.00137173
N1D3V1	0.7385	19	0.791667	0.712963	0.0787036	0.00619425
N1D3V1	0.7385	20	0.833333	0.712963	0.12037	0.014489
N1D3V1	0.7385	21	0.875	0.712963	0.162037	0.026256
N1D3V1	0.7385	22	0.916667	0.712963	0.203704	0.0414952
N1D3V1	0.8028	8	0.333333	0.764557	-0.431223	0.185953
N1D3V1	0.8028	9	0.375	0.764557	-0.389557	0.151754
N1D3V1	0.8028	10	0.416667	0.764557	-0.34789	0.121027
N1D3V1	0.8028	11	0.458333	0.764557	-0.306223	0.0937726
N1D3V1	0.8028	12	0.5	0.764557	-0.264557	0.0699901
N1D3V1	0.8028	13	0.541667	0.764557	-0.22289	0.0496799
N1D3V1	0.8028	14	0.583333	0.764557	-0.181223	0.0328418
N1D3V1	0.8028	15	0.625	0.764557	-0.139557	0.019476
N1D3V1	0.8028	16	0.666667	0.764557	-0.0978898	0.00958242
N1D3V1	0.8028	17	0.708333	0.764557	-0.0562232	0.00316105
N1D3V1	0.8028	18	0.75	0.764557	-0.0145565	0.000211892
N1D3V1	0.8028	19	0.791667	0.764557	0.0271102	0.000734961
N1D3V1	0.8028	20	0.833333	0.764557	0.0687768	0.00473025
N1D3V1	0.8028	21	0.875	0.764557	0.110443	0.0121978
N1D3V1	0.8028	22	0.916667	0.764557	0.15211	0.0231375
N1D3V1	0.8028	23	0.958333	0.764557	0.193777	0.0375495
N1D3V1	0.8028	24	1	0.764557	0.235443	0.0554336
N1D3V1	0.874341	13	0.541667	0.817312	-0.275646	0.0759805
N1D3V1	0.874341	16	0.666667	0.817312	-0.150646	0.0226941
N1D3V1	0.874341	17	0.708333	0.817312	-0.108979	0.0118764
N1D3V1	0.874341	18	0.75	0.817312	-0.0673123	0.00453095
N1D3V1	0.874341	19	0.791667	0.817312	-0.0256457	0.0006577
N1D3V1	0.874341	20	0.833333	0.817312	0.016021	0.000256673
N1D3V1	0.874341	21	0.875	0.817312	0.0576877	0.00332787
N1D3V1	0.874341	22	0.916667	0.817312	0.0993543	0.00987128
N2D1V1	0.7385	6	0.25	0.712963	-0.462963	0.214335
N2D1V1	0.7385	7	0.291667	0.712963	-0.421296	0.177491
N2D1V1	0.7385	8	0.333333	0.712963	-0.37963	0.144119
N2D1V1	0.7385	9	0.375	0.712963	-0.337963	0.114219
N2D1V1	0.7385	10	0.416667	0.712963	-0.296296	0.0877916
N2D1V1	0.7385	11	0.458333	0.712963	-0.25463	0.0648363
N2D1V1	0.7385	12	0.5	0.712963	-0.212963	0.0453533
N2D1V1	0.7385	13	0.541667	0.712963	-0.171296	0.0293425
N2D1V1	0.7385	14	0.583333	0.712963	-0.12963	0.0168039
N2D1V1	0.7385	15	0.625	0.712963	-0.0879631	0.0077375
N2D1V1	0.7385	16	0.666667	0.712963	-0.0462964	0.00214336
N2D1V1	0.7385	17	0.708333	0.712963	-0.00462975	2.14345e-05
N2D1V1	0.7385	18	0.75	0.712963	0.0370369	0.00137173
N2D1V1	0.7385	19	0.791667	0.712963	0.0787036	0.00619425
N2D1V1	0.7385	20	0.833333	0.712963	0.12037	0.014489
N2D1V1	0.7385	21	0.875	0.712963	0.162037	0.026256
N2D1V1	0.7385	22	0.916667	0.712963	0.203704	0.0414952
N2D1V1	0.7385	23	0.958333	0.712963	0.24537	0.0602066
N2D1V1	0.7385	24	1	0.712963	0.287037	0.0823902
N2D1V1	0.8028	7	0.291667	0.764557	-0.47289	0.223625
N2D1V1	0.8028	8	0.333333	0.764557	-0.431223	0.185953
N2D1V1	0.8028	9	0.375	0.764557	-0.389557	0.151754
N2D1V1	0.8028	10	0.416667	0.764557	-0.34789	0.121027
N2D1V1	0.8028	11	0.458333	0.764557	-0.306223	0.0937726
N2D1V1	0.8028	12	0.5	0.764557	-0.264557	0.0699901
N2D1V1	0.8028	13	0.541667	0.764557	-0.22289	0.0496799
N2D1V1	0.8028	14	0.583333	0.764557	-0.181223	0.0328418
N2D1V1	0.8028	15	0.625	0.764557	-0.139557	0.019476
N2D1V1	0.8028	16	0.666667	0.764557	-0.0978898	0.00958242
N2D1V1	0.8028	17	0.708333	0.764557	-0.0562232	0.00316105
N2D1V1	0.8028	18	0.75	0.764557	-0.0145565	0.000211892
N2D1V1	0.8028	19	0.791667	0.764557	0.0271102	0.000734961
N2D1V1	0.8028	20	0.833333	0.764557	0.0687768	0.00473025
N2D1V1	0.8028	21	0.875	0.764557	0.110443	0.0121978
N2D1V1	0.8028	22	0.916667	0.764557	0.15211	0.0231375
N2D1V1	0.874341	12	0.5	0.817312	-0.317312	0.100687
N2D1V1	0.874341	13	0.541667	0.817312	-0.275646	0.0759805
N2D1V1	0.874341	14	0.583333	0.817312	-0.233979	0.0547462
N2D1V1	0.874341	15	0.625	0.817312	-0.192312	0.036984
N2D1V1	0.874341	16	0.666667	0.817312	-0.150646	0.0226941
N2D1V1	0.874341	17	0.708333	0.817312	-0.108979	0.0118764
N2D1V1	0.874341	18	0.75	0.817312	-0.0673123	0.00453095
N2D1V1	0.874341	19	0.791667	0.817312	-0.0256457	0.0006577
N2D1V1	0.874341	20	0.833333	0.817312	0.016021	0.000256673
N2D1V1	0.874341	21	0.875	0.817312	0.0576877	0.00332787
N2D3V1	0.7385	6	0.24	0.712963	-0.472963	0.223694
N2D3V1	0.7385	7	0.28	0.712963	-0.432963	0.187457
N2D3V1	0.7385	8	0.32	0.712963	-0.392963	0.15442
N2D3V1	0.7385	9	0.36	0.712963	-0.352963	0.124583
N2D3V1	0.7385	10	0.4	0.712963	-0.312963	0.0979459
N2D3V1	0.7385	11	0.44	0.712963	-0.272963	0.0745088
N2D3V1	0.7385	12	0.48	0.712963	-0.232963	0.0542718
N2D3V1	0.7385	13	0.52	0.712963	-0.192963	0.0372347
N2D3V1	0.7385	14	0.56	0.712963	-0.152963	0.0233977
N2D3V1	0.7385	15	0.6	0.712963	-0.112963	0.0127607
N2D3V1	0.7385	16	0.64	0.712963	-0.0729631	0.00532361
N2D3V1	0.7385	17	0.68	0.712963	-0.0329631	0.00108656
N2D3V1	0.7385	18	0.72	0.712963	0.00703692	4.95183e-05
N2D3V1	0.7385	19	0.76	0.712963	0.0470369	0.00221247
N2D3V1	0.7385	20	0.8	0.712963	0.0870369	0.00757543
N2D3V1	0.7385	21	0.84	0.712963	0.127037	0.0161384
N2D3V1	0.7385	22	0.88	0.712963	0.167037	0.0279013
N2D3V1	0.7385	23	0.92	0.712963	0.207037	0.0428643
N2D3V1	0.7385	24	0.96	0.712963	0.247037	0.0610272
N2D3V1	0.7385	25	1	0.712963	0.287037	0.0823902
N2D3V1	0.8028	7	0.28	0.764557	-0.484557	0.234795
N2D3V1	0.8028	8	0.32	0.764557	-0.444557	0.19763
N2D3V1	0.8028	9	0.36	0.764557	-0.404557	0.163666
N2D3V1	0.8028	10	0.4	0.764557	-0.364557	0.132901
N2D3V1	0.8028	11	0.44	0.764557	-0.324557	0.105337
N2D3V1	0.8028	12	0.48	0.764557	-0.284557	0.0809724
N2D3V1	0.8028	13	0.52	0.764557	-0.244557	0.0598079
N2D3V1	0.8028	14	0.56	0.764557	-0.204557	0.0418434
N2D3V1	0.8028	15	0.6	0.764557	-0.164557	0.0270788
N2D3V1	0.8028	16	0.64	0.764557	-0.124557	0.0155143
N2D3V1	0.8028	17	0.68	0.764557	-0.0845565	0.0071498
N2D3V1	0.8028	18	0.72	0.764557	-0.0445565	0.00198528
N2D3V1	0.8028	19	0.76	0.764557	-0.00455651	2.07618e-05
N2D3V1	0.8028	20	0.8	0.764557	0.0354435	0.00125624
N2D3V1	0.8028	21	0.84	0.764557	0.0754435	0.00569172
N2D3V1	0.874341	13	0.52	0.817312	-0.297312	0.0883946
N2D3V1	0.874341	14	0.56	0.817312	-0.257312	0.0662096
N2D3V1	0.874341	15	0.6	0.817312	-0.217312	0.0472246
N2D3V1	0.874341	16	0.64	0.817312	-0.177312	0.0314397
N2D3V1	0.874341	17	0.68	0.817312	-0.137312	0.0188547
N2D3V1	0.874341	18	0.72	0.817312	-0.0973123	0.00946969
N2D3V1	0.874341	19	0.76	0.817312	-0.0573123	0.0032847
N2D3V1	0.874341	20	0.8	0.817312	-0.0173123	0.000299717
N2D3V1	0.874341	21	0.84	0.817312	0.0226877	0.000514731
N2D3V1	0.874341	22	0.88	0.817312	0.0626877	0.00392974
N0D3V3	0.7064	4	0.210526	0.685499	-0.474973	0.2256
N0D3V3	0.7064	5	0.263158	0.685499	-0.422342	0.178372
N0D3V3	0.7064	6	0.315789	0.685499	-0.36971	0.136686
N0D3V3	0.7064	7	0.368421	0.685499	-0.317078	0.100539
N0D3V3	0.7064	8	0.421053	0.685499	-0.264447	0.0699321
N0D3V3	0.7064	9	0.473684	0.685499	-0.211815	0.0448657
N0D3V3	0.7064	10	0.526316	0.685499	-0.159184	0.0253395
N0D3V3	0.7064	11	0.578947	0.685499	-0.106552	0.0113534
N0D3V3	0.7064	12	0.631579	0.685499	-0.0539205	0.00290743
N0D3V3	0.7064	13	0.684211	0.685499	-0.00128897	1.66145e-06
N0D3V3	0.7064	14	0.736842	0.685499	0.0513426	0.00263606
N0D3V3	0.7064	15	0.789474	0.685499	0.103974	0.0108106
N0D3V3	0.7064	16	0.842105	0.685499	0.156606	0.0245254
N0D3V3	0.7064	17	0.894737	0.685499	0.209237	0.0437803
N0D3V3	0.7064	18	0.947368	0.685499	0.261869	0.0685753
N0D3V3	0.7064	19	1	0.685499	0.314501	0.0989106
N0D3V3	0.7706	5	0.263158	0.739258	-0.4761	0.226671
N0D3V3	0.7706	6	0.315789	0.739258	-0.423468	0.179326
N0D3V3	0.7706	7	0.368421	0.739258	-0.370837	0.13752
N0D3V3	0.7706	8	0.421053	0.739258	-0.318205	0.101255
N0D3V3	0.7706	9	0.473684	0.739258	-0.265574	0.0705294
N0D3V3	0.7706	10	0.526316	0.739258	-0.212942	0.0453444
N0D3V3	0.7706	11	0.578947	0.739258	-0.160311	0.0256995
N0D3V3	0.7706	12	0.631579	0.739258	-0.107679	0.0115948
N0D3V3	0.7706	13	0.684211	0.739258	-0.0550474	0.00303022
N0D3V3	0.7706	14	0.736842	0.739258	-0.00241584	5.83629e-06
N0D3V3	0.7706	15	0.789474	0.739258	0.0502157	0.00252162
N0D3V3	0.7706	16	0.842105	0.739258	0.102847	0.0105776
N0D3V3	0.7706	17	0.894737	0.739258	0.155479	0.0241737
N0D3V3	0.7706	18	0.947368	0.739258	0.20811	0.04331
N0D3V3	0.8395	9	0.473684	0.792182	-0.318497	0.101441
N0D3V3	0.8395	12	0.631579	0.792182	-0.160603	0.0257932
N0D3V3	0.8395	13	0.684211	0.792182	-0.107971	0.0116578
N0D3V3	0.8395	14	0.736842	0.792182	-0.0553395	0.00306246
N0D3V3	0.8395	15	0.789474	0.792182	-0.00270796	7.33302e-06
N0D3V3	0.8395	16	0.842105	0.792182	0.0499236	0.00249237
N0D3V3	0.8395	17	0.894737	0.792182	0.102555	0.0105176
N0D3V3	0.8395	18	0.947368	0.792182	0.155187	0.0240829
N0D3V3	0.8395	19	1	0.792182	0.207818	0.0431885
N0D3V3	0.927799	14	0.736842	0.853987	-0.117145	0.0137229
N0D3V3	0.927799	15	0.789474	0.853987	-0.0645132	0.00416196
N0D3V3	0.927799	16	0.842105	0.853987	-0.0118817	0.000141174
N0D3V3	0.927799	17	0.894737	0.853987	0.0407499	0.00166056
N0D3V3	0.927799	18	0.947368	0.853987	0.0933815	0.0087201
N0D3V3	0.927799	19	1	0.853987	0.146013	0.0213198
N1D1V3	0.7064	5	0.25	0.685499	-0.435499	0.18966
N1D1V3	0.7064	6	0.3	0.685499	-0.385499	0.14861
N1D1V3	0.7064	7	0.35	0.685499	-0.335499	0.11256
N1D1V3	0.7064	8	0.4	0.685499	-0.285499	0.08151
N1D1V3	0.7064	9	0.45	0.685499	-0.235499	0.05546
N1D1V3	0.7064	10	0.5	0.685499	-0.185499	0.0344101
N1D1V3	0.7064	11	0.55	0.685499	-0.135499	0.0183601
N1D1V3	0.7064	12	0.6	0.685499	-0.0854995	0.00731016
N1D1V3	0.7064	13	0.65	0.685499	-0.0354995	0.00126021
N1D1V3	0.7064	14	0.7	0.685499	0.0145005	0.000210265
N1D1V3	0.7064	15	0.75	0.685499	0.0645005	0.00416031
N1D1V3	0.7064	16	0.8	0.685499	0.114501	0.0131104
N1D1V3	0.7064	17	0.85	0.685499	0.164501	0.0270604
N1D1V3	0.7064	18	0.9	0.685499	0.214501	0.0460105
N1D1V3	0.7064	19	0.95	0.685499	0.264501	0.0699605
N1D1V3	0.7064	20	1	0.685499	0.314501	0.0989106
N1D1V3	0.7706	6	0.3	0.739258	-0.439258	0.192948
N1D1V3	0.7706	7	0.35	0.739258	-0.389258	0.151522
N1D1V3	0.7706	8	0.4	0.739258	-0.339258	0.115096
N1D1V3	0.7706	9	0.45	0.739258	-0.289258	0.0836702
N1D1V3	0.7706	10	0.5	0.739258	-0.239258	0.0572444
N1D1V3	0.7706	11	0.55	0.739258	-0.189258	0.0358186
N1D1V3	0.7706	12	0.6	0.739258	-0.139258	0.0193928
N1D1V3	0.7706	13	0.65	0.739258	-0.0892579	0.00796698
N1D1V3	0.7706	14	0.7	0.739258	-0.0392579	0.00154119
N1D1V3	0.7706	15	0.75	0.739258	0.0107421	0.000115392
N1D1V3	0.7706	16	0.8	0.739258	0.0607421	0.0036896
N1D1V3	0.7706	17	0.85	0.739258	0.110742	0.0122638
N1D1V3	0.7706	18	0.9	0.739258	0.160742	0.025838
N1D1V3	0.7706	19	0.95	0.739258	0.210742	0.0444122
N1D1V3	0.7706	20	1	0.739258	0.260742	0.0679864
N1D1V3	0.927799	16	0.8	0.853987	-0.0539869	0.00291459
N1D1V3	0.927799	17	0.85	0.853987	-0.00398693	1.58956e-05
N1D1V3	0.927799	18	0.9	0.853987	0.0460131	0.0021172
N1D1V3	0.927799	19	0.95	0.853987	0.0960131	0.00921851
N1D1V3	0.8395	10	0.5	0.792182	-0.292182	0.0853701
N1D1V3	0.8395	12	0.6	0.792182	-0.192182	0.0369338
N1D1V3	0.8395	14	0.7	0.792182	-0.0921816	0.00849745
N1D1V3	0.8395	15	0.75	0.792182	-0.0421816	0.00177929
N1D1V3	0.8395	16	0.8	0.792182	0.00781836	6.11268e-05
N1D1V3	0.8395	17	0.85	0.792182	0.0578184	0.00334296
N1D1V3	0.8395	18	0.9	0.792182	0.107818	0.0116248
N1D1V3	0.8395	19	0.95	0.792182	0.157818	0.0249066
N1D3V3	0.7064	6	0.26087	0.685499	-0.42463	0.180311
N1D3V3	0.7064	7	0.304348	0.685499	-0.381152	0.145277
N1D3V3	0.7064	8	0.347826	0.685499	-0.337673	0.114023
N1D3V3	0.7064	9	0.391304	0.685499	-0.294195	0.0865508
N1D3V3	0.7064	10	0.434783	0.685499	-0.250717	0.062859
N1D3V3	0.7064	11	0.478261	0.685499	-0.207239	0.0429478
N1D3V3	0.7064	12	0.521739	0.685499	-0.16376	0.0268175
N1D3V3	0.7064	13	0.565217	0.685499	-0.120282	0.0144678
N1D3V3	0.7064	14	0.608696	0.685499	-0.0768038	0.00589883
N1D3V3	0.7064	15	0.652174	0.685499	-0.0333256	0.00111059
N1D3V3	0.7064	16	0.695652	0.685499	0.0101527	0.000103077
N1D3V3	0.7064	17	0.73913	0.685499	0.0536309	0.00287628
N1D3V3	0.7064	18	0.782609	0.685499	0.0971092	0.0094302
N1D3V3	0.7064	19	0.826087	0.685499	0.140587	0.0197648
N1D3V3	0.7064	20	0.869565	0.685499	0.184066	0.0338802
N1D3V3	0.7706	6	0.26087	0.739258	-0.478388	0.228855
N1D3V3	0.7706	7	0.304348	0.739258	-0.43491	0.189147
N1D3V3	0.7706	8	0.347826	0.739258	-0.391432	0.153219
N1D3V3	0.7706	9	0.391304	0.739258	-0.347954	0.121072
N1D3V3	0.7706	10	0.434783	0.739258	-0.304475	0.0927052
N1D3V3	0.7706	11	0.478261	0.739258	-0.260997	0.0681195
N1D3V3	0.7706	12	0.521739	0.739258	-0.217519	0.0473144
N1D3V3	0.7706	13	0.565217	0.739258	-0.174041	0.0302901
N1D3V3	0.7706	14	0.608696	0.739258	-0.130562	0.0170465
N1D3V3	0.7706	15	0.652174	0.739258	-0.087084	0.00758363
N1D3V3	0.7706	16	0.695652	0.739258	-0.0436058	0.00190146
N1D3V3	0.7706	17	0.73913	0.739258	-0.000127512	1.62593e-08
N1D3V3	0.7706	18	0.782609	0.739258	0.0433507	0.00187929
N1D3V3	0.7706	19	0.826087	0.739258	0.086829	0.00753928
N1D3V3	0.7706	20	0.869565	0.739258	0.130307	0.01698
N1D3V3	0.7706	21	0.913043	0.739258	0.173786	0.0302014
N1D3V3	0.7706	22	0.956522	0.739258	0.217264	0.0472036
N1D3V3	0.8395	10	0.434783	0.792182	-0.357399	0.127734
N1D3V3	0.8395	11	0.478261	0.792182	-0.313921	0.0985463
N1D3V3	0.8395	12	0.521739	0.792182	-0.270443	0.0731392
N1D3V3	0.8395	14	0.608696	0.792182	-0.183486	0.0336671
N1D3V3	0.8395	15	0.652174	0.792182	-0.140008	0.0196022
N1D3V3	0.8395	16	0.695652	0.792182	-0.0965295	0.00931794
N1D3V3	0.8395	17	0.73913	0.792182	-0.0530512	0.00281443
N1D3V3	0.8395	18	0.782609	0.792182	-0.00957294	9.16413e-05
N1D3V3	0.8395	19	0.826087	0.792182	0.0339053	0.00114957
N1D3V3	0.8395	20	0.869565	0.792182	0.0773836	0.00598822
N1D3V3	0.8395	21	0.913043	0.792182	0.120862	0.0146076
N1D3V3	0.8395	22	0.956522	0.792182	0.16434	0.0270077
N1D3V3	0.927799	15	0.652174	0.853987	-0.201813	0.0407285
N1D3V3	0.927799	16	0.695652	0.853987	-0.158335	0.0250699
N1D3V3	0.927799	17	0.73913	0.853987	-0.114856	0.013192
N1D3V3	0.927799	18	0.782609	0.853987	-0.0713782	0.00509485
N1D3V3	0.927799	19	0.826087	0.853987	-0.0279	0.000778408
N1D3V3	0.927799	20	0.869565	0.853987	0.0155783	0.000242683
N1D3V3	0.927799	21	0.913043	0.853987	0.0590566	0.00348768
N1D3V3	0.927799	22	0.956522	0.853987	0.102535	0.0105134
N1D3V3	0.927799	23	1	0.853987	0.146013	0.0213198
N2D1V3	0.7064	5	0.227273	0.685499	-0.458227	0.209972
N2D1V3	0.7064	6	0.272727	0.685499	-0.412772	0.170381
N2D1V3	0.7064	7	0.318182	0.685499	-0.367318	0.134922
N2D1V3	0.7064	8	0.363636	0.685499	-0.321863	0.103596
N2D1V3	0.7064	9	0.409091	0.685499	-0.276409	0.0764017
N2D1V3	0.7064	10	0.454545	0.685499	-0.230954	0.0533398
N2D1V3	0.7064	11	0.5	0.685499	-0.185499	0.0344101
N2D1V3	0.7064	12	0.545455	0.685499	-0.140045	0.0196126
N2D1V3	0.7064	13	0.590909	0.685499	-0.0945904	0.00894734
N2D1V3	0.7064	14	0.636364	0.685499	-0.0491359	0.00241433
N2D1V3	0.7064	15	0.681818	0.685499	-0.00368132	1.35521e-05
N2D1V3	0.7064	16	0.727273	0.685499	0.0417732	0.001745
N2D1V3	0.7064	17	0.772727	0.685499	0.0872278	0.00760868
N2D1V3	0.7064	18	0.818182	0.685499	0.132682	0.0176046
N2D1V3	0.7064	19	0.863636	0.685499	0.178137	0.0317327
N2D1V3	0.7064	20	0.909091	0.685499	0.223591	0.0499931
N2D1V3	0.7706	6	0.272727	0.739258	-0.466531	0.217651
N2D1V3	0.7706	7	0.318182	0.739258	-0.421076	0.177305
N2D1V3	0.7706	8	0.363636	0.739258	-0.375622	0.141092
N2D1V3	0.7706	9	0.409091	0.739258	-0.330167	0.10901
N2D1V3	0.7706	10	0.454545	0.739258	-0.284712	0.0810612
N2D1V3	0.7706	11	0.5	0.739258	-0.239258	0.0572444
N2D1V3	0.7706	12	0.545455	0.739258	-0.193803	0.0375598
N2D1V3	0.7706	13	0.590909	0.739258	-0.148349	0.0220074
N2D1V3	0.7706	14	0.636364	0.739258	-0.102894	0.0105872
N2D1V3	0.7706	15	0.681818	0.739258	-0.0574398	0.00329933
N2D1V3	0.7706	16	0.727273	0.739258	-0.0119852	0.000143645
N2D1V3	0.7706	17	0.772727	0.739258	0.0334693	0.0011202
N2D1V3	0.7706	18	0.818182	0.739258	0.0789239	0.00622898
N2D1V3	0.7706	19	0.863636	0.739258	0.124378	0.01547
N2D1V3	0.7706	20	0.909091	0.739258	0.169833	0.0288432
N2D1V3	0.7706	21	0.954545	0.739258	0.215288	0.0463487
N2D1V3	0.7706	22	1	0.739258	0.260742	0.0679864
N2D1V3	0.8395	8	0.363636	0.792182	-0.428545	0.183651
N2D1V3	0.8395	9	0.409091	0.792182	-0.383091	0.146759
N2D1V3	0.8395	10	0.454545	0.792182	-0.337636	0.113998
N2D1V3	0.8395	11	0.5	0.792182	-0.292182	0.0853701
N2D1V3	0.8395	12	0.545455	0.792182	-0.246727	0.0608743
N2D1V3	0.8395	13	0.590909	0.792182	-0.201273	0.0405106
N2D1V3	0.8395	14	0.636364	0.792182	-0.155818	0.0242793
N2D1V3	0.8395	15	0.681818	0.792182	-0.110363	0.0121801
N2D1V3	0.8395	16	0.727273	0.792182	-0.0649089	0.00421317
N2D1V3	0.8395	17	0.772727	0.792182	-0.0194544	0.000378472
N2D1V3	0.8395	18	0.818182	0.792182	0.0260002	0.000676009
N2D1V3	0.8395	19	0.863636	0.792182	0.0714547	0.00510578
N2D1V3	0.8395	20	0.909091	0.792182	0.116909	0.0136678
N2D1V3	0.8395	21	0.954545	0.792182	0.162364	0.026362
N2D1V3	0.927799	15	0.681818	0.853987	-0.172169	0.0296421
N2D1V3	0.927799	16	0.727273	0.853987	-0.126714	0.0160565
N2D1V3	0.927799	17	0.772727	0.853987	-0.0812597	0.00660313
N2D1V3	0.927799	18	0.818182	0.853987	-0.0358051	0.00128201
N2D1V3	0.927799	19	0.863636	0.853987	0.00964944	9.31117e-05
N2D1V3	0.927799	20	0.909091	0.853987	0.055104	0.00303645
N2D1V3	0.927799	21	0.954545	0.853987	0.100559	0.010112
N2D3V3	0.7064	5	0.208333	0.685499	-0.477166	0.227688
N2D3V3	0.7064	6	0.25	0.685499	-0.435499	0.18966
N2D3V3	0.7064	7	0.291667	0.685499	-0.393833	0.155104
N2D3V3	0.7064	8	0.333333	0.685499	-0.352166	0.124021
N2D3V3	0.7064	9	0.375	0.685499	-0.310499	0.0964099
N2D3V3	0.7064	10	0.416667	0.685499	-0.268833	0.0722711
N2D3V3	0.7064	11	0.458333	0.685499	-0.227166	0.0516045
N2D3V3	0.7064	12	0.5	0.685499	-0.185499	0.0344101
N2D3V3	0.7064	13	0.541667	0.685499	-0.143833	0.0206879
N2D3V3	0.7064	14	0.583333	0.685499	-0.102166	0.0104379
N2D3V3	0.7064	15	0.625	0.685499	-0.0604995	0.00366019
N2D3V3	0.7064	16	0.666667	0.685499	-0.0188328	0.000354675
N2D3V3	0.7064	17	0.708333	0.685499	0.0228338	0.000521384
N2D3V3	0.7064	18	0.75	0.685499	0.0645005	0.00416031
N2D3V3	0.7064	19	0.791667	0.685499	0.106167	0.0112715
N2D3V3	0.7064	20	0.833333	0.685499	0.147834	0.0218548
N2D3V3	0.7064	21	0.875	0.685499	0.189501	0.0359104
N2D3V3	0.7064	22	0.916667	0.685499	0.231167	0.0534383
N2D3V3	0.7064	23	0.958333	0.685499	0.272834	0.0744383
N2D3V3	0.7064	24	1	0.685499	0.314501	0.0989106
N2D3V3	0.7706	6	0.25	0.739258	-0.489258	0.239373
N2D3V3	0.7706	7	0.291667	0.739258	-0.447591	0.200338
N2D3V3	0.7706	8	0.333333	0.739258	-0.405925	0.164775
N2D3V3	0.7706	9	0.375	0.739258	-0.364258	0.132684
N2D3V3	0.7706	10	0.416667	0.739258	-0.322591	0.104065
N2D3V3	0.7706	11	0.458333	0.739258	-0.280925	0.0789186
N2D3V3	0.7706	12	0.5	0.739258	-0.239258	0.0572444
N2D3V3	0.7706	13	0.541667	0.739258	-0.197591	0.0390423
N2D3V3	0.7706	14	0.583333	0.739258	-0.155925	0.0243125
N2D3V3	0.7706	15	0.625	0.739258	-0.114258	0.0130549
N2D3V3	0.7706	16	0.666667	0.739258	-0.0725913	0.00526949
N2D3V3	0.7706	17	0.708333	0.739258	-0.0309246	0.000956332
N2D3V3	0.7706	18	0.75	0.739258	0.0107421	0.000115392
N2D3V3	0.7706	19	0.791667	0.739258	0.0524087	0.00274667
N2D3V3	0.7706	20	0.833333	0.739258	0.0940754	0.00885018
N2D3V3	0.7706	21	0.875	0.739258	0.135742	0.0184259
N2D3V3	0.7706	22	0.916667	0.739258	0.177409	0.0314739
N2D3V3	0.8395	8	0.333333	0.792182	-0.458848	0.210542
N2D3V3	0.8395	9	0.375	0.792182	-0.417182	0.174041
N2D3V3	0.8395	10	0.416667	0.792182	-0.375515	0.141011
N2D3V3	0.8395	11	0.458333	0.792182	-0.333848	0.111455
N2D3V3	0.8395	12	0.5	0.792182	-0.292182	0.0853701
N2D3V3	0.8395	13	0.541667	0.792182	-0.250515	0.0627578
N2D3V3	0.8395	14	0.583333	0.792182	-0.208848	0.0436176
N2D3V3	0.8395	15	0.625	0.792182	-0.167182	0.0279497
N2D3V3	0.8395	16	0.666667	0.792182	-0.125515	0.015754
N2D3V3	0.8395	17	0.708333	0.792182	-0.0838483	0.00703054
N2D3V3	0.8395	18	0.75	0.792182	-0.0421816	0.00177929
N2D3V3	0.8395	19	0.791667	0.792182	-0.000514973	2.65198e-07
N2D3V3	0.8395	20	0.833333	0.792182	0.0411517	0.00169346
N2D3V3	0.8395	21	0.875	0.792182	0.0828184	0.00685888
N2D3V3	0.927799	12	0.5	0.853987	-0.353987	0.125307
N2D3V3	0.927799	13	0.541667	0.853987	-0.31232	0.0975439
N2D3V3	0.927799	14	0.583333	0.853987	-0.270654	0.0732534
N2D3V3	0.927799	15	0.625	0.853987	-0.228987	0.052435
N2D3V3	0.927799	16	0.666667	0.853987	-0.18732	0.0350889
N2D3V3	0.927799	17	0.708333	0.853987	-0.145654	0.021215
N2D3V3	0.927799	18	0.75	0.853987	-0.103987	0.0108133
N2D3V3	0.927799	19	0.791667	0.853987	-0.0623203	0.00388381
N2D3V3	0.927799	20	0.833333	0.853987	-0.0206536	0.000426571
N2D3V3	0.927799	21	0.875	0.853987	0.0210131	0.000441549

## Sheet: Seedling stage
Date	Treatment	nDPD	Leaf rank	Normalized leaf rank	Leaf biomass	Total leaf biomass	leaf biomass partitioning coefficient	Simulated value			0.089
2013.1.16	N0D2V1	0.4587	3	0.125	0.031	0.522	0.059387	0.05607	0.00331693	da	-0.01
2013.1.16	N0D2V1	0.4587	4	0.166667	0.079	0.522	0.151341	0.121	0.0303411	RMSE	0.0316228
2013.1.16	N0D2V1	0.4587	5	0.208333	0.103833	0.522	0.198914	0.171363	0.027551	dap	0.11236				0
2013.1.16	N0D2V1	0.4587	6	0.25	0.118	0.522	0.226054	0.216906	0.00914739	r	0.942709				0.3
2013.1.16	N0D2V1	0.4587	7	0.291667	0.0809	0.522	0.154981	0.152868	0.00211331
2013.1.16	N0D2V1	0.4587	8	0.333333	0.0533333	0.522	0.102171	0.101922	0.000248914
2013.1.16	N0D2V1	0.4587	9	0.375	0.034	0.522	0.0651341	0.0640703	0.00106379
2013.1.16	N0D2V1	0.4587	10	0.416667	0.022	0.522	0.0421456	0.0393118	0.00283379
2015/2/4	N0D2V1	0.496249	6	0.166667	1.019	14.6118	0.0697382	0.0776167	-0.00787851
2015/2/4	N0D2V1	0.496249	7	0.194444	1.183	14.6118	0.080962	0.104986	-0.0240241
2015/2/4	N0D2V1	0.496249	8	0.222222	1.476	14.6118	0.101014	0.132356	-0.0313413
2015/2/4	N0D2V1	0.496249	9	0.25	1.999	14.6118	0.136807	0.159725	-0.0229178
2015/2/4	N0D2V1	0.496249	10	0.277778	2.285	14.6118	0.15638	0.187094	-0.030714
2015/2/4	N0D2V1	0.496249	11	0.305556	1.903	14.6118	0.130237	0.13534	-0.00510325
2015/2/4	N0D2V1	0.496249	12	0.333333	1.415	14.6118	0.0968395	0.108411	-0.0115718
2015/2/4	N0D2V1	0.496249	13	0.361111	1.183	14.6118	0.080962	0.0868403	-0.00587838
2015/2/4	N0D2V1	0.496249	14	0.388889	0.906667	14.6118	0.0620503	0.0695614	-0.00751112
2015/2/4	N0D2V1	0.496249	15	0.416667	0.764	14.6118	0.0522865	0.0557206	-0.00343404
2015/2/4	N0D2V1	0.496249	16	0.444444	0.613333	14.6118	0.0419752	0.0446336	-0.00265844
2015/2/4	N0D2V1	0.496249	17	0.472222	0.479	14.6118	0.0327817	0.0357527	-0.00297101
2015/2/4	N0D2V1	0.496249	18	0.5	0.366667	14.6118	0.0250939	0.0286389	-0.00354502
2015/2/4	N0D2V1	0.496249	19	0.527778	0.233333	14.6118	0.0159688	0.0229405	-0.00697169
2015/2/4	N0D2V1	0.496249	20	0.555556	0.163	14.6118	0.0111554	0.018376	-0.0072206
2015/2/4	N0D2V1	0.496249	21	0.583333	0.133	14.6118	0.00910223	0.0147196	-0.0056174
2015/2/4	N0D2V1	0.496249	22	0.611111	0.097	14.6118	0.00663847	0.0117908	-0.00515235
2014/12/17	N0D2V3	0.40673	5	0.142857	0.566667	7.138	0.0793873	0.0998857	-0.0204984
2014/12/17	N0D2V3	0.40673	6	0.171429	0.977	7.138	0.136873	0.152343	-0.0154698
2014/12/17	N0D2V3	0.40673	7	0.2	1.194	7.138	0.167274	0.2048	-0.0375263
2014/12/17	N0D2V3	0.40673	8	0.228571	1.3291	7.138	0.186201	0.257257	-0.0710565
2014/12/17	N0D2V3	0.40673	9	0.257143	1.24167	7.138	0.173952	0.183351	-0.00939981
2014/12/17	N0D2V3	0.40673	10	0.285714	1.078	7.138	0.151023	0.147457	0.00356555
2014/12/17	N0D2V3	0.40673	11	0.314286	0.861167	7.138	0.120645	0.111563	0.00908252
2014/12/17	N0D2V3	0.40673	12	0.342857	0.606	7.138	0.0848977	0.0756686	0.00922916
2014/12/17	N0D2V3	0.40673	13	0.371429	0.316667	7.138	0.0443635	0.0397743	0.00458921
2014/12/17	N0D2V3	0.40673	14	0.4	0.033	7.138	0.00462314	0.00388	0.000743144
2013.1.16	N0D2V3	0.4587	3	0.157895	0.067	0.486	0.13786	0.108797	0.0290632
2013.1.16	N0D2V3	0.4587	4	0.210526	0.114	0.486	0.234568	0.173727	0.0608411
2013.1.16	N0D2V3	0.4587	5	0.263158	0.133333	0.486	0.274348	0.195269	0.0790794
2013.1.16	N0D2V3	0.4587	6	0.315789	0.0913333	0.486	0.187929	0.121777	0.0661517
2013.1.16	N0D2V3	0.4587	7	0.368421	0.0376667	0.486	0.0775034	0.0691765	0.00832698
2013.1.16	N0D2V3	0.4587	8	0.421053	0.021	0.486	0.0432099	0.0374673	0.00574256
2015/2/4	N0D2V3	0.496249	6	0.171429	1.77	18.698	0.0946625	0.0823086	0.012354
2015/2/4	N0D2V3	0.496249	7	0.2	2.039	19.698	0.103513	0.11046	-0.00694695
2015/2/4	N0D2V3	0.496249	8	0.228571	2.568	19.698	0.130369	0.138611	-0.00824286
2015/2/4	N0D2V3	0.496249	9	0.257143	2.744	19.698	0.139303	0.166763	-0.0274594
2015/2/4	N0D2V3	0.496249	10	0.285714	2.51133	19.698	0.127492	0.158581	-0.0310892
2015/2/4	N0D2V3	0.496249	11	0.314286	2.16667	19.698	0.109994	0.126225	-0.0162307
2015/2/4	N0D2V3	0.496249	12	0.342857	1.89633	19.698	0.0962703	0.100471	-0.00420031
2015/2/4	N0D2V3	0.496249	13	0.371429	1.33333	19.698	0.0676888	0.0799711	-0.0122824
2015/2/4	N0D2V3	0.496249	14	0.4	0.986442	19.698	0.0500783	0.0636542	-0.0135759
2015/2/4	N0D2V3	0.496249	15	0.428571	0.692	19.698	0.0351305	0.0506665	-0.0155361
2015/2/4	N0D2V3	0.496249	16	0.457143	0.476	19.698	0.0241649	0.0403288	-0.0161639
2015/2/4	N0D2V3	0.496249	17	0.485714	0.344	19.698	0.0174637	0.0321003	-0.0146366
2015/2/4	N0D2V3	0.496249	18	0.514286	0.218	19.698	0.0110671	0.0255507	-0.0144836
2015/2/4	N0D2V3	0.496249	19	0.542857	0.147	19.698	0.00746269	0.0203375	-0.0128748
2015/2/4	N0D2V3	0.496249	20	0.571429	0.132	19.698	0.00670119	0.0161879	-0.00948674
2015/2/4	N0D2V3	0.496249	21	0.6	0.1	19.698	0.00507666	0.012885	-0.00780837
2014/12/17	N1D2V1	0.40673	4	0.105263	0.296	9.3808	0.0315538	0.0308632	0.000690654
2014/12/17	N1D2V1	0.40673	5	0.131579	0.592	9.3808	0.0631076	0.0791789	-0.0160713
2014/12/17	N1D2V1	0.40673	6	0.157895	0.966667	9.3808	0.103047	0.127495	-0.0244474
2014/12/17	N1D2V1	0.40673	7	0.184211	1.48667	9.3808	0.15848	0.175811	-0.0173308
2014/12/17	N1D2V1	0.40673	8	0.210526	1.84333	9.3808	0.196501	0.224126	-0.0276257
2014/12/17	N1D2V1	0.40673	9	0.236842	1.46667	9.3808	0.156348	0.208855	-0.0525075
2014/12/17	N1D2V1	0.40673	10	0.263158	1.37733	9.3808	0.146825	0.175795	-0.02897
2014/12/17	N1D2V1	0.40673	11	0.289474	1.19677	9.3808	0.127576	0.142734	-0.015158
2014/12/17	N1D2V1	0.40673	12	0.315789	0.878	9.3808	0.0935954	0.109674	-0.0160783
2014/12/17	N1D2V1	0.40673	13	0.342105	0.705	9.3808	0.0751535	0.0766132	-0.00145965
2014/12/17	N1D2V1	0.40673	14	0.368421	0.371	9.3808	0.0395489	0.0435526	-0.00400377
2014/12/17	N1D2V1	0.40673	15	0.394737	0.108	9.3808	0.0115129	0.0104921	0.00102077
2013.1.16	N1D2V1	0.4587	3	0.125	0.104	1.031	0.100873	0.05607	0.0448029
2013.1.16	N1D2V1	0.4587	4	0.166667	0.178333	1.031	0.172971	0.121	0.0519713
2013.1.16	N1D2V1	0.4587	5	0.208333	0.203333	1.031	0.19722	0.171363	0.0258561
2013.1.16	N1D2V1	0.4587	6	0.25	0.215	1.031	0.208535	0.216906	-0.00837085
2013.1.16	N1D2V1	0.4587	7	0.291667	0.166	1.031	0.161009	0.152868	0.00814119
2013.1.16	N1D2V1	0.4587	8	0.333333	0.103033	1.031	0.0999353	0.101922	-0.00198688
2013.1.16	N1D2V1	0.4587	9	0.375	0.061	1.031	0.0591659	0.0640703	-0.00490445
2015/2/4	N1D2V1	0.496249	6	0.157895	1.029	15.176	0.0678044	0.0689737	-0.00116926
2015/2/4	N1D2V1	0.496249	7	0.184211	1.493	15.176	0.098379	0.0949026	0.00347639
2015/2/4	N1D2V1	0.496249	8	0.210526	1.309	15.176	0.0862546	0.120832	-0.034577
2015/2/4	N1D2V1	0.496249	9	0.236842	1.74367	15.176	0.114896	0.146761	-0.0318642
2015/2/4	N1D2V1	0.496249	10	0.263158	1.70633	15.176	0.112436	0.189886	-0.0774496
2015/2/4	N1D2V1	0.496249	11	0.289474	1.684	15.176	0.110965	0.15389	-0.0429255
2015/2/4	N1D2V1	0.496249	12	0.315789	1.63	15.176	0.107406	0.124718	-0.0173116
2015/2/4	N1D2V1	0.496249	13	0.342105	1.247	15.176	0.0821692	0.101076	-0.0189066
2015/2/4	N1D2V1	0.496249	14	0.368421	0.847667	15.176	0.0558557	0.0819154	-0.0260596
2015/2/4	N1D2V1	0.496249	15	0.394737	0.704	15.176	0.046389	0.0663871	-0.0199981
2015/2/4	N1D2V1	0.496249	16	0.421053	0.481333	15.176	0.0317167	0.0538024	-0.0220857
2015/2/4	N1D2V1	0.496249	17	0.447368	0.384667	15.176	0.025347	0.0436034	-0.0182563
2015/2/4	N1D2V1	0.496249	18	0.473684	0.286	15.176	0.0188455	0.0353377	-0.0164921
2015/2/4	N1D2V1	0.496249	19	0.5	0.233	15.176	0.0153532	0.0286389	-0.0132857
2015/2/4	N1D2V1	0.496249	20	0.526316	0.182	15.176	0.0119926	0.02321	-0.0112173
2015/2/4	N1D2V1	0.496249	21	0.552632	0.112	15.176	0.00738007	0.0188102	-0.0114301
2015/2/4	N1D2V1	0.496249	22	0.578947	0.103	15.176	0.00678703	0.0152444	-0.00845738
2014/12/17	N1D2V3	0.40673	4	0.102564	0.333333	12.6923	0.0262626	0.0259077	0.00035495
2014/12/17	N1D2V3	0.40673	5	0.128205	0.712	12.6923	0.056097	0.0729846	-0.0168876
2014/12/17	N1D2V3	0.40673	6	0.153846	1.176	12.6923	0.0926546	0.120062	-0.0274069
2014/12/17	N1D2V3	0.40673	7	0.179487	1.567	12.6923	0.123461	0.167138	-0.0436778
2014/12/17	N1D2V3	0.40673	8	0.205128	2.08667	12.6923	0.164404	0.214215	-0.0498112
2014/12/17	N1D2V3	0.40673	9	0.230769	1.77333	12.6923	0.139717	0.216485	-0.0767674
2014/12/17	N1D2V3	0.40673	10	0.25641	1.52133	12.6923	0.119863	0.184272	-0.0644091
2014/12/17	N1D2V3	0.40673	11	0.282051	1.493	12.6923	0.11763	0.152059	-0.0344286
2014/12/17	N1D2V3	0.40673	12	0.307692	1.189	12.6923	0.0936788	0.119846	-0.0261673
2014/12/17	N1D2V3	0.40673	13	0.333333	0.763	12.6923	0.0601152	0.0876333	-0.0275181
2014/12/17	N1D2V3	0.40673	14	0.358974	0.426	12.6923	0.0335637	0.0554205	-0.0218569
2014/12/17	N1D2V3	0.40673	15	0.394737	0.213	12.6923	0.0167818	0.0104921	0.00628972
2013.1.16	N1D2V3	0.4587	3	0.130435	0.106	1.278	0.0829421	0.0656757	0.0172663
2013.1.16	N1D2V3	0.4587	4	0.173913	0.227	1.1473	0.197856	0.130606	0.0672502
2013.1.16	N1D2V3	0.4587	5	0.217391	0.267	1.1473	0.23272	0.180969	0.0517512
2013.1.16	N1D2V3	0.4587	6	0.26087	0.235	1.1473	0.204829	0.198938	0.00589054
2013.1.16	N1D2V3	0.4587	7	0.304348	0.156667	1.1473	0.136552	0.135976	0.000576115
2013.1.16	N1D2V3	0.4587	8	0.347826	0.133333	1.1473	0.116215	0.0872713	0.0289436
2013.1.16	N1D2V3	0.4587	9	0.391304	0.0911	1.1473	0.0794038	0.0528229	0.0265809
2013.1.16	N1D2V3	0.4587	10	0.434783	0.062	1.1473	0.0540399	0.0326312	0.0214087
2015/2/4	N1D2V3	0.496249	8	0.205128	2.064	17.4012	0.118613	0.115513	0.00309969
2015/2/4	N1D2V3	0.496249	9	0.230769	2.401	17.4012	0.137979	0.140777	-0.00279793
2015/2/4	N1D2V3	0.496249	10	0.25641	2.736	17.4012	0.157231	0.166041	-0.00881049
2015/2/4	N1D2V3	0.496249	11	0.282051	3.17033	17.4012	0.182191	0.191305	-0.00911463
2015/2/4	N1D2V3	0.496249	12	0.307692	2.22333	17.4012	0.127769	0.13305	-0.00528134
2015/2/4	N1D2V3	0.496249	13	0.333333	1.69667	17.4012	0.0975029	0.108411	-0.0109085
2015/2/4	N1D2V3	0.496249	14	0.358974	1.517	17.4012	0.0871779	0.0883351	-0.0011572
2015/2/4	N1D2V3	0.496249	15	0.384615	0.976333	17.4012	0.0561072	0.0719767	-0.0158695
2015/2/4	N1D2V3	0.496249	16	0.410256	0.698333	17.4012	0.0401313	0.0586477	-0.0185163
2015/2/4	N1D2V3	0.496249	17	0.435897	0.486333	17.4012	0.0279483	0.047787	-0.0198387
2015/2/4	N1D2V3	0.496249	18	0.461538	0.222	17.4012	0.0127577	0.0389375	-0.0261798
2015/2/4	N1D2V3	0.496249	19	0.487179	0.168333	17.4012	0.00967366	0.0317268	-0.0220532
2015/2/4	N1D2V3	0.496249	20	0.512821	0.1325	17.4012	0.00761442	0.0258515	-0.0182371
2015/2/4	N1D2V3	0.496249	21	0.538462	0.112	17.4012	0.00643634	0.0210642	-0.0146278
2015/2/4	N1D2V3	0.496249	22	0.578947	0.079	17.4012	0.00453992	0.0152444	-0.0107045
2014/12/17	N2D2V1	0.40673	4	0.108108	0.473	13.781	0.0343226	0.0360865	-0.00176387
2014/12/17	N2D2V1	0.40673	5	0.135135	0.861133	13.781	0.062487	0.0857081	-0.0232211
2014/12/17	N2D2V1	0.40673	6	0.162162	1.39507	13.781	0.101231	0.13533	-0.0340986
2014/12/17	N2D2V1	0.40673	7	0.189189	2.13667	13.781	0.155044	0.184951	-0.029907
2014/12/17	N2D2V1	0.40673	8	0.216216	2.59603	13.781	0.188378	0.234573	-0.0461953
2014/12/17	N2D2V1	0.40673	9	0.243243	2.24773	13.781	0.163104	0.200814	-0.0377097
2014/12/17	N2D2V1	0.40673	10	0.27027	1.96667	13.781	0.142709	0.166859	-0.0241509
2014/12/17	N2D2V1	0.40673	11	0.297297	1.491	13.781	0.108192	0.132905	-0.024713
2014/12/17	N2D2V1	0.40673	12	0.324324	0.977	13.781	0.0708947	0.0989514	-0.0280566
2014/12/17	N2D2V1	0.40673	13	0.351351	0.693	13.781	0.0502866	0.0649973	-0.0147107
2014/12/17	N2D2V1	0.40673	14	0.378378	0.305667	13.781	0.0221803	0.0310432	-0.00886295
2013.1.16	N2D2V1	0.4587	3	0.115385	0.061	0.913	0.0668127	0.0380044	0.0288083
2013.1.16	N2D2V1	0.4587	4	0.153846	0.107	0.913	0.117196	0.102934	0.0142618
2013.1.16	N2D2V1	0.4587	5	0.192308	0.134	0.913	0.146769	0.153298	-0.00652885
2013.1.16	N2D2V1	0.4587	6	0.230769	0.215	0.913	0.235487	0.250879	-0.0153913
2013.1.16	N2D2V1	0.4587	7	0.269231	0.1631	0.913	0.178642	0.185723	-0.00708109
2013.1.16	N2D2V1	0.4587	8	0.307692	0.115667	0.913	0.126689	0.131724	-0.0050351
2013.1.16	N2D2V1	0.4587	9	0.346154	0.079	0.913	0.0865279	0.0888809	-0.00235299
2013.1.16	N2D2V1	0.4587	10	0.384615	0.038	0.913	0.041621	0.0571947	-0.0155736
2015/2/4	N2D2V1	0.496249	7	0.189189	0.96685	13.7372	0.0703819	0.0998081	-0.0294262
2015/2/4	N2D2V1	0.496249	8	0.216216	1.49833	13.7372	0.109071	0.126438	-0.0173666
2015/2/4	N2D2V1	0.496249	9	0.243243	1.914	13.7372	0.13933	0.153068	-0.0137379
2015/2/4	N2D2V1	0.496249	10	0.27027	2.323	13.7372	0.169103	0.1794	-0.010297
2015/2/4	N2D2V1	0.496249	11	0.297297	1.95367	13.7372	0.142217	0.144568	-0.00235108
2015/2/4	N2D2V1	0.496249	12	0.324324	1.63767	13.7372	0.119214	0.1165	0.00271446
2015/2/4	N2D2V1	0.496249	13	0.351351	1.453	13.7372	0.105771	0.0938805	0.0118907
2015/2/4	N2D2V1	0.496249	14	0.378378	1.08133	13.7372	0.0787157	0.075653	0.00306266
2015/2/4	N2D2V1	0.496249	15	0.405405	0.704667	13.7372	0.0512962	0.0609646	-0.00966833
2015/2/4	N2D2V1	0.496249	16	0.432432	0.568	13.7372	0.0413476	0.0491279	-0.00778036
2015/2/4	N2D2V1	0.496249	17	0.459459	0.294333	13.7372	0.021426	0.0395895	-0.0181635
2015/2/4	N2D2V1	0.496249	18	0.486486	0.157	13.7372	0.0114288	0.0319029	-0.0204741
2015/2/4	N2D2V1	0.496249	19	0.513514	0.0866667	13.7372	0.0063089	0.0257088	-0.0193999
2015/2/4	N2D2V1	0.496249	20	0.540541	0.048	13.7372	0.00349416	0.0207173	-0.0172231
2015/2/4	N2D2V1	0.496249	21	0.567568	0.049	13.7372	0.00356696	0.0166949	-0.0131279
2014/12/17	N2D2V3	0.40673	4	0.114286	0.617	9.268	0.0665732	0.0474286	0.0191446
2014/12/17	N2D2V3	0.40673	5	0.142857	0.850667	9.268	0.0917854	0.0998857	-0.00810036
2014/12/17	N2D2V3	0.40673	6	0.171429	1.464	9.268	0.157963	0.152343	0.00562003
2014/12/17	N2D2V3	0.40673	7	0.2	1.32167	9.268	0.142605	0.2048	-0.0621946
2014/12/17	N2D2V3	0.40673	8	0.228571	1.86533	9.268	0.201266	0.257257	-0.0559911
2014/12/17	N2D2V3	0.40673	9	0.257143	1.38933	9.268	0.149906	0.183351	-0.0334449
2014/12/17	N2D2V3	0.40673	10	0.285714	1.14933	9.268	0.124011	0.147457	-0.0234462
2014/12/17	N2D2V3	0.40673	11	0.314286	0.873333	9.268	0.094231	0.111563	-0.0173318
2014/12/17	N2D2V3	0.40673	12	0.342857	0.566667	9.268	0.0611423	0.0756686	-0.0145263
2014/12/17	N2D2V3	0.40673	13	0.371429	0.376667	9.268	0.0406416	0.0397743	0.000867349
2015/2/4	N2D2V3	0.496249	7	0.2	1.255	14.6868	0.0854509	0.11046	-0.0250091
2015/2/4	N2D2V3	0.496249	8	0.228571	1.5	14.6868	0.102133	0.138611	-0.0364789
2015/2/4	N2D2V3	0.496249	9	0.257143	2.325	14.6868	0.158305	0.166763	-0.00845744
2015/2/4	N2D2V3	0.496249	10	0.285714	2.49	14.6868	0.16954	0.158581	0.010959
2015/2/4	N2D2V3	0.496249	11	0.314286	2.23933	14.6868	0.152473	0.126225	0.0262476
2015/2/4	N2D2V3	0.496249	12	0.342857	1.76133	14.6868	0.119926	0.100471	0.0194556
2015/2/4	N2D2V3	0.496249	13	0.371429	1.17	14.6868	0.0796634	0.0799711	-0.000307762
2015/2/4	N2D2V3	0.496249	14	0.4	0.851667	14.6868	0.0579886	0.0636542	-0.00566565
2015/2/4	N2D2V3	0.496249	15	0.428571	0.535333	14.6868	0.03645	0.0506665	-0.0142166
2015/2/4	N2D2V3	0.496249	16	0.457143	0.295	14.6868	0.0200861	0.0403288	-0.0202427
2015/2/4	N2D2V3	0.496249	17	0.485714	0.146667	14.6868	0.00998629	0.0321003	-0.022114
2015/2/4	N2D2V3	0.496249	18	0.514286	0.0745	14.6868	0.00507258	0.0255507	-0.0204781
2015/2/4	N2D2V3	0.496249	19	0.542857	0.043	14.6868	0.0029278	0.0203375	-0.0174097
2014/12/17	N3D2V1	0.40673	5	0.135135	0.931	11.6593	0.0798504	0.0857081	-0.00585769
2014/12/17	N3D2V1	0.40673	6	0.162162	1.377	11.6593	0.118103	0.13533	-0.0172266
2014/12/17	N3D2V1	0.40673	7	0.189189	1.923	11.6593	0.164933	0.184951	-0.0200186
2014/12/17	N3D2V1	0.40673	8	0.216216	2.65363	11.6593	0.227598	0.234573	-0.00697498
2014/12/17	N3D2V1	0.40673	9	0.243243	2.318	11.6593	0.198811	0.200814	-0.00200226
2014/12/17	N3D2V1	0.40673	10	0.27027	1.917	11.6593	0.164418	0.166859	-0.00244136
2014/12/17	N3D2V1	0.40673	11	0.297297	1.42833	11.6593	0.122506	0.132905	-0.0103995
2014/12/17	N3D2V1	0.40673	12	0.324324	1.165	11.6593	0.0999202	0.0989514	0.000968884
2014/12/17	N3D2V1	0.40673	13	0.351351	0.707333	11.6593	0.0606669	0.0649973	-0.00433042
2014/12/17	N3D2V1	0.40673	14	0.378378	0.389333	11.6593	0.0333925	0.0310432	0.00234927
2015/2/4	N3D2V1	0.496249	9	0.243243	2.149	15.9273	0.134926	0.153068	-0.018142
2015/2/4	N3D2V1	0.496249	10	0.27027	2.573	15.9273	0.161547	0.1794	-0.0178533
2015/2/4	N3D2V1	0.496249	11	0.297297	2.297	15.9273	0.144218	0.144568	-0.000350533
2015/2/4	N3D2V1	0.496249	12	0.324324	1.847	15.9273	0.115964	0.1165	-0.00053513
2015/2/4	N3D2V1	0.496249	13	0.351351	1.611	15.9273	0.101147	0.0938805	0.00726661
2015/2/4	N3D2V1	0.496249	14	0.378378	1.327	15.9273	0.0833161	0.075653	0.00766303
2015/2/4	N3D2V1	0.496249	15	0.405405	1.117	15.9273	0.0701312	0.0609646	0.0091666
2015/2/4	N3D2V1	0.496249	16	0.432432	0.843	15.9273	0.052928	0.0491279	0.00380005
2015/2/4	N3D2V1	0.496249	17	0.459459	0.712	15.9273	0.0447031	0.0395895	0.00511366
2015/2/4	N3D2V1	0.496249	18	0.486486	0.523333	15.9273	0.0328576	0.0319029	0.00095469
2015/2/4	N3D2V1	0.496249	19	0.513514	0.372667	15.9273	0.023398	0.0257088	-0.00231082
2015/2/4	N3D2V1	0.496249	20	0.540541	0.208	15.9273	0.0130593	0.0207173	-0.00765795
2015/2/4	N3D2V1	0.496249	21	0.567568	0.143	15.9273	0.0089783	0.0166949	-0.00771661
2015/2/4	N3D2V1	0.496249	22	0.594595	0.095	15.9273	0.0059646	0.0134535	-0.00748889
2015/2/4	N3D2V1	0.496249	23	0.621622	0.069	15.9273	0.00433218	0.0108414	-0.00650923
2015/2/4	N3D2V1	0.496249	24	0.648649	0.04	15.9273	0.00251141	0.00873649	-0.00622508
2014/12/17	N3D2V3	0.40673	4	0.111111	0.364	8.3417	0.0436362	0.0416	0.00203619
2014/12/17	N3D2V3	0.40673	5	0.138889	0.679333	8.3417	0.0814382	0.0926	-0.0111618
2014/12/17	N3D2V3	0.40673	6	0.166667	1.271	8.3417	0.152367	0.1436	0.00876702
2014/12/17	N3D2V3	0.40673	7	0.194444	1.42167	8.3417	0.170429	0.1946	-0.0241711
2014/12/17	N3D2V3	0.40673	8	0.222222	1.48733	8.3417	0.178301	0.2456	-0.067299
2014/12/17	N3D2V3	0.40673	9	0.25	1.193	8.3417	0.143016	0.192325	-0.0493086
2014/12/17	N3D2V3	0.40673	10	0.277778	0.951667	8.3417	0.114085	0.157428	-0.0433423
2014/12/17	N3D2V3	0.40673	11	0.305556	0.812367	8.3417	0.0973862	0.122531	-0.0251443
2014/12/17	N3D2V3	0.40673	12	0.333333	0.641	8.3417	0.0768428	0.0876333	-0.0107905
2014/12/17	N3D2V3	0.40673	13	0.351351	0.399	8.3417	0.047832	0.0649973	-0.0171653
2014/12/17	N3D2V3	0.40673	14	0.378378	0.031	8.3417	0.00371627	0.0310432	-0.027327
2015/2/4	N3D2V3	0.496249	7	0.194444	1.6015	17.679	0.0905877	0.104986	-0.0143984
2015/2/4	N3D2V3	0.496249	8	0.222222	2.15167	17.679	0.121707	0.132356	-0.0106481
2015/2/4	N3D2V3	0.496249	9	0.25	2.75133	17.679	0.155627	0.159725	-0.0040978
2015/2/4	N3D2V3	0.496249	10	0.277778	2.64933	17.679	0.149858	0.168959	-0.0191011
2015/2/4	N3D2V3	0.496249	11	0.305556	2.37267	17.679	0.134208	0.13534	-0.00113226
2015/2/4	N3D2V3	0.496249	12	0.333333	1.896	17.679	0.107246	0.108411	-0.00116542
2015/2/4	N3D2V3	0.496249	13	0.361111	1.34833	17.679	0.0762675	0.0868403	-0.0105728
2015/2/4	N3D2V3	0.496249	14	0.388889	0.918	17.679	0.051926	0.0695614	-0.0176354
2015/2/4	N3D2V3	0.496249	15	0.416667	0.583333	17.679	0.0329958	0.0557206	-0.0227247
2015/2/4	N3D2V3	0.496249	16	0.444444	0.456667	17.679	0.025831	0.0446336	-0.0188026
2015/2/4	N3D2V3	0.496249	17	0.472222	0.411033	17.679	0.0232498	0.0357527	-0.0125029
2015/2/4	N3D2V3	0.496249	18	0.5	0.357333	17.679	0.0202123	0.0286389	-0.00842659
2015/2/4	N3D2V3	0.496249	19	0.527778	0.285	17.679	0.0161208	0.0229405	-0.00681969
2015/2/4	N3D2V3	0.496249	20	0.555556	0.176	17.679	0.00995531	0.018376	-0.00842065
2015/2/4	N3D2V3	0.496249	21	0.583333	0.113	17.679	0.00639176	0.0147196	-0.00832787
2014/12/17	N4D2V1	0.40673	4	0.105263	0.255333	8.5637	0.0298158	0.0308632	-0.00104739
2014/12/17	N4D2V1	0.40673	5	0.131579	0.524333	8.5637	0.0612274	0.0791789	-0.0179515
2014/12/17	N4D2V1	0.40673	6	0.157895	0.894	8.5637	0.104394	0.127495	-0.0231006
2014/12/17	N4D2V1	0.40673	7	0.184211	1.29067	8.5637	0.150714	0.175811	-0.0250969
2014/12/17	N4D2V1	0.40673	8	0.210526	1.80367	8.5637	0.210618	0.224126	-0.0135086
2014/12/17	N4D2V1	0.40673	9	0.236842	1.59467	8.5637	0.186212	0.208855	-0.0226429
2014/12/17	N4D2V1	0.40673	10	0.263158	1.376	8.5637	0.160678	0.175795	-0.0151165
2014/12/17	N4D2V1	0.40673	11	0.289474	1.101	8.5637	0.128566	0.142734	-0.0141683
2014/12/17	N4D2V1	0.40673	12	0.315789	0.8441	8.5637	0.0985672	0.109674	-0.0111065
2014/12/17	N4D2V1	0.40673	13	0.342105	0.421	8.5637	0.049161	0.0766132	-0.0274522
2014/12/17	N4D2V1	0.40673	14	0.368421	0.264	8.5637	0.0308278	0.0435526	-0.0127248
2015/2/4	N4D2V1	0.496249	8	0.210526	1.398	18.0243	0.077562	0.120832	-0.0432696
2015/2/4	N4D2V1	0.496249	9	0.236842	1.729	18.0243	0.0959261	0.146761	-0.0508345
2015/2/4	N4D2V1	0.496249	10	0.263158	2.222	18.0243	0.123278	0.172689	-0.0494115
2015/2/4	N4D2V1	0.496249	11	0.289474	2.52867	18.0243	0.140292	0.15389	-0.0135981
2015/2/4	N4D2V1	0.496249	12	0.315789	2.35167	18.0243	0.130472	0.124718	0.00575401
2015/2/4	N4D2V1	0.496249	13	0.342105	1.98467	18.0243	0.110111	0.101076	0.00903478
2015/2/4	N4D2V1	0.496249	14	0.368421	1.854	18.0243	0.102861	0.0819154	0.0209458
2015/2/4	N4D2V1	0.496249	15	0.394737	1.477	18.0243	0.0819449	0.0663871	0.0155578
2015/2/4	N4D2V1	0.496249	16	0.421053	1.21567	18.0243	0.067446	0.0538024	0.0136436
2015/2/4	N4D2V1	0.496249	17	0.447368	0.831667	18.0243	0.0461414	0.0436034	0.00253806
2015/2/4	N4D2V1	0.496249	18	0.473684	0.381333	18.0243	0.0211566	0.0353377	-0.0141811
2015/2/4	N4D2V1	0.496249	19	0.5	0.175667	18.0243	0.0097461	0.0286389	-0.0188928
2015/2/4	N4D2V1	0.496249	20	0.526316	0.134667	18.0243	0.0074714	0.02321	-0.0157386
2015/2/4	N4D2V1	0.496249	21	0.552632	0.0683333	18.0243	0.00379118	0.0188102	-0.015019
2015/2/4	N4D2V1	0.496249	22	0.578947	0.145	18.0243	0.0080447	0.0152444	-0.00719972
2015/2/4	N4D2V1	0.496249	23	0.605263	0.127	18.0243	0.00704604	0.0123546	-0.00530856
2014/12/17	N4D2V3	0.40673	4	0.108108	0.321	9.3387	0.0343731	0.0360865	-0.00171339
2014/12/17	N4D2V3	0.40673	5	0.135135	0.716667	9.3387	0.0767416	0.0857081	-0.00896652
2014/12/17	N4D2V3	0.40673	6	0.162162	1.13333	9.3387	0.121359	0.13533	-0.0139709
2014/12/17	N4D2V3	0.40673	7	0.189189	1.38733	9.3387	0.148557	0.184951	-0.0363939
2014/12/17	N4D2V3	0.40673	8	0.216216	1.97197	9.3387	0.211161	0.234573	-0.0234122
2014/12/17	N4D2V3	0.40673	9	0.243243	1.57133	9.3387	0.16826	0.200814	-0.0325531
2014/12/17	N4D2V3	0.40673	10	0.27027	1.16477	9.3387	0.124725	0.166859	-0.0421347
2014/12/17	N4D2V3	0.40673	11	0.297297	0.876667	9.3387	0.0938746	0.132905	-0.0390308
2014/12/17	N4D2V3	0.40673	12	0.324324	0.682	9.3387	0.0730294	0.0989514	-0.0259219
2014/12/17	N4D2V3	0.40673	13	0.351351	0.479	9.3387	0.0512919	0.0649973	-0.0137054
2014/12/17	N4D2V3	0.40673	14	0.378378	0.276	9.3387	0.0295544	0.0310432	-0.00148881
2015/2/4	N4D2V3	0.496249	8	0.216216	1.529	17.2408	0.088685	0.126438	-0.0377529
2015/2/4	N4D2V3	0.496249	9	0.243243	2.31067	17.2408	0.134023	0.153068	-0.0190444
2015/2/4	N4D2V3	0.496249	10	0.27027	2.23867	17.2408	0.129847	0.1794	-0.0495528
2015/2/4	N4D2V3	0.496249	11	0.297297	2.61267	17.2408	0.15154	0.144568	0.00697144
2015/2/4	N4D2V3	0.496249	12	0.324324	2.18867	17.2408	0.126947	0.1165	0.0104474
2015/2/4	N4D2V3	0.496249	13	0.351351	1.91467	17.2408	0.111054	0.0938805	0.0171739
2015/2/4	N4D2V3	0.496249	14	0.378378	1.511	17.2408	0.0876409	0.075653	0.0119879
2015/2/4	N4D2V3	0.496249	15	0.405405	1.09167	17.2408	0.0633188	0.0609646	0.00235423
2015/2/4	N4D2V3	0.496249	16	0.432432	0.714333	17.2408	0.0414327	0.0491279	-0.00769521
2015/2/4	N4D2V3	0.496249	17	0.459459	0.493333	17.2408	0.0286143	0.0395895	-0.0109752
2015/2/4	N4D2V3	0.496249	18	0.486486	0.318333	17.2408	0.018464	0.0319029	-0.013439
2015/2/4	N4D2V3	0.496249	19	0.513514	0.276333	17.2408	0.0160279	0.0257088	-0.00968093
2015/2/4	N4D2V3	0.496249	20	0.540541	0.295	17.2408	0.0171106	0.0207173	-0.00360671
2015/2/4	N4D2V3	0.496249	21	0.567568	0.198	17.2408	0.0114844	0.0166949	-0.00521052
2015/2/4	N4D2V3	0.496249	22	0.594595	0.191	17.2408	0.0110784	0.0134535	-0.00237512
2015/2/4	N4D2V3	0.496249	23	0.621622	0.137	17.2408	0.00794627	0.0108414	-0.00289515

## Sheet: Budding and bolting stage
Date	Treatment	nDPD	Leaf rank	Normalized leaf rank	Leaf biomass	Total leaf biomass	leaf biomass partitioning coefficient	Simulated value					0			0.061
2013.3.18	N0D1V1	0.7385	4	0.22	0.114	3.42	0.0333333	0.0303733	8.76168e-06	0.0303733	0.00296001		0.16
2013.3.18	N0D1V1	0.7385	5	0.263158	0.156	3.42	0.045614	0.0431413	6.11455e-06	0.0431413	0.00247276
2013.3.18	N0D1V1	0.7385	6	0.315789	0.185	3.42	0.0540936	0.058774	2.19061e-05	0.058774	-0.00468039	da	0.0069
2013.3.18	N0D1V1	0.7385	7	0.368421	0.257	3.42	0.0751462	0.0744748	4.50787e-07	0.0744748	0.000671407	RMSE	0.0158655
2013.3.18	N0D1V1	0.7385	8	0.421053	0.337	3.42	0.098538	0.0902438	6.87945e-05	0.0902438	0.00829424	dap	0.113115
2013.3.18	N0D1V1	0.7385	9	0.473684	0.405	3.42	0.118421	0.106081	0.00015228	0.106081	0.0123402	r	0.93566
2013.3.18	N0D1V1	0.7385	10	0.526316	0.435	3.42	0.127193	0.103716	0.000551153	0.0998039	0.0273891
2013.3.18	N0D1V1	0.7385	11	0.578947	0.346	3.42	0.10117	0.0794629	0.000471181	0.0773981	0.0237715
2013.3.18	N0D1V1	0.7385	12	0.631579	0.2755	3.42	0.0805556	0.0585612	0.000483751	0.0579075	0.0226481
2013.3.18	N0D1V1	0.7385	13	0.684211	0.2205	3.42	0.0644737	0.0410114	0.000550481	0.0413321	0.0231416
2013.3.18	N0D1V1	0.7385	14	0.736842	0.145	3.42	0.0423977	0.0268133	0.000242872	0.027672	0.0147256
2013.3.18	N0D1V1	0.7385	15	0.789474	0.105	3.42	0.0307018	0.015967	0.000217112	0.0169271	0.0137746
2013.3.18	N0D1V1	0.7385	16	0.842105	0.065	3.42	0.0190058	0.00847258	0.00011095	0.00909751	0.00990834
2013.3.18	N0D1V1	0.7385	17	0.894737	0.0345	3.42	0.0100877	0.00432992	3.31523e-05	0.0041831	0.00590462
2013.3.18	N0D1V1	0.7385	18	0.947368	0.0175	3.42	0.00511696	0.00353906	2.48977e-06	0.00218393	0.00293303
2013.3.18	N0D1V1	0.7385	19	1	0.02	3.42	0.00584795	0.0061	6.35276e-08	0.0031	0.00274795
2013.3.11	N0D1V3	0.7064	4	0.222222	0.204	3.6076	0.0565473	0.0582222	2.8054e-06	0.0582222	-0.00167493
2013.3.11	N0D1V3	0.7064	5	0.277778	0.265	3.6076	0.073456	0.0727778	4.60036e-07	0.0727778	0.000678259
2013.3.11	N0D1V3	0.7064	6	0.333333	0.32	3.6076	0.0887016	0.0873333	1.87224e-06	0.0873333	0.0013683
2013.3.11	N0D1V3	0.7064	7	0.388889	0.375	3.6076	0.103947	0.101889	4.23674e-06	0.101889	0.00205833
2013.3.11	N0D1V3	0.7064	8	0.444444	0.46	3.6076	0.127509	0.116444	0.000122415	0.116444	0.0110641
2013.3.11	N0D1V3	0.7064	9	0.5	0.375	3.6076	0.103947	0.082535	0.000458483	0.082535	0.0214122
2013.3.11	N0D1V3	0.7064	10	0.555556	0.308	3.6076	0.0853753	0.0616137	0.000564614	0.0532745	0.0321008
2013.3.11	N0D1V3	0.7064	11	0.611111	0.239	3.6076	0.066249	0.0438498	0.000501725	0.0355783	0.0306707
2013.3.11	N0D1V3	0.7064	12	0.666667	0.195	3.6076	0.0540526	0.0292433	0.000615498	0.0237603	0.0302923
2013.3.11	N0D1V3	0.7064	13	0.722222	0.121	3.6076	0.0335403	0.0177943	0.000247938	0.0158678	0.0176725
2013.3.11	N0D1V3	0.7064	14	0.777778	0.107	3.6076	0.0296596	0.00950259	0.000406305	0.010597	0.0190626
2013.3.11	N0D1V3	0.7064	15	0.833333	0.0775	3.6076	0.0214824	0.00436833	0.000292892	0.00707698	0.0144054
2013.3.11	N0D1V3	0.7064	16	0.888889	0.083	3.6076	0.023007	0.00239148	0.000424999	0.00472622	0.0182808
2013.3.11	N0D1V3	0.7064	17	0.944444	0.065	3.6076	0.0180175	0.00357204	0.000208672	0.00315631	0.0148612
2013.3.11	N0D1V3	0.7064	18	1	0.032	3.6076	0.00887016	0.00791	9.21913e-07	0.00210788	0.00676229
2013.2.26	N0D2V1	0.6468	4	0.166667	0.126	2.69217	0.0468024	0.0436667	9.83278e-06	0.0197698	0.0270326
2013.2.26	N0D2V1	0.6468	5	0.208333	0.145	2.69217	0.0538599	0.0545833	5.2336e-07	0.0281054	0.0257545
2013.2.26	N0D2V1	0.6468	6	0.25	0.203	2.69217	0.0754039	0.0655	9.80864e-05	0.0374652	0.0379387
2013.2.26	N0D2V1	0.6468	7	0.291667	0.235	2.69217	0.0872902	0.0764167	0.000118233	0.0477723	0.0395179
2013.2.26	N0D2V1	0.6468	8	0.333333	0.271	2.69217	0.100662	0.0873333	0.000177661	0.0589666	0.0416957
2013.2.26	N0D2V1	0.6468	9	0.375	0.313	2.69217	0.116263	0.09825	0.000324471	0.0709991	0.045264
2013.2.26	N0D2V1	0.6468	10	0.416667	0.297	2.69217	0.11032	0.109167	1.33001e-06	0.109963	0.000356443
2013.2.26	N0D2V1	0.6468	11	0.458333	0.265	2.69217	0.0984336	0.100298	3.47604e-06	0.107983	-0.00954926
2013.2.26	N0D2V1	0.6468	12	0.5	0.234	2.69217	0.0869187	0.082535	1.92171e-05	0.0797727	0.00714606
2013.2.26	N0D2V1	0.6468	13	0.541667	0.181	2.69217	0.067232	0.066548	4.67841e-07	0.0589323	0.00829971
2013.2.26	N0D2V1	0.6468	14	0.58	0.153	2.69217	0.0568315	0.0534086	1.17161e-05	0.0446039	0.0122276
2013.3.18	N0D2V1	0.7385	5	0.208333	0.4655	8.8985	0.0523122	0.0269297	0.000644271	0.0269297	0.0253825
2013.3.18	N0D2V1	0.7385	6	0.25	0.588	8.8985	0.0660786	0.0392437	0.000720107	0.0392437	0.0268348
2013.3.18	N0D2V1	0.7385	7	0.291667	0.7055	8.8985	0.079283	0.0516005	0.000766321	0.0516005	0.0276825
2013.3.18	N0D2V1	0.7385	8	0.333333	0.752	8.8985	0.0845086	0.064	0.000420604	0.064	0.0205086
2013.3.18	N0D2V1	0.7385	9	0.375	0.802	8.8985	0.0901275	0.0764422	0.000187289	0.0764422	0.0136854
2013.3.18	N0D2V1	0.7385	10	0.416667	0.925	8.8985	0.10395	0.0889271	0.000225691	0.0889271	0.015023
2013.3.18	N0D2V1	0.7385	11	0.458333	0.9915	8.8985	0.111423	0.101455	9.93727e-05	0.101455	0.00996859
2013.3.18	N0D2V1	0.7385	12	0.5	0.823	8.8985	0.0924875	0.114025	0.000463864	0.114025	-0.0215375
2013.3.18	N0D2V1	0.7385	13	0.541667	0.7585	8.8985	0.0852391	0.0962962	0.000122259	0.0929677	-0.00772862
2013.3.18	N0D2V1	0.7385	14	0.583333	0.5735	8.8985	0.0644491	0.0775931	0.000172765	0.0756625	-0.0112134
2013.3.18	N0D2V1	0.7385	15	0.625	0.4805	8.8985	0.0539979	0.0609906	4.88987e-05	0.0601844	-0.00618651
2013.3.18	N0D2V1	0.7385	16	0.666667	0.366	8.8985	0.0411305	0.0464889	2.8712e-05	0.0465333	-0.00540281
2013.3.18	N0D2V1	0.7385	17	0.708333	0.2485	8.8985	0.0279261	0.0340878	3.79677e-05	0.0347094	-0.00678332
2013.3.18	N0D2V1	0.7385	18	0.75	0.179	8.8985	0.0201157	0.0237875	1.34817e-05	0.0247125	-0.00459675
2013.3.18	N0D2V1	0.7385	19	0.791667	0.104	8.8985	0.0116874	0.0155878	1.52138e-05	0.0165427	-0.00485535
2013.3.18	N0D2V1	0.7385	20	0.833333	0.072	8.8985	0.00809125	0.00948889	1.95339e-06	0.0102	-0.00210875
2013.3.18	N0D2V1	0.7385	21	0.875	0.056	8.8985	0.0062932	0.00549062	6.44119e-07	0.00568437	0.00060882
2013.3.18	N0D2V1	0.7385	22	0.916667	0.03	8.8985	0.00337135	0.00359306	4.91513e-08	0.00299583	0.000375521
2013.3.18	N0D2V1	0.7385	23	0.958333	0.016	8.8985	0.00179806	0.00379618	3.9925e-06	0.00213437	-0.000336319
2013.3.11	N0D2V3	0.7064	4	0.222222	0.193	5.245	0.0367969	0.0582222	0.000459042	0.0583163	-0.0215194
2013.3.11	N0D2V3	0.7064	5	0.263158	0.275	5.245	0.0524309	0.0689474	0.000272794	0.069164	-0.0167331
2013.3.11	N0D2V3	0.7064	6	0.315789	0.3615	5.245	0.0689228	0.0827368	0.000190828	0.0831331	-0.0142103
2013.3.11	N0D2V3	0.7064	7	0.368421	0.5585	5.245	0.106482	0.0965263	9.91229e-05	0.0971232	0.00935912
2013.3.11	N0D2V3	0.7064	8	0.421053	0.695	5.245	0.132507	0.110316	0.000492456	0.141584	-0.00907661
2013.3.11	N0D2V3	0.7064	9	0.473684	0.634	5.245	0.120877	0.0935471	0.000746924	0.0965845	0.0242926
2013.3.11	N0D2V3	0.7064	10	0.526316	0.565	5.245	0.107722	0.0722313	0.00125956	0.0658872	0.0418344
2013.3.11	N0D2V3	0.7064	11	0.578947	0.495	5.245	0.0943756	0.0537493	0.00165049	0.0449464	0.0494292
2013.3.11	N0D2V3	0.7064	12	0.631579	0.332	5.245	0.0632984	0.0381011	0.000634901	0.0306612	0.0326372
2013.3.11	N0D2V3	0.7064	13	0.684211	0.265	5.245	0.0505243	0.0252867	0.000636935	0.0209162	0.0296081
2013.3.11	N0D2V3	0.7064	14	0.736842	0.177	5.245	0.0337464	0.0153061	0.000340045	0.0142684	0.019478
2013.3.11	N0D2V3	0.7064	15	0.789474	0.102	5.245	0.0194471	0.00815931	0.000127414	0.00973352	0.00971357
2013.3.11	N0D2V3	0.7064	16	0.842105	0.0415	5.245	0.0079123	0.00384629	1.65324e-05	0.00663993	0.00127236
2013.3.11	N0D2V3	0.7064	17	0.894737	0.045	5.245	0.0085796	0.00236706	3.85956e-05	0.00452958	0.00405002
2013.3.11	N0D2V3	0.7064	18	0.947368	0.026	5.245	0.0049571	0.00372163	1.52638e-06	0.00308995	0.00186715
2013.2.26	N0D2V3	0.6468	4	0.210526	0.113	1.6017	0.07055	0.0551579	0.000236918	0.0552202	0.0153299
2013.2.26	N0D2V3	0.6468	5	0.263158	0.137	1.6017	0.0855341	0.0689474	0.00027512	0.069164	0.0163701
2013.2.26	N0D2V3	0.6468	6	0.315789	0.198	1.6017	0.123619	0.0827368	0.00167132	0.0831331	0.0404856
2013.2.26	N0D2V3	0.6468	7	0.368421	0.216667	1.6017	0.135273	0.0965263	0.0015013	0.0971232	0.0381497
2013.2.26	N0D2V3	0.6468	8	0.421053	0.208667	1.6017	0.130278	0.110316	0.0003985	0.141584	-0.0113055
2013.2.26	N0D2V3	0.6468	9	0.473684	0.163333	1.6017	0.101975	0.0935471	7.10286e-05	0.0965845	0.00539051
2013.2.26	N0D2V3	0.6468	10	0.526316	0.129667	1.6017	0.0809557	0.0722313	7.61138e-05	0.0658872	0.0150685
2013.2.26	N0D2V3	0.6468	11	0.578947	0.094	1.6017	0.0586876	0.0537493	2.43869e-05	0.0449464	0.0137413
2013.2.26	N0D2V3	0.6468	12	0.631579	0.0613333	1.6017	0.0382926	0.0381011	3.66767e-08	0.0306612	0.00763149
2013.2.26	N0D2V3	0.6468	13	0.684211	0.038	1.6017	0.0237248	0.0252867	2.43965e-06	0.0209162	0.00280861
2013.2.26	N0D2V3	0.6468	14	0.72	0.022	1.6017	0.0137354	0.0181916	1.98577e-05	0.0161261	-0.00239072
2013.3.18	N0D3V1	0.7385	4	0.2	0.137	2.87	0.0477352	0.024472	0.000541176	0.024472	0.0232632
2013.3.18	N0D3V1	0.7385	5	0.25	0.185	2.87	0.0644599	0.0392437	0.000635856	0.0392437	0.0252162
2013.3.18	N0D3V1	0.7385	6	0.3	0.2255	2.87	0.0785714	0.054077	0.000599977	0.054077	0.0244944
2013.3.18	N0D3V1	0.7385	7	0.35	0.2815	2.87	0.0980836	0.0689717	0.000847501	0.0689717	0.0291119
2013.3.18	N0D3V1	0.7385	8	0.4	0.315	2.87	0.109756	0.083928	0.000667091	0.083928	0.0258281
2013.3.18	N0D3V1	0.7385	9	0.45	0.3395	2.87	0.118293	0.0989457	0.000374304	0.0989457	0.0193469
2013.3.18	N0D3V1	0.7385	10	0.5	0.319	2.87	0.11115	0.114025	8.26663e-06	0.114025	-0.00287517
2013.3.18	N0D3V1	0.7385	11	0.55	0.29	2.87	0.101045	0.0923875	7.49574e-05	0.0893605	0.0116848
2013.3.18	N0D3V1	0.7385	12	0.6	0.255	2.87	0.0888502	0.0707	0.000329429	0.069252	0.0195982
2013.3.18	N0D3V1	0.7385	13	0.65	0.1965	2.87	0.0684669	0.0520375	0.000269925	0.0517745	0.0166924
2013.3.18	N0D3V1	0.7385	14	0.7	0.1385	2.87	0.0482578	0.0364	0.000140608	0.036928	0.0113298
2013.3.18	N0D3V1	0.7385	15	0.75	0.067	2.87	0.0233449	0.0237875	1.95853e-07	0.0247125	-0.00136755
2013.3.18	N0D3V1	0.7385	16	0.8	0.049	2.87	0.0170732	0.0142	8.25511e-06	0.015128	0.00194517
2013.3.18	N0D3V1	0.7385	17	0.85	0.032	2.87	0.0111498	0.0076375	1.23364e-05	0.0081745	0.00297533
2013.3.18	N0D3V1	0.7385	18	0.9	0.02	2.87	0.00696864	0.0041	8.2291e-06	0.003852	0.00311664
2013.3.18	N0D3V1	0.7385	19	0.95	0.0105	2.87	0.00365854	0.0035875	5.0462e-09	0.0021605	0.00149804
2013.3.18	N0D3V1	0.7385	20	1	0.0089	2.87	0.00310105	0.0061	8.99373e-06	0.0031	1.0453e-06
2013.3.11	N0D3V3	0.7064	4	0.210526	0.288	5.121	0.056239	0.0551579	1.16882e-06	0.0552202	0.00101884
2013.3.11	N0D3V3	0.7064	5	0.263158	0.346	5.121	0.0675649	0.0689474	1.91114e-06	0.069164	-0.00159905
2013.3.11	N0D3V3	0.7064	6	0.315789	0.417	5.121	0.0814294	0.0827368	1.70938e-06	0.0831331	-0.00170367
2013.3.11	N0D3V3	0.7064	7	0.368421	0.5445	5.121	0.106327	0.0965263	9.60512e-05	0.0971232	0.00920365
2013.3.11	N0D3V3	0.7064	8	0.421053	0.578	5.121	0.112869	0.110316	6.51674e-06	0.111131	0.00173711
2013.3.11	N0D3V3	0.7064	9	0.473684	0.605	5.121	0.118141	0.0935371	0.00060535	0.0965845	0.0215565
2013.3.11	N0D3V3	0.7064	10	0.526316	0.5685	5.121	0.111013	0.0722213	0.00150483	0.0658872	0.0451263
2013.3.11	N0D3V3	0.7064	11	0.578947	0.477	5.121	0.0931459	0.0537393	0.00155287	0.0449464	0.0481995
2013.3.11	N0D3V3	0.7064	12	0.631579	0.407	5.121	0.0794767	0.0380911	0.00171276	0.0306612	0.0488155
2013.3.11	N0D3V3	0.7064	13	0.684211	0.3545	5.121	0.0692248	0.0252767	0.00193143	0.0209162	0.0483086
2013.3.11	N0D3V3	0.7064	14	0.736842	0.2275	5.121	0.0444249	0.0152961	0.000848487	0.0142684	0.0301565
2013.3.11	N0D3V3	0.7064	15	0.789474	0.142	5.121	0.027729	0.00814931	0.000383363	0.00973352	0.0179954
2013.3.11	N0D3V3	0.7064	16	0.842105	0.0765	5.121	0.0149385	0.00383629	0.000123259	0.00663993	0.00829855
2013.3.11	N0D3V3	0.7064	17	0.894737	0.037	5.121	0.00722515	0.00235706	2.36983e-05	0.00452958	0.00269558
2013.3.11	N0D3V3	0.7064	18	0.947368	0.0205	5.121	0.00400312	0.00371163	8.49664e-08	0.00308995	0.000913175
2013.3.11	N0D3V3	0.7064	19	1	0.032	5.121	0.00624878	0.0079	2.72653e-06	0.00210788	0.0041409
2013.3.18	N1D1V1	0.7385	6	0.26087	0.45	7.5445	0.0596461	0.0424631	0.000295254	0.0424631	0.017183
2013.3.18	N1D1V1	0.7385	7	0.304348	0.628	7.5445	0.0832394	0.0553698	0.00077672	0.0553698	0.0278697
2013.3.18	N1D1V1	0.7385	8	0.347826	0.7615	7.5445	0.100934	0.0683229	0.00106352	0.0683229	0.0326116
2013.3.18	N1D1V1	0.7385	9	0.391304	0.832	7.5445	0.110279	0.0813225	0.00083848	0.0813225	0.0289565
2013.3.18	N1D1V1	0.7385	10	0.434783	0.9035	7.5445	0.119756	0.0943686	0.000644525	0.0943686	0.0253875
2013.3.18	N1D1V1	0.7385	11	0.478261	0.9475	7.5445	0.125588	0.107461	0.000328586	0.107461	0.0181269
2013.3.18	N1D1V1	0.7385	12	0.521739	0.745	7.5445	0.0987474	0.105984	5.23642e-05	0.105984	-0.00723631
2013.3.18	N1D1V1	0.7385	13	0.565217	0.628	7.5445	0.0832394	0.0854667	4.96079e-06	0.0854667	-0.00222728
2013.3.18	N1D1V1	0.7385	14	0.608696	0.475	7.5445	0.0629598	0.0672371	1.82951e-05	0.0660234	-0.00306367
2013.3.18	N1D1V1	0.7385	15	0.652174	0.348	7.5445	0.0461263	0.0512947	2.67123e-05	0.0510743	-0.00494797
2013.3.18	N1D1V1	0.7385	16	0.695652	0.265	7.5445	0.0351249	0.0376397	6.32408e-06	0.0381146	-0.00298963
2013.3.18	N1D1V1	0.7385	17	0.73913	0.192	7.5445	0.025449	0.026272	6.77362e-07	0.0271442	-0.00169523
2013.3.18	N1D1V1	0.7385	18	0.782609	0.109	7.5445	0.0144476	0.0171917	7.52993e-06	0.0181633	-0.00371572
2013.3.18	N1D1V1	0.7385	19	0.826087	0.077	7.5445	0.0102061	0.0103987	3.70818e-08	0.0111718	-0.000965723
2013.3.18	N1D1V1	0.7385	20	0.869565	0.04	7.5445	0.00530188	0.00589301	3.49435e-07	0.00616975	-0.000867879
2013.3.18	N1D1V1	0.7385	21	0.913043	0.028	7.5445	0.00371131	0.00367467	1.34276e-09	0.00315709	0.000554224
2013.3.18	N1D1V1	0.7385	22	0.956522	0.019	7.5445	0.00251839	0.00374367	1.5013e-06	0.00213384	0.000384553
2013.3.11	N1D1V3	0.7064	4	0.2	0.323	6.166	0.052384	0.0524	2.54673e-10	0.052435	-5.09138e-05
2013.3.11	N1D1V3	0.7064	5	0.25	0.395	6.166	0.064061	0.0655	2.07078e-06	0.0656755	-0.00161448
2013.3.11	N1D1V3	0.7064	6	0.3	0.514	6.166	0.0833604	0.0786	2.26611e-05	0.07894	0.00442039
2013.3.11	N1D1V3	0.7064	7	0.35	0.565	6.166	0.0916315	0.0917	4.68845e-09	0.0922245	-0.000592969
2013.3.11	N1D1V3	0.7064	8	0.4	0.6685	6.166	0.108417	0.1048	1.30836e-05	0.105526	0.00289096
2013.3.11	N1D1V3	0.7064	9	0.45	0.7515	6.166	0.121878	0.104054	0.000317705	0.114724	0.00715385
2013.3.11	N1D1V3	0.7064	10	0.5	0.705	6.166	0.114337	0.082525	0.00101198	0.0797727	0.034564
2013.3.11	N1D1V3	0.7064	11	0.55	0.5945	6.166	0.0964158	0.0635537	0.00107992	0.0554694	0.0409465
2013.3.11	N1D1V3	0.7064	12	0.6	0.505	6.166	0.0819007	0.04714	0.00120831	0.0385702	0.0433305
2013.3.11	N1D1V3	0.7064	13	0.65	0.3432	6.166	0.0556601	0.0332837	0.0005007	0.0268195	0.0288405
2013.3.11	N1D1V3	0.7064	14	0.7	0.25	6.166	0.0405449	0.021985	0.000344471	0.0186488	0.0218961
2013.3.11	N1D1V3	0.7064	15	0.75	0.172	6.166	0.0278949	0.0132437	0.000214656	0.0129673	0.0149276
2013.3.11	N1D1V3	0.7064	16	0.8	0.1005	6.166	0.0162991	0.00706	8.53602e-05	0.00901672	0.00728234
2013.3.11	N1D1V3	0.7064	17	0.85	0.036	6.166	0.00583847	0.00343375	5.78267e-06	0.00626972	-0.000431246
2013.3.11	N1D1V3	0.7064	18	0.9	0.041	6.166	0.00664937	0.002365	1.83558e-05	0.0043596	0.00228976
2013.3.11	N1D1V3	0.7064	19	0.95	0.038	6.166	0.00616283	0.00385375	5.33184e-06	0.00303142	0.00313141
2013.3.11	N1D1V3	0.7064	20	1	0.024	6.166	0.00389231	0.0079	1.60616e-05	0.00210788	0.00178444
2013.2.26	N1D2V1	0.6468	4	0.166667	0.109	2.293	0.047536	0.0436667	1.49716e-05	0.0436242	0.00391182
2013.2.26	N1D2V1	0.6468	5	0.208333	0.134767	2.293	0.0587731	0.0545833	1.7554e-05	0.0546398	0.00413326
2013.2.26	N1D2V1	0.6468	6	0.25	0.165333	2.293	0.0721035	0.0655	4.36063e-05	0.0656755	0.00642805
2013.2.26	N1D2V1	0.6468	7	0.291667	0.2203	2.293	0.096075	0.0764167	0.00038645	0.0767277	0.0193473
2013.2.26	N1D2V1	0.6468	8	0.333333	0.258	2.293	0.112516	0.0873333	0.000634185	0.0877943	0.0247221
2013.2.26	N1D2V1	0.6468	9	0.375	0.267	2.293	0.116441	0.09825	0.000330925	0.0988733	0.017568
2013.2.26	N1D2V1	0.6468	10	0.416667	0.275	2.293	0.11993	0.109167	0.000115854	0.117458	0.00247189
2013.2.26	N1D2V1	0.6468	11	0.458333	0.2452	2.293	0.106934	0.100288	4.4171e-05	0.107983	-0.00104872
2013.2.26	N1D2V1	0.6468	12	0.5	0.196	2.293	0.0854775	0.082525	8.71749e-06	0.0797727	0.00570487
2013.2.26	N1D2V1	0.6468	13	0.541667	0.153333	2.293	0.0668702	0.066538	1.10333e-07	0.0589323	0.00793789
2013.2.26	N1D2V1	0.6468	14	0.583333	0.126	2.293	0.0549498	0.0523271	6.87889e-06	0.0435364	0.0114134
2013.2.26	N1D2V1	0.6468	15	0.625	0.089	2.293	0.0388138	0.0398922	1.16296e-06	0.0321627	0.00665113
2013.2.26	N1D2V1	0.6468	16	0.666667	0.054	2.293	0.0235499	0.0292333	3.23009e-05	0.0237603	-0.000210316
2013.3.18	N1D2V1	0.7385	5	0.208333	0.289	6.773	0.0426694	0.0269297	0.000247739	0.0269297	0.0157397
2013.3.18	N1D2V1	0.7385	6	0.25	0.3915	6.773	0.057803	0.0392437	0.000344447	0.0392437	0.0185593
2013.3.18	N1D2V1	0.7385	7	0.291667	0.5045	6.773	0.0744869	0.0516005	0.000523788	0.0516005	0.0228864
2013.3.18	N1D2V1	0.7385	8	0.333333	0.605	6.773	0.0893253	0.064	0.000641369	0.064	0.0253253
2013.3.18	N1D2V1	0.7385	9	0.375	0.687	6.773	0.101432	0.0764422	0.000624499	0.0764422	0.02499
2013.3.18	N1D2V1	0.7385	10	0.416667	0.705	6.773	0.10409	0.0889271	0.000229907	0.0889271	0.0151627
2013.3.18	N1D2V1	0.7385	11	0.458333	0.8175	6.773	0.1207	0.101455	0.000370376	0.101455	0.0192452
2013.3.18	N1D2V1	0.7385	12	0.5	0.7625	6.773	0.112579	0.114025	2.08988e-06	0.114025	-0.00144564
2013.3.18	N1D2V1	0.7385	13	0.541667	0.583	6.773	0.0860771	0.0962962	0.00010443	0.0929677	-0.00689064
2013.3.18	N1D2V1	0.7385	14	0.583333	0.4435	6.773	0.0654806	0.0775931	0.000146712	0.0756625	-0.0101819
2013.3.18	N1D2V1	0.7385	15	0.625	0.335	6.773	0.0494611	0.0609906	0.00013293	0.0601844	-0.0107233
2013.3.18	N1D2V1	0.7385	16	0.666667	0.262	6.773	0.038683	0.0464889	6.09318e-05	0.0465333	-0.00785033
2013.3.18	N1D2V1	0.7385	17	0.708333	0.195	6.773	0.0287908	0.0340878	2.80588e-05	0.0347094	-0.00591859
2013.3.18	N1D2V1	0.7385	18	0.75	0.148	6.773	0.0218515	0.0237875	3.74822e-06	0.0247125	-0.00286103
2013.3.18	N1D2V1	0.7385	19	0.791667	0.102	6.773	0.0150598	0.0155878	2.78838e-07	0.0165427	-0.00148291
2013.3.18	N1D2V1	0.7385	20	0.833333	0.06	6.773	0.0088587	0.00948889	3.97133e-07	0.0102	-0.0013413
2013.2.26	N1D2V3	0.6468	4	0.173913	0.1725	3.371	0.0511718	0.0455652	3.14333e-05	0.0455383	0.00563346
2013.2.26	N1D2V3	0.6468	5	0.217391	0.286667	3.371	0.0850391	0.0569565	0.000788629	0.0570373	0.0280018
2013.2.26	N1D2V3	0.6468	6	0.26087	0.308	3.371	0.0913675	0.0683478	0.000529908	0.0685572	0.0228104
2013.2.26	N1D2V3	0.6468	7	0.304348	0.353333	3.371	0.104816	0.0797391	0.000628829	0.0800944	0.0247212
2013.2.26	N1D2V3	0.6468	8	0.347826	0.393	3.371	0.116583	0.0911304	0.000647814	0.0916465	0.0249361
2013.2.26	N1D2V3	0.6468	9	0.391304	0.393	3.371	0.116583	0.102522	0.000197708	0.103212	0.0133709
2013.2.26	N1D2V3	0.6468	10	0.434783	0.353333	3.371	0.104816	0.113913	8.27638e-05	0.128139	-0.0233234
2013.2.26	N1D2V3	0.6468	11	0.478261	0.296667	3.371	0.0880055	0.0915711	1.27131e-05	0.093425	-0.00541948
2013.2.26	N1D2V3	0.6468	12	0.521739	0.256	3.371	0.0759419	0.0739624	3.91832e-06	0.0681154	0.0078265
2013.2.26	N1D2V3	0.6468	13	0.565217	0.1962	3.371	0.0582023	0.0582875	7.26071e-09	0.0496623	0.00854001
2013.2.26	N1D2V3	0.6468	14	0.608696	0.1445	3.371	0.0428656	0.0445465	2.82537e-06	0.0362083	0.00665727
2013.2.26	N1D2V3	0.6468	15	0.652174	0.095	3.371	0.0281815	0.0327393	2.07733e-05	0.0263992	0.00178236
2013.2.26	N1D2V3	0.6468	16	0.695652	0.058	3.371	0.0172056	0.022866	3.20401e-05	0.0192474	-0.00204183
2013.2.26	N1D2V3	0.6468	4	0.173913	0.2075	3.8333	0.0541309	0.0455652	7.3371e-05	0.0455383	0.00859261
2013.2.26	N1D2V3	0.6468	5	0.217391	0.257	3.8333	0.0670441	0.0569565	0.000101758	0.0570373	0.0100068
2013.2.26	N1D2V3	0.6468	6	0.26087	0.306667	3.8333	0.0800007	0.0683478	0.000135789	0.0685572	0.0114435
2013.2.26	N1D2V3	0.6468	7	0.304348	0.413333	3.8333	0.107827	0.0797391	0.00078893	0.0800944	0.0277326
2013.2.26	N1D2V3	0.6468	8	0.347826	0.457	3.8333	0.119218	0.0911304	0.000788935	0.0916465	0.0275719
2013.2.26	N1D2V3	0.6468	9	0.391304	0.466667	3.8333	0.12174	0.102522	0.000369349	0.103212	0.0185285
2013.2.26	N1D2V3	0.6468	10	0.434783	0.45	3.8333	0.117392	0.113913	1.21054e-05	0.128139	-0.0107467
2013.2.26	N1D2V3	0.6468	11	0.478261	0.366667	3.8333	0.095653	0.0915711	1.66621e-05	0.093425	0.00222799
2013.2.26	N1D2V3	0.6468	12	0.521739	0.243333	3.8333	0.0634788	0.0739624	0.000109905	0.0681154	-0.00463654
2013.2.26	N1D2V3	0.6468	13	0.565217	0.177	3.8333	0.0461743	0.0582875	0.00014673	0.0496623	-0.00348799
2013.2.26	N1D2V3	0.6468	14	0.608696	0.119333	3.8333	0.0311307	0.0445465	0.000179984	0.0362083	-0.00507764
2013.2.26	N1D2V3	0.6468	15	0.652174	0.075	3.8333	0.0195654	0.0327393	0.000173552	0.0263992	-0.0068338
2013.3.11	N1D2V3	0.7064	5	0.25	0.277	6.6445	0.0416886	0.0655	0.000566982	0.0656755	-0.0239868
2013.3.11	N1D2V3	0.7064	6	0.3	0.4255	6.6445	0.0640379	0.0786	0.000212054	0.07894	-0.014902
2013.3.11	N1D2V3	0.7064	7	0.304348	0.6565	6.6445	0.0988035	0.0797391	0.000363451	0.0800944	0.0187091
2013.3.11	N1D2V3	0.7064	8	0.347826	0.6795	6.6445	0.102265	0.0911304	0.000123979	0.0916465	0.0106185
2013.3.11	N1D2V3	0.7064	9	0.391304	0.7625	6.6445	0.114757	0.102522	0.000149691	0.103212	0.0115449
2013.3.11	N1D2V3	0.7064	10	0.434783	0.813	6.6445	0.122357	0.113913	7.12976e-05	0.128139	-0.00578218
2013.3.11	N1D2V3	0.7064	11	0.478261	0.7285	6.6445	0.10964	0.0915711	0.00032647	0.093425	0.0162145
2013.3.11	N1D2V3	0.7064	12	0.521739	0.786	6.6445	0.118293	0.0739624	0.00196523	0.0681154	0.050178
2013.3.11	N1D2V3	0.7064	13	0.565217	0.5665	6.6445	0.0852585	0.0582875	0.000727433	0.0496623	0.0355962
2013.3.11	N1D2V3	0.7064	14	0.608696	0.349	6.6445	0.0525246	0.0445465	6.36507e-05	0.0362083	0.0163163
2013.3.11	N1D2V3	0.7064	15	0.652174	0.245	6.6445	0.0368726	0.0327393	1.7084e-05	0.0263992	0.0104734
2013.3.11	N1D2V3	0.7064	16	0.695652	0.1485	6.6445	0.0223493	0.022866	2.6694e-07	0.0192474	0.0031019
2013.3.11	N1D2V3	0.7064	17	0.73913	0.0745	6.6445	0.0112123	0.0149265	1.37952e-05	0.0140331	-0.00282084
2013.3.11	N1D2V3	0.7064	18	0.782609	0.043	6.6445	0.00647152	0.00892079	5.99895e-06	0.0102314	-0.0037599
2013.3.11	N1D2V3	0.7064	19	0.826087	0.021	6.6445	0.00316051	0.00484896	2.85087e-06	0.00745964	-0.00429913
2013.3.11	N1D2V3	0.7064	20	0.869565	0.009	6.6445	0.0013545	0.00271096	1.83998e-06	0.00543876	-0.00408425
2013.3.11	N1D2V3	0.7064	21	0.913043	0.006	6.6445	0.000903002	0.00250681	2.57218e-06	0.00396535	-0.00306235
2013.3.18	N1D3V1	0.7385	5	0.208333	0.161	4.4995	0.0357818	0.0269297	7.83591e-05	0.0269297	0.00885207
2013.3.18	N1D3V1	0.7385	6	0.25	0.2965	4.4995	0.0658962	0.0392437	0.000710354	0.0392437	0.0266525
2013.3.18	N1D3V1	0.7385	7	0.291667	0.3795	4.4995	0.0843427	0.0516005	0.00107205	0.0516005	0.0327422
2013.3.18	N1D3V1	0.7385	8	0.333333	0.467	4.4995	0.103789	0.064	0.00158319	0.064	0.0397893
2013.3.18	N1D3V1	0.7385	9	0.375	0.478	4.4995	0.106234	0.0764422	0.000887554	0.0764422	0.0297918
2013.3.18	N1D3V1	0.7385	10	0.416667	0.45	4.4995	0.100011	0.0889271	0.000122856	0.0889271	0.011084
2013.3.18	N1D3V1	0.7385	11	0.458333	0.481	4.4995	0.106901	0.101455	2.96598e-05	0.101455	0.00544608
2013.3.18	N1D3V1	0.7385	12	0.5	0.466	4.4995	0.103567	0.114025	0.000109368	0.114025	-0.0104579
2013.3.18	N1D3V1	0.7385	13	0.541667	0.3875	4.4995	0.0861207	0.0962962	0.000103541	0.0929677	-0.00684703
2013.3.18	N1D3V1	0.7385	14	0.583333	0.2935	4.4995	0.0652295	0.0775931	0.000152858	0.0756625	-0.010433
2013.3.18	N1D3V1	0.7385	15	0.625	0.212	4.4995	0.0471163	0.0609906	0.000192496	0.0601844	-0.013068
2013.3.18	N1D3V1	0.7385	16	0.666667	0.137	4.4995	0.0304478	0.0464889	0.000257316	0.0465333	-0.0160855
2013.3.18	N1D3V1	0.7385	17	0.708333	0.1115	4.4995	0.0247805	0.0340878	8.66261e-05	0.0347094	-0.00992884
2013.3.18	N1D3V1	0.7385	18	0.75	0.085	4.4995	0.018891	0.0237875	2.39758e-05	0.0247125	-0.00582151
2013.3.18	N1D3V1	0.7385	19	0.791667	0.034	4.4995	0.0075564	0.0155878	6.45042e-05	0.0165427	-0.00898631
2013.3.18	N1D3V1	0.7385	20	0.833333	0.025	4.4995	0.00555617	0.00948889	1.54663e-05	0.0102	-0.00464383
2013.3.18	N1D3V1	0.7385	21	0.875	0.0195	4.4995	0.00433381	0.00549062	1.33821e-06	0.00568437	-0.00135056
2013.3.18	N1D3V1	0.7385	22	0.916667	0.015	4.4995	0.0033337	0.00359306	6.72634e-08	0.00299583	0.00033787
2013.3.11	N1D3V3	0.7064	4	0.173913	0.185	5.455	0.0339138	0.0455652	0.000135755	0.0455383	-0.0116245
2013.3.11	N1D3V3	0.7064	5	0.217391	0.3075	5.455	0.0563703	0.0569565	3.43653e-07	0.0570373	-0.000667001
2013.3.11	N1D3V3	0.7064	6	0.26087	0.421	5.455	0.0771769	0.0683478	7.79526e-05	0.0685572	0.00861974
2013.3.11	N1D3V3	0.7064	7	0.304348	0.636	5.455	0.11659	0.0797391	0.00135801	0.0800944	0.0364959
2013.3.11	N1D3V3	0.7064	8	0.347826	0.6815	5.455	0.124931	0.0911304	0.0011425	0.0916465	0.0332847
2013.3.11	N1D3V3	0.7064	9	0.391304	0.5415	5.455	0.0992667	0.102522	1.05951e-05	0.103212	-0.00394497
2013.3.11	N1D3V3	0.7064	10	0.434783	0.6995	5.455	0.128231	0.113913	0.000205003	0.128139	9.19679e-05
2013.3.11	N1D3V3	0.7064	11	0.478261	0.594	5.455	0.108891	0.0915711	0.000299977	0.093425	0.0154659
2013.3.11	N1D3V3	0.7064	12	0.521739	0.4215	5.455	0.0772686	0.0739624	1.09308e-05	0.0681154	0.00915321
2013.3.11	N1D3V3	0.7064	13	0.565217	0.331	5.455	0.0606783	0.0582875	5.7157e-06	0.0496623	0.011016
2013.3.11	N1D3V3	0.7064	14	0.608696	0.18	5.455	0.0329973	0.0445465	0.000133385	0.0362083	-0.0032111
2013.3.11	N1D3V3	0.7064	15	0.652174	0.083	5.455	0.0152154	0.0327393	0.000307088	0.0263992	-0.0111838
2013.3.11	N1D3V3	0.7064	16	0.695652	0.041	5.455	0.00751604	0.022866	0.00023562	0.0192474	-0.0117314
2013.3.11	N1D3V3	0.7064	17	0.73913	0.0185	5.455	0.00339138	0.0149265	0.000133058	0.0140331	-0.0106417
2013.3.11	N1D3V3	0.7064	18	0.782609	0.009	5.455	0.00164986	0.00892079	5.28664e-05	0.0102314	-0.00858156
2013.3.18	N2D1V1	0.7385	6	0.25	0.396	7.5155	0.0526911	0.0392437	0.000180831	0.0392437	0.0134474
2013.3.18	N2D1V1	0.7385	7	0.291667	0.5755	7.5155	0.0765751	0.0516005	0.000623729	0.0516005	0.0249746
2013.3.18	N2D1V1	0.7385	8	0.333333	0.622	7.5155	0.0827623	0.064	0.000352024	0.064	0.0187623
2013.3.18	N2D1V1	0.7385	9	0.375	0.6925	7.5155	0.0921429	0.0764422	0.000246513	0.0764422	0.0157007
2013.3.18	N2D1V1	0.7385	10	0.416667	0.748	7.5155	0.0995276	0.0889271	0.000112372	0.0889271	0.0106006
2013.3.18	N2D1V1	0.7385	11	0.458333	0.795	7.5155	0.105781	0.101455	1.87203e-05	0.101455	0.0043267
2013.3.18	N2D1V1	0.7385	12	0.5	0.8295	7.5155	0.110372	0.114025	1.33452e-05	0.114025	-0.0036531
2013.3.18	N2D1V1	0.7385	13	0.541667	0.687	7.5155	0.0914111	0.0962962	2.38642e-05	0.0962962	-0.0048851
2013.3.18	N2D1V1	0.7385	14	0.583333	0.587	7.5155	0.0781052	0.0775931	2.62342e-07	0.0775931	0.000512194
2013.3.18	N2D1V1	0.7385	15	0.625	0.471	7.5155	0.0626705	0.0609906	2.82192e-06	0.0609906	0.00167986
2013.3.18	N2D1V1	0.7385	16	0.666667	0.377	7.5155	0.050163	0.0464889	1.34991e-05	0.0464889	0.00367411
2013.3.18	N2D1V1	0.7385	17	0.708333	0.293	7.5155	0.0389861	0.0340878	2.39928e-05	0.0340878	0.00489825
2013.3.18	N2D1V1	0.7385	18	0.75	0.163	7.5155	0.0216885	0.0237875	4.40576e-06	0.0237875	-0.00209899
2013.3.18	N2D1V1	0.7385	19	0.791667	0.135	7.5155	0.0179629	0.0155878	5.64077e-06	0.0155878	0.00237503
2013.3.18	N2D1V1	0.7385	20	0.833333	0.084	7.5155	0.0111769	0.00948889	2.84939e-06	0.00948889	0.00168801
2013.3.18	N2D1V1	0.7385	21	0.875	0.045	7.5155	0.00598763	0.00549062	2.4701e-07	0.00549062	0.000497001
2013.3.18	N2D1V1	0.7385	22	0.916667	0.031	7.5155	0.00412481	0.00359306	2.82761e-07	0.00359306	0.000531753
2013.3.18	N2D1V1	0.7385	23	0.958333	0.026	7.5155	0.00345952	0.00379618	1.13342e-07	0.00379618	-0.000336664
2013.3.18	N2D1V1	0.7385	24	1	0.014	7.5155	0.00186282	0.0061	1.79537e-05	0.0061	-0.00423718
2013.3.11	N2D1V3	0.7064	5	0.227273	0.301	8.185	0.0367746	0.0595455	0.000518512	0.0596538	-0.0228792
2013.3.11	N2D1V3	0.7064	6	0.272727	0.4965	8.185	0.0606597	0.0714545	0.000116528	0.0717021	-0.0110423
2013.3.11	N2D1V3	0.7064	7	0.318182	0.6095	8.185	0.0744655	0.0833636	7.91771e-05	0.0837686	-0.00930308
2013.3.11	N2D1V3	0.7064	8	0.363636	0.907	8.185	0.110812	0.0952727	0.000241483	0.0958506	0.0149618
2013.3.11	N2D1V3	0.7064	9	0.409091	0.9565	8.185	0.11686	0.107182	9.36693e-05	0.107946	0.00891379
2013.3.11	N2D1V3	0.7064	10	0.454545	0.9365	8.185	0.114417	0.101991	0.000154398	0.110997	0.00342007
2013.3.11	N2D1V3	0.7064	11	0.5	1.0435	8.185	0.127489	0.082525	0.00202179	0.0797727	0.0477166
2013.3.11	N2D1V3	0.7064	12	0.545455	0.852	8.185	0.104093	0.0651727	0.00151478	0.0573322	0.0467606
2013.3.11	N2D1V3	0.7064	13	0.590909	0.759	8.185	0.0927306	0.0499341	0.00183154	0.0412044	0.0515262
2013.3.11	N2D1V3	0.7064	14	0.636364	0.466	8.185	0.0569334	0.0368091	0.000404988	0.0296134	0.02732
2013.3.11	N2D1V3	0.7064	15	0.681818	0.289	8.185	0.0353085	0.0257977	9.04546e-05	0.021283	0.0140255
2013.3.11	N2D1V3	0.7064	16	0.727273	0.1895	8.185	0.0231521	0.0169	3.90888e-05	0.015296	0.00785613
2013.3.11	N2D1V3	0.7064	17	0.772727	0.0915	8.185	0.011179	0.0101159	1.13013e-06	0.0109931	0.000185842
2013.3.11	N2D1V3	0.7064	18	0.818182	0.0395	8.185	0.0048259	0.00544545	3.83847e-07	0.00790072	-0.00307482
2013.3.11	N2D1V3	0.7064	19	0.863636	0.036	8.185	0.00439829	0.00288864	2.27905e-06	0.00567821	-0.00127992
2013.3.11	N2D1V3	0.7064	20	0.909091	0.01	8.185	0.00122175	0.00244545	1.49746e-06	0.0040809	-0.00285915
2013.2.26	N2D2V1	0.6468	4	0.153846	0.1431	3.3247	0.0430415	0.0403077	7.47358e-06	0.0402395	0.00280203
2013.2.26	N2D2V1	0.6468	5	0.192308	0.207	3.3247	0.0622613	0.0503846	0.000141055	0.0504004	0.0118608
2013.2.26	N2D2V1	0.6468	6	0.230769	0.245	3.3247	0.0736909	0.0604615	0.000175015	0.0605798	0.013111
2013.2.26	N2D2V1	0.6468	7	0.269231	0.309	3.3247	0.0929407	0.0705385	0.000501861	0.0707746	0.0221661
2013.2.26	N2D2V1	0.6468	8	0.307692	0.3533	3.3247	0.106265	0.0806154	0.000657914	0.0809825	0.0252827
2013.2.26	N2D2V1	0.6468	9	0.346154	0.4	3.3247	0.120312	0.0906923	0.000877303	0.091202	0.0291096
2013.2.26	N2D2V1	0.6468	10	0.384615	0.412697	3.3247	0.12413	0.100769	0.000545749	0.101432	0.0226988
2013.2.26	N2D2V1	0.6468	11	0.423077	0.386667	3.3247	0.116301	0.110846	2.97577e-05	0.111671	0.00463065
2013.2.26	N2D2V1	0.6468	12	0.461538	0.278667	3.3247	0.0838171	0.0988586	0.000226247	0.105497	-0.0216797
2013.2.26	N2D2V1	0.6468	13	0.5	0.194133	3.3247	0.0583912	0.082525	0.000582439	0.0797727	-0.0213814
2013.2.26	N2D2V1	0.6468	14	0.538462	0.132	3.3247	0.0397028	0.0677047	0.000784107	0.060321	-0.0206182
2013.2.26	N2D2V1	0.6468	15	0.576923	0.119	3.3247	0.0357927	0.0543978	0.000346149	0.0456125	-0.00981976
2013.2.26	N2D2V1	0.6468	16	0.615385	0.089	3.3247	0.0267693	0.0426041	0.000250741	0.0344904	-0.00772106
2013.2.26	N2D2V1	0.6468	17	0.68	0.053	3.3247	0.0159413	0.0261976	0.000105192	0.0215661	-0.00562478
2013.3.18	N2D2V1	0.7385	6	0.230769	0.527	9.073	0.0580844	0.033555	0.000601691	0.033555	0.0245294
2013.3.18	N2D2V1	0.7385	7	0.269231	0.6845	9.073	0.0754436	0.0449416	0.000930375	0.0449416	0.0305021
2013.3.18	N2D2V1	0.7385	8	0.307692	0.825	9.073	0.0909291	0.0563645	0.00119471	0.0563645	0.0345646
2013.3.18	N2D2V1	0.7385	9	0.346154	0.8675	9.073	0.0956134	0.0678238	0.000772259	0.0678238	0.0277895
2013.3.18	N2D2V1	0.7385	10	0.384615	0.891	9.073	0.0982035	0.0793195	0.000356603	0.0793195	0.0188839
2013.3.18	N2D2V1	0.7385	11	0.423077	1.0305	9.073	0.113579	0.0908516	0.000516522	0.0908516	0.0227271
2013.3.18	N2D2V1	0.7385	12	0.461538	1.055	9.073	0.116279	0.10242	0.000192071	0.10242	0.013859
2013.3.18	N2D2V1	0.7385	13	0.5	0.905	9.073	0.0997465	0.114025	0.000203876	0.114025	-0.0142785
2013.3.18	N2D2V1	0.7385	14	0.538462	0.744	9.073	0.0820015	0.0978219	0.000250283	0.0978219	-0.0158204
2013.3.18	N2D2V1	0.7385	15	0.576923	0.694	9.073	0.0764907	0.0803337	1.4769e-05	0.0803337	-0.00384304
2013.3.18	N2D2V1	0.7385	16	0.615385	0.479	9.073	0.052794	0.0646355	0.000140221	0.0646355	-0.0118415
2013.3.18	N2D2V1	0.7385	17	0.653846	0.295	9.073	0.0325141	0.0507272	0.000331719	0.0507272	-0.0182132
2013.3.18	N2D2V1	0.7385	18	0.692308	0.245	9.073	0.0270032	0.0386089	0.000134692	0.0386089	-0.0116057
2013.3.18	N2D2V1	0.7385	19	0.730769	0.1725	9.073	0.0190125	0.0282805	8.58962e-05	0.0282805	-0.00926802
2013.3.18	N2D2V1	0.7385	20	0.769231	0.148	9.073	0.0163121	0.019742	1.17641e-05	0.019742	-0.00342988
2013.3.18	N2D2V1	0.7385	21	0.807692	0.107	9.073	0.0117932	0.0129935	1.44062e-06	0.0129935	-0.00120026
2013.3.11	N2D2V3	0.7064	4	0.173913	0.235	9.4205	0.0249456	0.0455652	0.000425169	0.0455383	-0.0205927
2013.3.11	N2D2V3	0.7064	5	0.217391	0.435	9.4205	0.0461759	0.0569565	0.000116222	0.0570373	-0.0108614
2013.3.11	N2D2V3	0.7064	6	0.26087	0.595	9.4205	0.0631601	0.0683478	2.69122e-05	0.0685572	-0.00539704
2013.3.11	N2D2V3	0.7064	7	0.304348	0.7015	9.4205	0.0744653	0.0797391	2.78137e-05	0.0800944	-0.00562914
2013.3.11	N2D2V3	0.7064	8	0.347826	1.083	9.4205	0.114962	0.0911304	0.000567946	0.0916465	0.0233155
2013.3.11	N2D2V3	0.7064	9	0.391304	1.187	9.4205	0.126002	0.102522	0.000551313	0.103212	0.0227901
2013.3.11	N2D2V3	0.7064	10	0.434783	1.215	9.4205	0.128974	0.113913	0.000226834	0.128139	0.000835033
2013.3.11	N2D2V3	0.7064	11	0.478261	1.0145	9.4205	0.107691	0.0915711	0.000259841	0.093425	0.0142657
2013.3.11	N2D2V3	0.7064	12	0.521739	0.8785	9.4205	0.0932541	0.0739624	0.000372169	0.0681154	0.0251387
2013.3.11	N2D2V3	0.7064	13	0.565217	0.7105	9.4205	0.0754206	0.0582875	0.000293543	0.0496623	0.0257583
2013.3.11	N2D2V3	0.7064	14	0.608696	0.477	9.4205	0.0506343	0.0445465	3.70607e-05	0.0362083	0.0144259
2013.3.11	N2D2V3	0.7064	15	0.652174	0.346	9.4205	0.0367284	0.0327393	1.59129e-05	0.0263992	0.0103292
2013.3.11	N2D2V3	0.7064	16	0.695652	0.2025	9.4205	0.0214957	0.022866	1.87772e-06	0.0192474	0.00224826
2013.3.11	N2D2V3	0.7064	17	0.73913	0.1015	9.4205	0.0107744	0.0149265	1.72399e-05	0.0140331	-0.00325874
2013.3.11	N2D2V3	0.7064	18	0.782609	0.0565	9.4205	0.00599756	0.00892079	8.54531e-06	0.0102314	-0.00423386
2013.3.11	N2D2V3	0.7064	19	0.826087	0.027	9.4205	0.00286609	0.00484896	3.93177e-06	0.00745964	-0.00459355
2013.3.11	N2D2V3	0.7064	20	0.869565	0.012	9.4205	0.00127382	0.00271096	2.06539e-06	0.00543876	-0.00416494
2013.3.11	N2D2V3	0.7064	21	0.913043	0.011	9.4205	0.00116767	0.00250681	1.79329e-06	0.00396535	-0.00279768
2013.3.18	N2D3V1	0.7385	6	0.24	0.374	7.2935	0.0512785	0.0362845	0.000224822	0.0362845	0.0149941
2013.3.18	N2D3V1	0.7385	7	0.28	0.5185	7.2935	0.0710907	0.0481363	0.000526903	0.0481363	0.0229544
2013.3.18	N2D3V1	0.7385	8	0.32	0.5575	7.2935	0.0764379	0.0600275	0.000269301	0.0600275	0.0164104
2013.3.18	N2D3V1	0.7385	9	0.36	0.645	7.2935	0.0884349	0.0719581	0.000271486	0.0719581	0.0164768
2013.3.18	N2D3V1	0.7385	10	0.4	0.7175	7.2935	0.0983753	0.083928	0.000208723	0.083928	0.0144473
2013.3.18	N2D3V1	0.7385	11	0.44	0.798	7.2935	0.109412	0.0959373	0.000181581	0.0959373	0.0134752
2013.3.18	N2D3V1	0.7385	12	0.48	0.877	7.2935	0.120244	0.107986	0.000150262	0.107986	0.0122581
2013.3.18	N2D3V1	0.7385	13	0.52	0.722	7.2935	0.0989923	0.106852	6.17756e-05	0.106852	-0.00785975
2013.3.18	N2D3V1	0.7385	14	0.56	0.604	7.2935	0.0828135	0.087808	2.49454e-05	0.087808	-0.00499454
2013.3.18	N2D3V1	0.7385	15	0.6	0.545	7.2935	0.0747241	0.0707	1.61931e-05	0.0707	0.00402407
2013.3.18	N2D3V1	0.7385	16	0.64	0.325	7.2935	0.0445602	0.055528	0.000120292	0.055528	-0.0109678
2013.3.18	N2D3V1	0.7385	17	0.68	0.2195	7.2935	0.0300953	0.042292	0.00014876	0.042292	-0.0121967
2013.3.18	N2D3V1	0.7385	18	0.72	0.175	7.2935	0.023994	0.030992	4.89725e-05	0.030992	-0.00699803
2013.3.18	N2D3V1	0.7385	19	0.76	0.0975	7.2935	0.0133681	0.021628	6.82265e-05	0.021628	-0.00825993
2013.3.18	N2D3V1	0.7385	20	0.8	0.078	7.2935	0.0106945	0.0142	1.22889e-05	0.0142	-0.00350555
2013.3.18	N2D3V1	0.7385	21	0.84	0.055	7.2935	0.00754096	0.008708	1.36198e-06	0.008708	-0.00116704
2013.3.18	N2D3V1	0.7385	22	0.88	0.035	7.2935	0.00479879	0.005152	1.24755e-07	0.005152	-0.000353207
2013.3.18	N2D3V1	0.7385	23	0.92	0.019	7.2935	0.00260506	0.003532	8.59219e-07	0.003532	-0.000926941
2013.3.18	N2D3V1	0.7385	24	0.96	0.0107	7.2935	0.00146706	0.003848	5.66888e-06	0.003848	-0.00238094
2013.3.18	N2D3V1	0.7385	25	1	0.0084	7.2935	0.00115171	0.0061	2.44856e-05	0.0061	-0.00494829
2013.3.11	N2D3V3	0.7064	4	0.166667	0.385	10.3095	0.0373442	0.0436667	3.99736e-05	0.0436242	-0.00627996
2013.3.11	N2D3V3	0.7064	5	0.208333	0.5485	10.3095	0.0532034	0.0545833	1.90434e-06	0.0546398	-0.00143646
2013.3.11	N2D3V3	0.7064	6	0.25	0.721	10.3095	0.0699355	0.0655	1.96736e-05	0.0656755	0.00426004
2013.3.11	N2D3V3	0.7064	7	0.291667	0.853	10.3095	0.0827392	0.0764167	3.99747e-05	0.0767277	0.00601148
2013.3.11	N2D3V3	0.7064	8	0.333333	0.909	10.3095	0.0881711	0.0873333	7.0186e-07	0.0877943	0.00037681
2013.3.11	N2D3V3	0.7064	9	0.375	0.9895	10.3095	0.0959794	0.09825	5.15546e-06	0.0988733	-0.0028939
2013.3.11	N2D3V3	0.7064	10	0.416667	1.396	10.3095	0.135409	0.109167	0.000688665	0.146169	-0.01076
2013.3.11	N2D3V3	0.7064	11	0.458333	1.088	10.3095	0.105534	0.100288	2.75175e-05	0.107983	-0.00244914
2013.3.11	N2D3V3	0.7064	12	0.5	0.819	10.3095	0.0794413	0.082525	9.50925e-06	0.0797727	-0.000331375
2013.3.11	N2D3V3	0.7064	13	0.541667	0.7325	10.3095	0.071051	0.066538	2.03667e-05	0.0589323	0.0121187
2013.3.11	N2D3V3	0.7064	14	0.583333	0.508	10.3095	0.0492749	0.0523271	9.31558e-06	0.0435364	0.00573853
2013.3.11	N2D3V3	0.7064	15	0.625	0.405	10.3095	0.0392842	0.0398922	3.69703e-07	0.0321627	0.0071215
2013.3.11	N2D3V3	0.7064	16	0.666667	0.2975	10.3095	0.0288569	0.0292333	1.41717e-07	0.0237603	0.00509662
2013.3.11	N2D3V3	0.7064	17	0.708333	0.1845	10.3095	0.0178961	0.0203505	6.02411e-06	0.017553	0.000343155
2013.3.11	N2D3V3	0.7064	18	0.75	0.13	10.3095	0.0126097	0.0132437	4.01983e-07	0.0129673	-0.000357573
2013.3.11	N2D3V3	0.7064	19	0.791667	0.087	10.3095	0.00843882	0.00791302	2.76463e-07	0.00957963	-0.00114081
2013.3.11	N2D3V3	0.7064	20	0.833333	0.05445	10.3095	0.00528154	0.00435833	8.52304e-07	0.00707698	-0.00179545
2013.3.11	N2D3V3	0.7064	21	0.875	0.0426	10.3095	0.00413211	0.00257969	2.41002e-06	0.00522814	-0.00109603
2013.3.11	N2D3V3	0.7064	22	0.916667	0.022	10.3095	0.00213395	0.00257708	1.96363e-07	0.00386231	-0.00172835
2013.3.11	N2D3V3	0.7064	23	0.958333	0.018	10.3095	0.00174596	0.00435052	6.78372e-06	0.00285329	-0.00110733
2013.3.11	N2D3V3	0.7064	24	1	0.014	10.3095	0.00135797	0.0079	4.27981e-05	0.00210788	-0.000749905

## Sheet: Anthesis stage
Date	Treatment	nDPD	Leaf rank	Normalized leaf rank	Leaf biomass	Total leaf biomass	leaf biomass partitioning coefficient	Simulated value				0.065				0
2013.4.1	N0D1V1	0.8028	6	0.315789	0.2675	5.5985	0.0477807	0.0388593	7.9591e-05	0.0388593						0.25
2013.4.1	N0D1V1	0.8028	7	0.368421	0.376	5.5985	0.0671608	0.0546615	0.000156234	0.0546615
2013.4.1	N0D1V1	0.8028	8	0.421053	0.4865	5.5985	0.0868983	0.0734593	0.000180607	0.0734593
2013.4.1	N0D1V1	0.8028	9	0.473684	0.525	5.5985	0.0937751	0.0953395	2.4472e-06	0.0953395	da	0.002
2013.4.1	N0D1V1	0.8028	10	0.526316	0.6205	5.5985	0.110833	0.120381	9.1154e-05	0.120381	RMSE	0.0165391
2013.4.1	N0D1V1	0.8028	11	0.578947	0.677	5.5985	0.120925	0.115188	3.2915e-05	0.115188	dap	0.0307692
2013.4.1	N0D1V1	0.8028	12	0.631579	0.5735	5.5985	0.102438	0.0827219	0.000388731	0.0827219	r	0.936011
2013.4.1	N0D1V1	0.8028	13	0.684211	0.4865	5.5985	0.0868983	0.0556357	0.000977347	0.0556357
2013.4.1	N0D1V1	0.8028	14	0.736842	0.4495	5.5985	0.0802894	0.0339296	0.00214922	0.0339296
2013.4.1	N0D1V1	0.8028	15	0.789474	0.267	5.5985	0.0476913	0.0176036	0.000905272	0.0176036
2013.4.1	N0D1V1	0.8028	16	0.842105	0.2055	5.5985	0.0367063	0.00665762	0.000902921	0.00665762
2013.4.1	N0D1V1	0.8028	17	0.894737	0.143	5.5985	0.0255426	0.00109169	0.000597845	0.00109169
2013.4.1	N0D1V1	0.8028	18	0.947368	0.095	5.5985	0.0169688	0.000905817	0.00025802	0.000905817
2013.4.1	N0D1V1	0.8028	19	1	0.052	5.5985	0.0092882	0.0061	1.01646e-05	0.0061
2013.4.22	N0D1V1	0.874341	11	0.53	0.735	3.785	0.194188	0.180552	0.000185942	0.178585
2013.4.22	N0D1V1	0.874341	12	0.578947	0.632	3.785	0.166975	0.159629	5.3961e-05	0.158737
2013.4.22	N0D1V1	0.874341	13	0.631579	0.599	3.785	0.158256	0.137414	0.000434395	0.137395
2013.4.22	N0D1V1	0.874341	14	0.684211	0.518	3.785	0.136856	0.115492	0.000456434	0.116053
2013.4.22	N0D1V1	0.874341	15	0.736842	0.403	3.785	0.106473	0.0938618	0.000159041	0.0947105
2013.4.22	N0D1V1	0.874341	16	0.789474	0.32	3.785	0.0845443	0.0725244	0.000144477	0.0733684
2013.4.22	N0D1V1	0.874341	17	0.842105	0.244	3.785	0.064465	0.0514795	0.000168623	0.0520263
2013.4.22	N0D1V1	0.874341	18	0.894737	0.118	3.785	0.0311757	0.0307271	2.01194e-07	0.0306842
2013.4.22	N0D1V1	0.874341	19	0.947368	0.088	3.785	0.0232497	0.0102673	0.000168542	0.00934211
2015/3/30	N0D2V1	0.792803	14	0.388889	0.423	9.445	0.0447856	0.0616108	0.000283087	0.0616108
2015/3/30	N0D2V1	0.792803	15	0.416667	0.651	9.445	0.0689254	0.0717762	8.12729e-06	0.0717762
2015/3/30	N0D2V1	0.792803	16	0.444444	0.74	9.445	0.0783483	0.0827984	1.98032e-05	0.0827984
2015/3/30	N0D2V1	0.792803	17	0.472222	0.819	9.445	0.0867125	0.0946894	6.36294e-05	0.0946894
2015/3/30	N0D2V1	0.792803	18	0.5	0.949	9.445	0.100476	0.10746	4.87746e-05	0.10746
2015/3/30	N0D2V1	0.792803	19	0.527778	1.051	9.445	0.111276	0.121122	9.69503e-05	0.121122
2015/3/30	N0D2V1	0.792803	20	0.555556	1.0571	9.445	0.111922	0.131344	0.000377245	0.131344
2015/3/30	N0D2V1	0.792803	21	0.583333	1.068	9.445	0.113076	0.112277	6.37791e-07	0.112277
2015/3/30	N0D2V1	0.792803	22	0.611111	0.842	9.445	0.0891477	0.0947083	3.09207e-05	0.0947083
2015/3/30	N0D2V1	0.792803	23	0.638889	0.655	9.445	0.0693489	0.0786382	8.62917e-05	0.0786382
2015/3/30	N0D2V1	0.792803	24	0.666667	0.386	9.445	0.0408682	0.0640667	0.00053817	0.0640667
2015/3/30	N0D2V1	0.792803	25	0.694444	0.292	9.445	0.0309158	0.0509938	0.000403123	0.0509938
2015/3/30	N0D2V1	0.792803	26	0.722222	0.252	9.445	0.0266808	0.0394194	0.000162273	0.0394194
2015/3/30	N0D2V1	0.792803	27	0.75	0.187	9.445	0.0197988	0.0293438	9.11054e-05	0.0293438
2015/3/30	N0D2V1	0.792803	28	0.777778	0.128	9.445	0.0135521	0.0207667	5.20493e-05	0.0207667
2015/3/30	N0D2V1	0.792803	29	0.805556	0.108	9.445	0.0114346	0.0136882	5.07859e-06	0.0136882
2015/3/30	N0D2V1	0.792803	30	0.833333	0.081	9.445	0.00857597	0.00810833	2.1868e-07	0.00810833
2015/3/30	N0D2V1	0.792803	31	0.861111	0.0671	9.445	0.00710429	0.00402708	9.46919e-06	0.00402708
2015/3/30	N0D2V1	0.792803	32	0.888889	0.055	9.445	0.00582319	0.00144444	1.91734e-05	0.00144444
2015/3/30	N0D2V1	0.792803	33	0.916667	0.039	9.445	0.00412917	0.000360417	1.42035e-05	0.000360417
2015/3/30	N0D2V1	0.792803	34	0.944444	0.036	9.445	0.00381154	0.000775	9.22058e-06	0.000775
2015/3/30	N0D2V1	0.792803	35	0.972222	0.01	9.445	0.00105876	0.00268819	2.65505e-06	0.00268819
2013.4.1	N0D2V1	0.8028	7	0.291667	0.406	8.7785	0.0462494	0.0325915	0.000186536	0.0325915
2013.4.1	N0D2V1	0.8028	8	0.333333	0.5515	8.7785	0.0628239	0.0437996	0.000361926	0.0437996
2013.4.1	N0D2V1	0.8028	9	0.375	0.6615	8.7785	0.0753546	0.0568455	0.000342585	0.0568455
2013.4.1	N0D2V1	0.8028	10	0.416667	0.805	8.7785	0.0917013	0.0717762	0.00039701	0.0717762
2013.4.1	N0D2V1	0.8028	11	0.458333	1.0675	8.7785	0.121604	0.0886346	0.00108698	0.0886346
2013.4.1	N0D2V1	0.8028	12	0.5	0.998	8.7785	0.113687	0.10746	3.87696e-05	0.10746
2013.4.1	N0D2V1	0.8028	13	0.541667	0.9395	8.7785	0.107023	0.12829	0.000452308	0.12829
2013.4.1	N0D2V1	0.8028	14	0.583333	0.8965	8.7785	0.102125	0.112277	0.000103075	0.112277
2013.4.1	N0D2V1	0.8028	15	0.625	0.701	8.7785	0.0798542	0.0864859	4.39801e-05	0.0864859
2013.4.1	N0D2V1	0.8028	16	0.666667	0.459	8.7785	0.0522868	0.0640667	0.000138764	0.0640667
2013.4.1	N0D2V1	0.8028	17	0.708333	0.306	8.7785	0.0348579	0.0450193	0.000103254	0.0450193
2013.4.1	N0D2V1	0.8028	18	0.75	0.1985	8.7785	0.0226121	0.0293438	4.53156e-05	0.0293438
2013.4.1	N0D2V1	0.8028	19	0.791667	0.1	8.7785	0.0113915	0.0170401	3.19071e-05	0.0170401
2014/4/21	N0D2V1	0.878318	22	0.611111	0.459	4.543	0.101035	0.0965996	1.96692e-05	0.0965996
2014/4/21	N0D2V1	0.878318	23	0.638889	0.626	4.543	0.137794	0.134352	1.18512e-05	0.134431
2014/4/21	N0D2V1	0.878318	24	0.666667	0.603	4.543	0.132732	0.122767	9.93014e-05	0.123167
2014/4/21	N0D2V1	0.878318	25	0.694444	0.583	4.543	0.128329	0.111263	0.00029126	0.111903
2014/4/21	N0D2V1	0.878318	26	0.722222	0.462	4.543	0.101695	0.0998407	3.43796e-06	0.100639
2014/4/21	N0D2V1	0.878318	27	0.75	0.391	4.543	0.0860665	0.0885	5.92204e-06	0.089375
2014/4/21	N0D2V1	0.878318	28	0.777778	0.368	4.543	0.0810037	0.0772407	1.41602e-05	0.0781111
2014/4/21	N0D2V1	0.878318	29	0.805556	0.299	4.543	0.0658155	0.066063	6.12179e-08	0.0668472
2014/4/21	N0D2V1	0.878318	30	0.833333	0.267	4.543	0.0587717	0.0549667	1.44786e-05	0.0555833
2014/4/21	N0D2V1	0.878318	31	0.861111	0.184	4.543	0.0405019	0.0439519	1.19024e-05	0.0443194
2014/4/21	N0D2V1	0.878318	32	0.888889	0.148	4.543	0.0325776	0.0330185	1.94416e-07	0.0330556
2014/4/21	N0D2V1	0.878318	33	0.916667	0.103	4.543	0.0226722	0.0221667	2.55607e-07	0.0217917
2014/4/21	N0D2V1	0.878318	34	0.944444	0.05	4.543	0.0110059	0.0113963	1.52376e-07	0.0105278
2013.4.22	N0D2V1	0.874341	12	0.5	0.692	3.6	0.192222	0.19075	2.16744e-06	0.19075
2013.4.22	N0D2V1	0.874341	13	0.541667	0.657	3.6	0.1825	0.173854	7.47504e-05	0.173854
2013.4.22	N0D2V1	0.874341	14	0.583333	0.572	3.6	0.158889	0.156958	3.72704e-06	0.156958
2013.4.22	N0D2V1	0.874341	15	0.625	0.455	3.6	0.126389	0.140062	0.000186968	0.140062
2013.4.22	N0D2V1	0.874341	16	0.666667	0.374	3.6	0.103889	0.123167	0.000371633	0.123167
2013.4.22	N0D2V1	0.874341	17	0.708333	0.291	3.6	0.0808333	0.106271	0.000647066	0.106271
2013.4.22	N0D2V1	0.874341	18	0.75	0.203	3.6	0.0563889	0.089375	0.00108808	0.089375
2013.4.22	N0D2V1	0.874341	19	0.791667	0.159	3.6	0.0441667	0.0724792	0.000801598	0.0724792
2013.4.22	N0D2V1	0.874341	20	0.833333	0.117	3.6	0.0325	0.0555833	0.00053284	0.0555833
2013.4.22	N0D2V1	0.874341	21	0.87	0.058	3.6	0.0161111	0.040715	0.000605351	0.040715
2013.4.22	N0D2V1	0.874341	22	0.91	0.035	3.6	0.00972222	0.024495	0.000218235	0.024495
2013.4.1	N0D3V1	0.8028	5	0.25	0.265	5.3815	0.0492428	0.0231696	0.000679811	0.0231696
2013.4.1	N0D3V1	0.8028	6	0.3	0.2595	5.3815	0.0482208	0.0346885	0.000183121	0.0346885
2013.4.1	N0D3V1	0.8028	7	0.35	0.389	5.3815	0.0722847	0.0487947	0.000551779	0.0487947
2013.4.1	N0D3V1	0.8028	8	0.4	0.4535	5.3815	0.0842702	0.0655749	0.000349513	0.0655749
2013.4.1	N0D3V1	0.8028	9	0.45	0.601	5.3815	0.111679	0.0851067	0.00070608	0.0851067
2013.4.1	N0D3V1	0.8028	10	0.5	0.7175	5.3815	0.133327	0.10746	0.000669092	0.10746
2013.4.1	N0D3V1	0.8028	11	0.55	0.5345	5.3815	0.0993218	0.135338	0.00129715	0.135338
2013.4.1	N0D3V1	0.8028	12	0.6	0.576	5.3815	0.107033	0.101556	3.00014e-05	0.101556
2013.4.1	N0D3V1	0.8028	13	0.65	0.497	5.3815	0.0923534	0.0726298	0.000389024	0.0726298
2013.4.1	N0D3V1	0.8028	14	0.7	0.3745	5.3815	0.0695903	0.048559	0.000442314	0.048559
2013.4.1	N0D3V1	0.8028	15	0.75	0.2715	5.3815	0.0504506	0.0293438	0.0004455	0.0293438
2013.4.1	N0D3V1	0.8028	16	0.8	0.1865	5.3815	0.0346558	0.014984	0.000386978	0.014984
2013.4.1	N0D3V1	0.8028	17	0.85	0.093	5.3815	0.0172814	0.00547975	0.00013928	0.00547975
2013.4.1	N0D3V1	0.8028	18	0.9	0.061	5.3815	0.0113351	0.000831	0.000110337	0.000831
2013.4.1	N0D3V1	0.8028	19	0.95	0.035	5.3815	0.00650376	0.00103775	2.98773e-05	0.00103775
2013.4.22	N0D3V1	0.874341	11	0.55	0.593	3.254	0.182237	0.171972	0.000105375	0.170475
2013.4.22	N0D3V1	0.874341	12	0.6	0.573	3.254	0.176091	0.150708	0.000644295	0.1502
2013.4.22	N0D3V1	0.874341	13	0.65	0.505	3.254	0.155194	0.129708	0.000649516	0.129925
2013.4.22	N0D3V1	0.874341	14	0.7	0.483	3.254	0.148433	0.108972	0.00155715	0.10965
2013.4.22	N0D3V1	0.874341	15	0.75	0.358	3.254	0.110018	0.0885	0.000463043	0.089375
2013.4.22	N0D3V1	0.874341	16	0.8	0.235	3.254	0.0722188	0.068292	1.54198e-05	0.0691
2013.4.22	N0D3V1	0.874341	17	0.85	0.166	3.254	0.0510141	0.048348	7.10828e-06	0.048825
2013.4.22	N0D3V1	0.874341	18	0.9	0.089	3.254	0.027351	0.028668	1.73461e-06	0.02855
2013.4.22	N0D3V1	0.874341	19	0.95	0.025	3.254	0.00768285	0.009252	2.46223e-06	0.008275
2013.3.25	N0D1V3	0.7706	5	0.277778	0.124	4.735	0.026188	0.0292552	9.40769e-06	0.0292552
2013.3.25	N0D1V3	0.7706	6	0.333333	0.237	4.735	0.0500528	0.0437996	3.91025e-05	0.0437996
2013.3.25	N0D1V3	0.7706	7	0.388889	0.37	4.735	0.0781415	0.0616108	0.000273264	0.0616108
2013.3.25	N0D1V3	0.7706	8	0.444444	0.4775	4.735	0.100845	0.0827984	0.000325671	0.0827984
2013.3.25	N0D1V3	0.7706	9	0.5	0.599	4.735	0.126505	0.10746	0.00036269	0.10746
2013.3.25	N0D1V3	0.7706	10	0.555556	0.625	4.735	0.131996	0.131344	4.24233e-07	0.131344
2013.3.25	N0D1V3	0.7706	11	0.611111	0.587	4.735	0.12397	0.0947083	0.00085627	0.0947083
2013.3.25	N0D1V3	0.7706	12	0.666667	0.465	4.735	0.0982049	0.0640667	0.00116542	0.0640667
2013.3.25	N0D1V3	0.7706	13	0.722222	0.3765	4.735	0.0795143	0.0394194	0.00160759	0.0394194
2013.3.25	N0D1V3	0.7706	14	0.777778	0.252	4.735	0.0532207	0.0207667	0.00105326	0.0207667
2013.3.25	N0D1V3	0.7706	15	0.833333	0.168	4.735	0.0354805	0.00810833	0.000749234	0.00810833
2013.3.25	N0D1V3	0.7706	16	0.888889	0.1115	4.735	0.023548	0.00144444	0.000488569	0.00144444
2013.3.25	N0D1V3	0.7706	17	0.944444	0.0815	4.735	0.0172122	0.000775	0.000270183	0.000775
2013.3.25	N0D1V3	0.7706	18	1	0.035	4.735	0.00739176	0.0061	1.66865e-06	0.0061
2013.4.9	N0D1V3	0.8395	8	0.444444	0.412	4.898	0.084116	0.0851222	1.01255e-06	0.0851222
2013.4.9	N0D1V3	0.8395	9	0.5	0.487	4.898	0.0994283	0.1041	2.18244e-05	0.1041
2013.4.9	N0D1V3	0.8395	10	0.555556	0.633	4.898	0.129236	0.123078	3.79289e-05	0.123078
2013.4.9	N0D1V3	0.8395	11	0.611111	0.745	4.898	0.152103	0.142056	0.000100949	0.142056
2013.4.9	N0D1V3	0.8395	12	0.666667	0.627	4.898	0.128011	0.0925444	0.00125791	0.0925444
2013.4.9	N0D1V3	0.8395	13	0.722222	0.503	4.898	0.102695	0.0645142	0.00145777	0.0645142
2013.4.9	N0D1V3	0.8395	14	0.777778	0.462	4.898	0.0943242	0.0418531	0.00275322	0.0418531
2013.4.9	N0D1V3	0.8395	15	0.833333	0.284	4.898	0.0579829	0.0245611	0.00111701	0.0245611
2013.4.9	N0D1V3	0.8395	16	0.888889	0.142	4.898	0.0289914	0.0126383	0.000267426	0.0126383
2013.4.9	N0D1V3	0.8395	17	0.944444	0.096	4.898	0.0195998	0.00608457	0.000182662	0.00608457
2013.4.9	N0D1V3	0.8395	18	1	0.04	4.898	0.0081666	0.0049	1.06707e-05	0.0049
2013.3.25	N0D2V3	0.7706	5	0.263158	0.239	6.82	0.035044	0.0259554	8.26032e-05	0.0259554
2013.3.25	N0D2V3	0.7706	6	0.315789	0.279	6.82	0.0409091	0.0388593	4.20173e-06	0.0388593
2013.3.25	N0D2V3	0.7706	7	0.368421	0.435	6.82	0.063783	0.0546615	8.32018e-05	0.0546615
2013.3.25	N0D2V3	0.7706	8	0.421053	0.595	6.82	0.0872434	0.0734593	0.000190002	0.0734593
2013.3.25	N0D2V3	0.7706	9	0.473684	0.7075	6.82	0.103739	0.0953395	7.05522e-05	0.0953395
2013.3.25	N0D2V3	0.7706	10	0.526316	0.798	6.82	0.117009	0.120381	1.13699e-05	0.120381
2013.3.25	N0D2V3	0.7706	11	0.578947	0.824	6.82	0.120821	0.115188	3.1731e-05	0.115188
2013.3.25	N0D2V3	0.7706	12	0.631579	0.7965	6.82	0.116789	0.0827219	0.00116056	0.0827219
2013.3.25	N0D2V3	0.7706	13	0.684211	0.714	6.82	0.104692	0.0556357	0.00240653	0.0556357
2013.3.25	N0D2V3	0.7706	14	0.736842	0.507	6.82	0.0743402	0.0339296	0.00163301	0.0339296
2013.3.25	N0D2V3	0.7706	15	0.789474	0.3595	6.82	0.0527126	0.0176036	0.00123264	0.0176036
2013.3.25	N0D2V3	0.7706	16	0.842105	0.2555	6.82	0.0374633	0.00665762	0.000948993	0.00665762
2013.3.25	N0D2V3	0.7706	17	0.894737	0.121	6.82	0.0177419	0.00109169	0.000277231	0.00109169
2013.3.25	N0D2V3	0.7706	18	0.947368	0.07	6.82	0.0102639	0.000905817	8.75743e-05	0.000905817
2013.3.25	N0D2V3	0.7706	19	1	0.039	6.82	0.00571848	0.0061	1.45561e-07	0.0061
2015/3/30	N0D2V3	0.792803	13	0.371429	0.929	14.48	0.0641575	0.0556541	7.23074e-05	0.0556541
2015/3/30	N0D2V3	0.792803	14	0.4	1.111	14.48	0.0767265	0.0655749	0.000124358	0.0655749
2015/3/30	N0D2V3	0.792803	15	0.428571	1.26	14.48	0.0870166	0.0763944	0.000112831	0.0763944
2015/3/30	N0D2V3	0.792803	16	0.457143	1.285	14.48	0.0887431	0.0881258	3.8107e-07	0.0881258
2015/3/30	N0D2V3	0.792803	17	0.485714	1.337	14.48	0.0923343	0.100782	7.1361e-05	0.100782
2015/3/30	N0D2V3	0.792803	18	0.514286	1.416	14.48	0.0977901	0.114374	0.000275043	0.114374
2015/3/30	N0D2V3	0.792803	19	0.542857	1.496	14.48	0.103315	0.128915	0.00065538	0.128915
2015/3/30	N0D2V3	0.792803	20	0.571429	1.388	14.48	0.0958564	0.120265	0.000595797	0.120265
2015/3/30	N0D2V3	0.792803	21	0.6	1.1791	14.48	0.0814296	0.101556	0.000405074	0.101556
2015/3/30	N0D2V3	0.792803	22	0.628571	0.849	14.48	0.0586326	0.0844322	0.000665618	0.0844322
2015/3/30	N0D2V3	0.792803	23	0.657143	0.678	14.48	0.0468232	0.0688938	0.000487111	0.0688938
2015/3/30	N0D2V3	0.792803	24	0.685714	0.552	14.48	0.0381215	0.0549409	0.000282891	0.0549409
2015/3/30	N0D2V3	0.792803	25	0.714286	0.322	14.48	0.0222376	0.0425735	0.000413549	0.0425735
2015/3/30	N0D2V3	0.792803	26	0.742857	0.285	14.48	0.0196823	0.0317915	0.000146632	0.0317915
2015/3/30	N0D2V3	0.792803	27	0.771429	0.236	14.48	0.0162983	0.022595	3.96482e-05	0.022595
2015/3/30	N0D2V3	0.792803	28	0.8	0.167	14.48	0.0115331	0.014984	1.19084e-05	0.014984
2015/3/30	N0D2V3	0.792803	29	0.828571	0.118	14.48	0.00814917	0.00895845	6.5493e-07	0.00895845
2015/3/30	N0D2V3	0.792803	30	0.857143	0.092	14.48	0.00635359	0.00451837	3.36805e-06	0.00451837
2015/3/30	N0D2V3	0.792803	31	0.885714	0.071	14.48	0.00490331	0.00166376	1.04947e-05	0.00166376
2015/3/30	N0D2V3	0.792803	32	0.914286	0.055	14.48	0.00379834	0.000394612	1.15854e-05	0.000394612
2015/3/30	N0D2V3	0.792803	33	0.942857	0.04	14.48	0.00276243	0.000710939	4.20862e-06	0.000710939
2015/3/30	N0D2V3	0.792803	34	0.971429	0.004	14.48	0.000294161	0.00261273	5.37578e-06	0.00261273
2013.4.9	N0D2V3	0.8395	9	0.473684	0.441	5.392	0.0817878	0.0951105	0.000177494	0.0951105
2013.4.9	N0D2V3	0.8395	10	0.533334	0.6305	5.392	0.116932	0.115487	2.09015e-06	0.115487
2013.4.9	N0D2V3	0.8395	11	0.578947	0.698	5.392	0.129451	0.131068	2.61593e-06	0.131068
2013.4.9	N0D2V3	0.8395	12	0.631579	0.7705	5.392	0.142897	0.149047	3.78285e-05	0.149047
2013.4.9	N0D2V3	0.8395	13	0.69	0.685	5.392	0.12704	0.0801178	0.0022017	0.0801178
2013.4.9	N0D2V3	0.8395	14	0.736842	0.567	5.392	0.105156	0.0580302	0.00222082	0.0580302
2013.4.9	N0D2V3	0.8395	15	0.789474	0.435	5.392	0.0806751	0.0377665	0.00184115	0.0377665
2013.4.9	N0D2V3	0.8395	16	0.842105	0.235	5.392	0.0435831	0.0223216	0.000452051	0.0223216
2013.4.9	N0D2V3	0.8395	17	0.894737	0.1615	5.392	0.0299518	0.0116956	0.000333289	0.0116956
2013.4.9	N0D2V3	0.8395	18	0.947368	0.0875	5.392	0.0162277	0.00588837	0.000106903	0.00588837
2013.4.9	N0D2V3	0.8395	19	1	0.032	5.392	0.00593472	0.0049	1.07064e-06	0.0049
2014/4/21	N0D2V3	0.878318	22	0.628571	0.756	4.675	0.161711	0.138676	0.000530637	0.138614
2014/4/21	N0D2V3	0.878318	23	0.657143	0.676	4.675	0.144599	0.12673	0.000319315	0.127029
2014/4/21	N0D2V3	0.878318	24	0.685714	0.624	4.675	0.133476	0.11487	0.000346195	0.115443
2014/4/21	N0D2V3	0.878318	25	0.714286	0.562	4.675	0.120214	0.103096	0.000293025	0.103857
2014/4/21	N0D2V3	0.878318	26	0.742857	0.439	4.675	0.0939037	0.0914084	6.2267e-06	0.0922714
2014/4/21	N0D2V3	0.878318	27	0.771429	0.366	4.675	0.0782888	0.0798071	2.30533e-06	0.0806857
2014/4/21	N0D2V3	0.878318	28	0.8	0.306	4.675	0.0654545	0.068292	8.05115e-06	0.0691
2014/4/21	N0D2V3	0.878318	29	0.828571	0.25	4.675	0.0534759	0.0568631	1.14729e-05	0.0575143
2014/4/21	N0D2V3	0.878318	30	0.857143	0.199	4.675	0.0425668	0.0455204	8.72354e-06	0.0459286
2014/4/21	N0D2V3	0.878318	31	0.885714	0.157	4.675	0.0335829	0.0342639	4.63803e-07	0.0343429
2014/4/21	N0D2V3	0.878318	32	0.914286	0.094	4.675	0.020107	0.0230936	8.92026e-06	0.0227571
2014/4/21	N0D2V3	0.878318	33	0.942857	0.046	4.675	0.00983957	0.0120096	4.70881e-06	0.0111714
2013.3.25	N0D3V3	0.7706	5	0.263158	0.165	6.3615	0.0259373	0.0259554	3.26894e-10	0.0259554
2013.3.25	N0D3V3	0.7706	6	0.315789	0.245	6.3615	0.0385129	0.0388593	1.19958e-07	0.0388593
2013.3.25	N0D3V3	0.7706	7	0.368421	0.3805	6.3615	0.0598129	0.0546615	2.65374e-05	0.0546615
2013.3.25	N0D3V3	0.7706	8	0.421053	0.5725	6.3615	0.0899945	0.0734593	0.000273414	0.0734593
2013.3.25	N0D3V3	0.7706	9	0.473684	0.7725	6.3615	0.121434	0.0953395	0.000680905	0.0953395
2013.3.25	N0D3V3	0.7706	10	0.526316	0.836	6.3615	0.131416	0.120381	0.000121767	0.120381
2013.3.25	N0D3V3	0.7706	11	0.578947	0.8795	6.3615	0.138254	0.115188	0.000532016	0.115188
2013.3.25	N0D3V3	0.7706	12	0.631579	0.675	6.3615	0.106107	0.0827219	0.000546866	0.0827219
2013.3.25	N0D3V3	0.7706	13	0.684211	0.5445	6.3615	0.085593	0.0556357	0.000897439	0.0556357
2013.3.25	N0D3V3	0.7706	14	0.736842	0.3625	6.3615	0.0569834	0.0339296	0.000531477	0.0339296
2013.3.25	N0D3V3	0.7706	15	0.789474	0.2405	6.3615	0.0378055	0.0176036	0.000408119	0.0176036
2013.3.25	N0D3V3	0.7706	16	0.842105	0.1455	6.3615	0.022872	0.00665762	0.000262905	0.00665762
2013.3.25	N0D3V3	0.7706	17	0.894737	0.079	6.3615	0.0124185	0.00109169	0.000128296	0.00109169
2013.3.25	N0D3V3	0.7706	18	0.947368	0.035	6.3615	0.00550185	0.000905817	2.11235e-05	0.000905817
2013.4.9	N0D3V3	0.8395	11	0.58	0.5755	4.416	0.130322	0.131428	1.22421e-06	0.131428
2013.4.9	N0D3V3	0.8395	12	0.631579	0.566	4.416	0.12817	0.113014	0.000229709	0.113014
2013.4.9	N0D3V3	0.8395	13	0.684211	0.5185	4.416	0.117414	0.0831127	0.00117657	0.0831127
2013.4.9	N0D3V3	0.8395	14	0.736842	0.353	4.416	0.0799366	0.0580302	0.00047989	0.0580302
2013.4.9	N0D3V3	0.8395	15	0.789474	0.2705	4.416	0.0612545	0.0377665	0.000551688	0.0377665
2013.4.9	N0D3V3	0.8395	16	0.842105	0.15	4.416	0.0339674	0.0223216	0.000135624	0.0223216
2013.4.9	N0D3V3	0.8395	17	0.894737	0.0905	4.416	0.0204937	0.0116956	7.74064e-05	0.0116956
2013.4.9	N0D3V3	0.8395	18	0.947368	0.051	4.416	0.0115489	0.00588837	3.20418e-05	0.00588837
2013.4.9	N0D3V3	0.8395	19	1	0.029	4.416	0.00656703	0.0049	2.77899e-06	0.0049
2013.3.25	N1D1V3	0.7706	6	0.3	0.314	8.165	0.0384568	0.0346885	1.42e-05	0.0346885
2013.3.25	N1D1V3	0.7706	7	0.35	0.5215	8.165	0.0638702	0.0487947	0.00022727	0.0487947
2013.3.25	N1D1V3	0.7706	8	0.4	0.7745	8.165	0.0948561	0.0655749	0.000857387	0.0655749
2013.3.25	N1D1V3	0.7706	9	0.45	0.7695	8.165	0.0942437	0.0851067	8.34845e-05	0.0851067
2013.3.25	N1D1V3	0.7706	10	0.5	1.018	8.165	0.124679	0.10746	0.000296466	0.10746
2013.3.25	N1D1V3	0.7706	11	0.55	1.055	8.165	0.12921	0.135338	3.75488e-05	0.135338
2013.3.25	N1D1V3	0.7706	12	0.6	0.975	8.165	0.119412	0.101556	0.000318841	0.101556
2013.3.25	N1D1V3	0.7706	13	0.65	0.884	8.165	0.108267	0.0726298	0.00127001	0.0726298
2013.3.25	N1D1V3	0.7706	14	0.7	0.6345	8.165	0.0777097	0.048559	0.000849765	0.048559
2013.3.25	N1D1V3	0.7706	15	0.75	0.4705	8.165	0.057624	0.0293438	0.000799773	0.0293438
2013.3.25	N1D1V3	0.7706	16	0.8	0.3185	8.165	0.039008	0.014984	0.000577151	0.014984
2013.3.25	N1D1V3	0.7706	17	0.85	0.186	8.165	0.0227802	0.00547975	0.000299304	0.00547975
2013.3.25	N1D1V3	0.7706	18	0.9	0.119	8.165	0.0145744	0.000831	0.000188881	0.000831
2013.3.25	N1D1V3	0.7706	19	0.95	0.055	8.165	0.00673607	0.00103775	3.24708e-05	0.00103775
2013.3.25	N1D1V3	0.7706	20	1	0.017	8.165	0.00208206	0.0061	1.61439e-05	0.0061
2013.4.9	N1D1V3	0.8395	11	0.55	0.911	6.553	0.13902	0.12118	0.000318276	0.12118
2013.4.9	N1D1V3	0.8395	12	0.6	0.888	6.553	0.13551	0.13826	7.56001e-06	0.13826
2013.4.9	N1D1V3	0.8395	14	0.7	0.7185	6.553	0.109644	0.075082	0.00119456	0.075082
2013.4.9	N1D1V3	0.8395	15	0.75	0.538	6.553	0.0820998	0.0525125	0.000875408	0.0525125
2013.4.9	N1D1V3	0.8395	16	0.8	0.451	6.553	0.0688234	0.034292	0.00119242	0.034292
2013.4.9	N1D1V3	0.8395	17	0.85	0.2645	6.553	0.0403632	0.0204205	0.000397711	0.0204205
2013.4.9	N1D1V3	0.8395	18	0.9	0.129	6.553	0.0196856	0.010898	7.72226e-05	0.010898
2013.4.9	N1D1V3	0.8395	19	0.95	0.069	6.553	0.0105295	0.0057245	2.30883e-05	0.0057245
2013.3.25	N1D2V3	0.7706	6	0.26087	0.533	10.4735	0.0508903	0.0254584	0.000646783	0.0254584
2013.3.25	N1D2V3	0.7706	7	0.304348	0.607	10.4735	0.0579558	0.0358111	0.000490386	0.0358111
2013.3.25	N1D2V3	0.7706	8	0.347826	1.016	10.4735	0.0970067	0.0481264	0.00238929	0.0481264
2013.3.25	N1D2V3	0.7706	9	0.391304	0.9035	10.4735	0.0862653	0.062461	0.000566644	0.062461
2013.3.25	N1D2V3	0.7706	10	0.434783	1.2225	10.4735	0.116723	0.0788667	0.00143311	0.0788667
2013.3.25	N1D2V3	0.7706	11	0.478261	1.349	10.4735	0.128801	0.0973904	0.000986642	0.0973904
2013.3.25	N1D2V3	0.7706	12	0.521739	1.0965	10.4735	0.104693	0.118076	0.000179107	0.118076
2013.3.25	N1D2V3	0.7706	13	0.565217	1.164	10.4735	0.111138	0.124542	0.000179686	0.124542
2013.3.25	N1D2V3	0.7706	14	0.608696	0.803	10.4735	0.0766697	0.0961766	0.000380518	0.0961766
2013.3.25	N1D2V3	0.7706	15	0.652174	0.5905	10.4735	0.0563804	0.0714822	0.000228066	0.0714822
2013.3.25	N1D2V3	0.7706	16	0.695652	0.489	10.4735	0.0466893	0.0504594	1.42136e-05	0.0504594
2013.3.25	N1D2V3	0.7706	17	0.73913	0.2485	10.4735	0.0237265	0.0331079	8.80105e-05	0.0331079
2013.3.25	N1D2V3	0.7706	18	0.782609	0.1845	10.4735	0.0176159	0.019428	3.28367e-06	0.019428
2013.3.25	N1D2V3	0.7706	19	0.826087	0.108	10.4735	0.0103117	0.00941947	7.96143e-07	0.00941947
2013.3.25	N1D2V3	0.7706	20	0.869565	0.0555	10.4735	0.00529909	0.00308242	4.91362e-06	0.00308242
2013.3.25	N1D2V3	0.7706	21	0.913043	0.04	10.4735	0.00381916	0.000416824	1.15759e-05	0.000416824
2013.3.25	N1D2V3	0.7706	22	0.956522	0.009	10.4735	0.000859312	0.00142268	3.17389e-07	0.00142268
2013.4.9	N1D2V3	0.8395	10	0.434783	0.757	8.013	0.0944715	0.0818217	0.000160016	0.0818217
2013.4.9	N1D2V3	0.8395	11	0.478261	0.8	8.013	0.0998378	0.0966739	1.001e-05	0.0966739
2013.4.9	N1D2V3	0.8395	12	0.521739	0.944	8.013	0.117809	0.111526	3.94695e-05	0.111526
2013.4.9	N1D2V3	0.8395	14	0.608696	1.015	8.013	0.126669	0.127518	7.20133e-07	0.127518
2013.4.9	N1D2V3	0.8395	15	0.652174	0.833	8.013	0.103956	0.10074	1.03451e-05	0.10074
2013.4.9	N1D2V3	0.8395	16	0.695652	0.765	8.013	0.0954699	0.0772501	0.00033196	0.0772501
2013.4.9	N1D2V3	0.8395	17	0.73913	0.5325	8.013	0.0664545	0.057049	8.84644e-05	0.057049
2013.4.9	N1D2V3	0.8395	18	0.782609	0.3735	8.013	0.0466118	0.0401363	4.19316e-05	0.0401363
2013.4.9	N1D2V3	0.8395	19	0.826087	0.2175	8.013	0.0271434	0.0265121	3.98532e-07	0.0265121
2013.4.9	N1D2V3	0.8395	20	0.869565	0.1325	8.013	0.0165356	0.0161764	1.29067e-07	0.0161764
2013.4.9	N1D2V3	0.8395	21	0.913043	0.0815	8.013	0.010171	0.00912911	1.08547e-06	0.00912911
2013.4.9	N1D2V3	0.8395	22	0.956522	0.0395	8.013	0.00492949	0.00537032	1.94333e-07	0.00537032
2013.4.9	N1D2V3	0.8395	23	1	0.035	8.013	0.0043679	0.0049	2.83128e-07	0.0049
2015/3/30	N1D2V3	0.792803	15	0.384615	1.456	20.553	0.0708412	0.0601222	0.000114899	0.0601222
2015/3/30	N1D2V3	0.792803	16	0.410256	1.651	20.553	0.0803289	0.0693547	0.000120432	0.0693547
2015/3/30	N1D2V3	0.792803	17	0.435897	1.4	20.553	0.0681166	0.079315	0.000125404	0.079315
2015/3/30	N1D2V3	0.792803	18	0.461538	1.388	20.553	0.0675327	0.0900124	0.000505335	0.0900124
2015/3/30	N1D2V3	0.792803	19	0.487179	1.44	20.553	0.0700628	0.101456	0.000985534	0.101456
2015/3/30	N1D2V3	0.792803	20	0.512821	1.606	20.553	0.0781394	0.113654	0.00126132	0.113654
2015/3/30	N1D2V3	0.792803	21	0.538462	1.611	20.553	0.0783827	0.126616	0.00232646	0.126616
2015/3/30	N1D2V3	0.792803	22	0.564103	1.572	20.553	0.0764852	0.125318	0.00238464	0.125318
2015/3/30	N1D2V3	0.792803	23	0.589744	1.711	20.553	0.0832482	0.10809	0.000617103	0.10809
2015/3/30	N1D2V3	0.792803	24	0.615385	1.298	20.553	0.0631538	0.0921385	0.000840111	0.0921385
2015/3/30	N1D2V3	0.792803	25	0.641026	1.088	20.553	0.0529363	0.0774641	0.000601613	0.0774641
2015/3/30	N1D2V3	0.792803	26	0.666667	0.831	20.553	0.0404321	0.0640667	0.000558595	0.0640667
2015/3/30	N1D2V3	0.792803	27	0.692308	0.886	20.553	0.0431081	0.0519462	7.81119e-05	0.0519462
2015/3/30	N1D2V3	0.792803	28	0.717949	0.667	20.553	0.0324527	0.0411026	7.48204e-05	0.0411026
2015/3/30	N1D2V3	0.792803	29	0.74359	0.465	20.553	0.0226244	0.0315359	7.94142e-05	0.0315359
2015/3/30	N1D2V3	0.792803	30	0.769231	0.383	20.553	0.0186347	0.0232462	2.12651e-05	0.0232462
2015/3/30	N1D2V3	0.792803	31	0.794872	0.331	20.553	0.0161047	0.0162333	1.65453e-08	0.0162333
2015/3/30	N1D2V3	0.792803	32	0.820513	0.239	20.553	0.0116285	0.0104974	1.27924e-06	0.0104974
2015/3/30	N1D2V3	0.792803	33	0.846154	0.173	20.553	0.00841726	0.00603846	5.65869e-06	0.00603846
2015/3/30	N1D2V3	0.792803	34	0.871795	0.115	20.553	0.00559529	0.00285641	7.50146e-06	0.00285641
2015/3/30	N1D2V3	0.792803	35	0.897436	0.088	20.553	0.00428161	0.000951282	1.10911e-05	0.000951282
2015/3/30	N1D2V3	0.792803	36	0.923077	0.069	20.553	0.00335717	0.000323077	9.20575e-06	0.000323077
2015/3/30	N1D2V3	0.792803	37	0.948718	0.049	20.553	0.00238408	0.000971795	1.99455e-06	0.000971795
2015/3/30	N1D2V3	0.792803	38	0.974359	0.034	20.553	0.00165426	0.00289744	1.54549e-06	0.00289744
2015/3/30	N1D2V3	0.792803	39	1	0.002	20.553	9.73094e-05	0.0061	3.60323e-05	0.0061
2014/4/21	N1D2V3	0.878318	23	0.589744	0.526	3.805	0.138239	0.155048	0.000282548	0.154359
2014/4/21	N1D2V3	0.878318	24	0.615385	0.468	3.805	0.122996	0.144218	0.000450385	0.143962
2014/4/21	N1D2V3	0.878318	25	0.641026	0.436	3.805	0.114586	0.133458	0.000356142	0.133564
2014/4/21	N1D2V3	0.878318	26	0.666667	0.397	3.805	0.104336	0.122767	0.000339675	0.123167
2014/4/21	N1D2V3	0.878318	27	0.692308	0.365	3.805	0.0959264	0.112145	0.000263042	0.112769
2014/4/21	N1D2V3	0.878318	28	0.717949	0.343	3.805	0.0901445	0.101593	0.00013106	0.102372
2014/4/21	N1D2V3	0.878318	29	0.74359	0.311	3.805	0.0817346	0.0911099	8.78963e-05	0.0919744
2014/4/21	N1D2V3	0.878318	30	0.769231	0.282	3.805	0.074113	0.0806964	4.33417e-05	0.0815769
2014/4/21	N1D2V3	0.878318	31	0.794872	0.253	3.805	0.0664915	0.0703525	1.49074e-05	0.0711795
2014/4/21	N1D2V3	0.878318	32	0.820513	0.179	3.805	0.0470434	0.0600779	0.000169899	0.0607821
2014/4/21	N1D2V3	0.878318	33	0.846154	0.137	3.805	0.0360053	0.0498728	0.000192308	0.0503846
2014/4/21	N1D2V3	0.878318	34	0.871795	0.099	3.805	0.0260184	0.0397371	0.000188202	0.0399872
2014/4/21	N1D2V3	0.878318	35	0.897436	0.067	3.805	0.0176084	0.0296708	0.000145501	0.0295897
2014/4/21	N1D2V3	0.878318	36	0.923077	0.04	3.305	0.0121029	0.019674	5.73214e-05	0.0191923
2013.3.25	N1D3V3	0.7706	5	0.217391	0.295	9.137	0.0322863	0.0170045	0.000233534	0.0170045
2013.3.25	N1D3V3	0.7706	6	0.26087	0.595	9.137	0.0651198	0.0254584	0.00157303	0.0254584
2013.3.25	N1D3V3	0.7706	7	0.304348	0.7885	9.137	0.0862975	0.0358111	0.00254887	0.0358111
2013.3.25	N1D3V3	0.7706	8	0.347826	0.969	9.137	0.106052	0.0481264	0.00335541	0.0481264
2013.3.25	N1D3V3	0.7706	9	0.391304	1.1165	9.137	0.122195	0.062461	0.0035682	0.062461
2013.3.25	N1D3V3	0.7706	10	0.434783	1.0825	9.137	0.118474	0.0788667	0.00156877	0.0788667
2013.3.25	N1D3V3	0.7706	11	0.478261	0.8775	9.137	0.0960381	0.0973904	1.82877e-06	0.0973904
2013.3.25	N1D3V3	0.7706	12	0.521739	0.8305	9.137	0.0908942	0.118076	0.000738845	0.118076
2013.3.25	N1D3V3	0.7706	13	0.565217	0.705	9.137	0.0771588	0.124542	0.0022452	0.124542
2013.3.25	N1D3V3	0.7706	14	0.608696	0.538	9.137	0.0588815	0.0961766	0.00139092	0.0961766
2013.3.25	N1D3V3	0.7706	15	0.652174	0.425	9.137	0.0465142	0.0714822	0.000623404	0.0714822
2013.3.25	N1D3V3	0.7706	16	0.695652	0.316	9.137	0.0345847	0.0504594	0.000252006	0.0504594
2013.3.25	N1D3V3	0.7706	17	0.73913	0.1995	9.137	0.0218343	0.0331079	0.000127095	0.0331079
2013.3.25	N1D3V3	0.7706	18	0.782609	0.128	9.137	0.014009	0.019428	2.93656e-05	0.019428
2013.3.25	N1D3V3	0.7706	19	0.826087	0.0775	9.137	0.008482	0.00941947	8.78858e-07	0.00941947
2013.3.25	N1D3V3	0.7706	20	0.869565	0.051	9.137	0.0055817	0.00308242	6.24641e-06	0.00308242
2013.3.25	N1D3V3	0.7706	21	0.913043	0.054	9.137	0.00591004	0.000416824	3.01754e-05	0.000416824
2013.3.25	N1D3V3	0.7706	22	0.956522	0.027	9.137	0.00295502	0.00142268	2.34805e-06	0.00142268
2013.4.9	N1D3V3	0.8395	10	0.434783	0.702	6.009	0.116825	0.0818217	0.00122521	0.0818217
2013.4.9	N1D3V3	0.8395	11	0.478261	0.685	6.009	0.113996	0.0966739	0.000300043	0.0966739
2013.4.9	N1D3V3	0.8395	12	0.521739	0.811	6.009	0.134964	0.111526	0.000549346	0.111526
2013.4.9	N1D3V3	0.8395	14	0.608696	0.695	6.009	0.11566	0.127518	0.00014061	0.127518
2013.4.9	N1D3V3	0.8395	15	0.652174	0.622	6.009	0.103511	0.10074	7.68233e-06	0.10074
2013.4.9	N1D3V3	0.8395	16	0.695652	0.487	6.009	0.0810451	0.0772501	1.44021e-05	0.0772501
2013.4.9	N1D3V3	0.8395	17	0.73913	0.292	6.009	0.0485938	0.057049	7.14901e-05	0.057049
2013.4.9	N1D3V3	0.8395	18	0.782609	0.232	6.009	0.0386088	0.0401363	2.33338e-06	0.0401363
2013.4.9	N1D3V3	0.8395	19	0.826087	0.1455	6.009	0.0242137	0.0265121	5.28273e-06	0.0265121
2013.4.9	N1D3V3	0.8395	20	0.869565	0.0815	6.009	0.013563	0.0161764	6.82976e-06	0.0161764
2013.4.9	N1D3V3	0.8395	21	0.913043	0.051	6.009	0.00848727	0.00912911	4.11962e-07	0.00912911
2013.4.9	N1D3V3	0.8395	22	0.956522	0.022	6.009	0.00366117	0.00537032	2.92118e-06	0.00537032
2013.3.25	N2D1V3	0.7706	6	0.272727	0.457	11.815	0.0386796	0.0280907	0.000112125	0.0280907
2013.3.25	N2D1V3	0.7706	7	0.318182	0.6315	11.815	0.053449	0.0395139	0.000194187	0.0395139
2013.3.25	N2D1V3	0.7706	8	0.363636	0.845	11.815	0.0715193	0.0531025	0.000339176	0.0531025
2013.3.25	N2D1V3	0.7706	9	0.409091	0.917	11.815	0.0776132	0.0689194	7.55829e-05	0.0689194
2013.3.25	N2D1V3	0.7706	10	0.454545	1.1195	11.815	0.0947524	0.0870213	5.97708e-05	0.0870213
2013.3.25	N2D1V3	0.7706	11	0.5	1.2495	11.815	0.105755	0.10746	2.90677e-06	0.10746
2013.3.25	N2D1V3	0.7706	12	0.545455	1.361	11.815	0.115193	0.13865	0.000550232	0.13865
2013.3.25	N2D1V3	0.7706	13	0.590909	1.465	11.815	0.123995	0.107337	0.000277487	0.107337
2013.3.25	N2D1V3	0.7706	14	0.636364	1.0125	11.815	0.0856961	0.0800372	3.20238e-05	0.0800372
2013.3.25	N2D1V3	0.7706	15	0.681818	0.8845	11.815	0.0748625	0.0567502	0.000328054	0.0567502
2013.3.25	N2D1V3	0.7706	16	0.727273	0.687	11.815	0.0581464	0.037476	0.000427265	0.037476
2013.3.25	N2D1V3	0.7706	17	0.772727	0.484	11.815	0.0409649	0.0222147	0.00035157	0.0222147
2013.3.25	N2D1V3	0.7706	18	0.818182	0.2675	11.815	0.0226407	0.0109661	0.000136296	0.0109661
2013.3.25	N2D1V3	0.7706	19	0.863636	0.1405	11.815	0.0118917	0.00373037	6.66067e-05	0.00373037
2013.3.25	N2D1V3	0.7706	20	0.909091	0.093	11.815	0.00787135	0.000507438	5.42272e-05	0.000507438
2013.3.25	N2D1V3	0.7706	21	0.954545	0.044	11.815	0.00372408	0.00129731	5.88919e-06	0.00129731
2013.3.25	N2D1V3	0.7706	22	1	0.0175	11.815	0.00148117	0.0061	2.13336e-05	0.0061
2013.4.9	N2D1V3	0.8395	8	0.363636	0.9025	12.149	0.0742859	0.0575182	0.000281158	0.0575182
2013.4.9	N2D1V3	0.8395	9	0.409091	0.8155	12.149	0.0671249	0.0730455	3.50534e-05	0.0730455
2013.4.9	N2D1V3	0.8395	10	0.454545	1.074	12.149	0.0884023	0.0885727	2.90326e-08	0.0885727
2013.4.9	N2D1V3	0.8395	11	0.5	1.272	12.149	0.1047	0.1041	3.5997e-07	0.1041
2013.4.9	N2D1V3	0.8395	12	0.545455	1.462	12.149	0.120339	0.119627	5.0673e-07	0.119627
2013.4.9	N2D1V3	0.8395	13	0.590909	1.595	12.149	0.131287	0.135155	1.49616e-05	0.135155
2013.4.9	N2D1V3	0.8395	14	0.636364	1.308	12.149	0.107663	0.110097	5.92198e-06	0.110097
2013.4.9	N2D1V3	0.8395	15	0.681818	1.101	12.149	0.0906247	0.0843674	3.91549e-05	0.0843674
2013.4.9	N2D1V3	0.8395	16	0.727273	0.937	12.149	0.0771257	0.0622322	0.000221815	0.0622322
2013.4.9	N2D1V3	0.8395	17	0.772727	0.712	12.149	0.0586056	0.0436913	0.000222437	0.0436913
2013.4.9	N2D1V3	0.8395	18	0.818182	0.4515	12.149	0.0371636	0.0287446	7.08783e-05	0.0287446
2013.4.9	N2D1V3	0.8395	19	0.863636	0.3025	12.149	0.0248992	0.0173921	5.63553e-05	0.0173921
2013.4.9	N2D1V3	0.8395	20	0.909091	0.129	12.149	0.0106182	0.00963388	9.68794e-07	0.00963388
2013.4.9	N2D1V3	0.8395	21	0.954545	0.078	12.149	0.00642028	0.00546983	9.03349e-07	0.00546983
2013.3.25	N2D2V3	0.7706	6	0.26087	0.595	9.706	0.0613023	0.0254584	0.00128478	0.0254584
2013.3.25	N2D2V3	0.7706	7	0.304348	0.774	9.706	0.0797445	0.0358111	0.00193014	0.0358111
2013.3.25	N2D2V3	0.7706	8	0.347826	0.967	9.706	0.0996291	0.0481264	0.00265253	0.0481264
2013.3.25	N2D2V3	0.7706	9	0.391304	1.0245	9.706	0.105553	0.062461	0.00185694	0.062461
2013.3.25	N2D2V3	0.7706	10	0.434783	0.832	9.706	0.0857202	0.0788667	4.69706e-05	0.0788667
2013.3.25	N2D2V3	0.7706	11	0.478261	0.831	9.706	0.0856171	0.0973904	0.00013861	0.0973904
2013.3.25	N2D2V3	0.7706	12	0.521739	1.052	9.706	0.108387	0.118076	9.38826e-05	0.118076
2013.3.25	N2D2V3	0.7706	13	0.565217	0.902	9.706	0.0929322	0.124542	0.000999201	0.124542
2013.3.25	N2D2V3	0.7706	14	0.608696	0.737	9.706	0.0759324	0.0961766	0.000409825	0.0961766
2013.3.25	N2D2V3	0.7706	15	0.652174	0.6795	9.706	0.0700082	0.0714822	2.17264e-06	0.0714822
2013.3.25	N2D2V3	0.7706	16	0.695652	0.4965	9.706	0.0511539	0.0504594	4.82425e-07	0.0504594
2013.3.25	N2D2V3	0.7706	17	0.73913	0.3595	9.706	0.0370389	0.0331079	1.54528e-05	0.0331079
2013.3.25	N2D2V3	0.7706	18	0.782609	0.2215	9.706	0.0228209	0.019428	1.15122e-05	0.019428
2013.3.25	N2D2V3	0.7706	19	0.826087	0.1575	9.706	0.0162271	0.00941947	4.63435e-05	0.00941947
2013.3.25	N2D2V3	0.7706	20	0.869565	0.08	9.706	0.00824232	0.00308242	2.66246e-05	0.00308242
2013.3.25	N2D2V3	0.7706	21	0.913043	0.045	9.706	0.00463631	0.000416824	1.7804e-05	0.000416824
2013.3.25	N2D2V3	0.7706	22	0.956522	0.011	9.706	0.00113332	0.00142268	8.37319e-08	0.00142268
2013.4.9	N2D2V3	0.8395	9	0.391304	0.985	11.947	0.0824475	0.0669696	0.000239566	0.0669696
2013.4.9	N2D2V3	0.8395	10	0.434783	1.026	11.947	0.0858793	0.0818217	1.64638e-05	0.0818217
2013.4.9	N2D2V3	0.8395	11	0.478261	1.0725	11.947	0.0897715	0.0966739	4.76434e-05	0.0966739
2013.4.9	N2D2V3	0.8395	12	0.521739	1.4295	11.947	0.119653	0.111526	6.60543e-05	0.111526
2013.4.9	N2D2V3	0.8395	13	0.565217	1.434	11.947	0.12003	0.126378	4.02987e-05	0.126378
2013.4.9	N2D2V3	0.8395	14	0.608696	1.488	11.947	0.12455	0.127518	8.80708e-06	0.127518
2013.4.9	N2D2V3	0.8395	15	0.652174	1.2275	11.947	0.102745	0.10074	4.02308e-06	0.10074
2013.4.9	N2D2V3	0.8395	16	0.695652	0.9935	11.947	0.083159	0.0772501	3.49146e-05	0.0772501
2013.4.9	N2D2V3	0.8395	17	0.73913	0.756	11.947	0.0632795	0.057049	3.88194e-05	0.057049
2013.4.9	N2D2V3	0.8395	18	0.782609	0.5525	11.947	0.0462459	0.0401363	3.73275e-05	0.0401363
2013.4.9	N2D2V3	0.8395	19	0.826087	0.3655	11.947	0.0305935	0.0265121	1.66575e-05	0.0265121
2013.4.9	N2D2V3	0.8395	20	0.869565	0.208	11.947	0.0174102	0.0161764	1.52241e-06	0.0161764
2013.4.9	N2D2V3	0.8395	21	0.913043	0.169	11.947	0.0141458	0.00912911	2.51673e-05	0.00912911
2013.4.9	N2D2V3	0.8395	22	0.956522	0.107	11.947	0.00895622	0.00537032	1.28587e-05	0.00537032
2013.4.9	N2D2V3	0.8395	23	1	0.049	11.947	0.00410145	0.0049	6.37685e-07	0.0049
2015/3/30	N2D2V3	0.792803	13	0.371429	1.683	22.618	0.0744098	0.0556541	0.000351776	0.0556541
2015/3/30	N2D2V3	0.792803	14	0.4	0.981	22.618	0.0433725	0.0655749	0.000492946	0.0655749
2015/3/30	N2D2V3	0.792803	15	0.428571	1.987	22.618	0.0878504	0.0763944	0.00013124	0.0763944
2015/3/30	N2D2V3	0.792803	16	0.457143	2.127	22.618	0.0940401	0.0881258	3.49797e-05	0.0881258
2015/3/30	N2D2V3	0.792803	17	0.485714	2.314	22.618	0.102308	0.100782	2.32897e-06	0.100782
2015/3/30	N2D2V3	0.792803	18	0.514286	1.829	22.618	0.0808648	0.114374	0.0011229	0.114374
2015/3/30	N2D2V3	0.792803	19	0.542857	2.318	22.618	0.102485	0.128915	0.000698575	0.128915
2015/3/30	N2D2V3	0.792803	20	0.571429	2.012	22.618	0.0889557	0.120265	0.000980291	0.120265
2015/3/30	N2D2V3	0.792803	21	0.6	1.688	22.618	0.0746308	0.101556	0.000724965	0.101556
2015/3/30	N2D2V3	0.792803	22	0.628571	1.38	22.618	0.0610134	0.0844322	0.000548441	0.0844322
2015/3/30	N2D2V3	0.792803	23	0.657143	1.047	22.618	0.0462906	0.0688938	0.000510906	0.0688938
2015/3/30	N2D2V3	0.792803	24	0.685714	0.808	22.618	0.0357238	0.0549409	0.000369298	0.0549409
2015/3/30	N2D2V3	0.792803	25	0.714286	0.732	22.618	0.0323636	0.0425735	0.000104241	0.0425735
2015/3/30	N2D2V3	0.792803	26	0.742857	0.487	22.618	0.0215315	0.0317915	0.000105267	0.0317915
2015/3/30	N2D2V3	0.792803	27	0.771429	0.393	22.618	0.0173755	0.022595	2.7243e-05	0.022595
2015/3/30	N2D2V3	0.792803	28	0.8	0.32	22.618	0.014148	0.014984	6.98856e-07	0.014984
2015/3/30	N2D2V3	0.792803	29	0.828571	0.203	22.618	0.00897515	0.00895845	2.79009e-10	0.00895845
2015/3/30	N2D2V3	0.792803	30	0.857143	0.162	22.618	0.00716244	0.00451837	6.9911e-06	0.00451837
2015/3/30	N2D2V3	0.792803	31	0.885714	0.095	22.618	0.00420019	0.00166376	6.43352e-06	0.00166376
2015/3/30	N2D2V3	0.792803	32	0.914286	0.052	22.618	0.00229905	0.000394612	3.6269e-06	0.000394612
2014/4/21	N2D2V3	0.878318	21	0.6	1.208	7.716	0.156558	0.150708	3.42202e-05	0.1502
2014/4/21	N2D2V3	0.878318	22	0.628571	1.112	7.716	0.144116	0.138676	2.95985e-05	0.138614
2014/4/21	N2D2V3	0.878318	23	0.657143	0.935	7.716	0.121177	0.12673	3.08333e-05	0.127029
2014/4/21	N2D2V3	0.878318	24	0.685714	0.859	7.716	0.111327	0.11487	1.25494e-05	0.115443
2014/4/21	N2D2V3	0.878318	25	0.714286	0.77	7.716	0.0997926	0.103096	1.09117e-05	0.103857
2014/4/21	N2D2V3	0.878318	26	0.742857	0.667	7.716	0.0864438	0.0914084	2.46478e-05	0.0922714
2014/4/21	N2D2V3	0.878318	27	0.771429	0.592	7.716	0.0767237	0.0798071	9.50742e-06	0.0806857
2014/4/21	N2D2V3	0.878318	28	0.8	0.478	7.716	0.0619492	0.068292	4.02312e-05	0.0691
2014/4/21	N2D2V3	0.878318	29	0.828571	0.397	7.716	0.0514515	0.0568631	2.92851e-05	0.0575143
2014/4/21	N2D2V3	0.878318	30	0.857143	0.329	7.716	0.0426387	0.0455204	8.3044e-06	0.0459286
2014/4/21	N2D2V3	0.878318	31	0.885714	0.242	7.716	0.0313634	0.0342639	8.413e-06	0.0343429
2014/4/21	N2D2V3	0.878318	32	0.914286	0.131	7.716	0.0169777	0.0230936	3.74045e-05	0.0227571
2014/4/21	N2D2V3	0.878318	33	0.942857	0.066	7.716	0.00855365	0.0120096	1.19432e-05	0.0111714
2013.3.25	N2D3V3	0.7706	6	0.25	0.172	7.551	0.0227784	0.0231696	1.52994e-07	0.0231696
2013.3.25	N2D3V3	0.7706	7	0.291667	0.3435	7.551	0.0454907	0.0325915	0.000166387	0.0325915
2013.3.25	N2D3V3	0.7706	8	0.333333	0.517	7.551	0.0684678	0.0437996	0.000608518	0.0437996
2013.3.25	N2D3V3	0.7706	9	0.375	0.581	7.551	0.0769435	0.0568455	0.000403927	0.0568455
2013.3.25	N2D3V3	0.7706	10	0.416667	0.667	7.551	0.0883327	0.0717762	0.000274117	0.0717762
2013.3.25	N2D3V3	0.7706	11	0.458333	0.7305	7.551	0.0967422	0.0886346	6.57329e-05	0.0886346
2013.3.25	N2D3V3	0.7706	12	0.5	0.773	7.551	0.102371	0.10746	2.59058e-05	0.10746
2013.3.25	N2D3V3	0.7706	13	0.541667	0.825	7.551	0.109257	0.12829	0.000362267	0.12829
2013.3.25	N2D3V3	0.7706	14	0.583333	0.895	7.551	0.118527	0.112277	3.90658e-05	0.112277
2013.3.25	N2D3V3	0.7706	15	0.625	0.684	7.551	0.090584	0.0864859	1.67944e-05	0.0864859
2013.3.25	N2D3V3	0.7706	16	0.666667	0.4375	7.551	0.0579393	0.0640667	3.75441e-05	0.0640667
2013.3.25	N2D3V3	0.7706	17	0.708333	0.2995	7.551	0.0396636	0.0450193	2.8683e-05	0.0450193
2013.3.25	N2D3V3	0.7706	18	0.75	0.186	7.551	0.0246325	0.0293438	2.21959e-05	0.0293438
2013.3.25	N2D3V3	0.7706	19	0.791667	0.124	7.551	0.0164217	0.0170401	3.82466e-07	0.0170401
2013.3.25	N2D3V3	0.7706	20	0.833333	0.128	7.551	0.0169514	0.00810833	7.81998e-05	0.00810833
2013.3.25	N2D3V3	0.7706	21	0.875	0.067	7.551	0.008873	0.00254844	4.00001e-05	0.00254844
2013.3.25	N2D3V3	0.7706	22	0.916667	0.04	7.551	0.00529731	0.000360417	2.43729e-05	0.000360417
2013.4.9	N2D3V3	0.8395	8	0.333333	0.358	7.233	0.0494954	0.0471667	5.42285e-06	0.0471667
2013.4.9	N2D3V3	0.8395	9	0.375	0.515	7.233	0.0712014	0.0614	9.60682e-05	0.0614
2013.4.9	N2D3V3	0.8395	10	0.416667	0.6485	7.233	0.0896585	0.0756333	0.000196706	0.0756333
2013.4.9	N2D3V3	0.8395	11	0.458333	0.709	7.233	0.098023	0.0898667	6.6525e-05	0.0898667
2013.4.9	N2D3V3	0.8395	12	0.5	0.742	7.233	0.102585	0.1041	2.2941e-06	0.1041
2013.4.9	N2D3V3	0.8395	13	0.541667	0.883	7.233	0.122079	0.118333	1.40327e-05	0.118333
2013.4.9	N2D3V3	0.8395	14	0.583333	0.954	7.233	0.131895	0.132567	4.50493e-07	0.132567
2013.4.9	N2D3V3	0.8395	15	0.625	0.736	7.233	0.101756	0.117091	0.000235156	0.117091
2013.4.9	N2D3V3	0.8395	16	0.666667	0.543	7.233	0.0750726	0.0925444	0.000305266	0.0925444
2013.4.9	N2D3V3	0.8395	17	0.708333	0.38435	7.233	0.0531384	0.0710184	0.000319695	0.0710184
2013.4.9	N2D3V3	0.8395	18	0.75	0.2405	7.233	0.0332504	0.0525125	0.000371029	0.0525125
2013.4.9	N2D3V3	0.8395	19	0.791667	0.164	7.233	0.0226739	0.0370267	0.000206005	0.0370267
2013.4.9	N2D3V3	0.8395	20	0.833333	0.108	7.233	0.0149316	0.0245611	9.27282e-05	0.0245611
2013.4.9	N2D3V3	0.8395	21	0.875	0.052	7.233	0.00718927	0.0151156	6.28271e-05	0.0151156
2013.4.1	N1D1V1	0.8028	5	0.217391	0.282	14.8775	0.0189548	0.0170045	3.80371e-06	0.0170045
2013.4.1	N1D1V1	0.8028	6	0.26087	0.454	14.8775	0.0305159	0.0254584	2.5578e-05	0.0254584
2013.4.1	N1D1V1	0.8028	7	0.304348	0.687	14.8775	0.0461771	0.0358111	0.000107454	0.0358111
2013.4.1	N1D1V1	0.8028	8	0.347826	0.7695	14.8775	0.0517224	0.0481264	1.29314e-05	0.0481264
2013.4.1	N1D1V1	0.8028	9	0.391304	0.895	14.8775	0.060158	0.062461	5.30423e-06	0.062461
2013.4.1	N1D1V1	0.8028	10	0.434783	1.135	14.8775	0.0762897	0.0788667	6.64075e-06	0.0788667
2013.4.1	N1D1V1	0.8028	11	0.478261	1.207	14.8775	0.0811292	0.0973904	0.000264426	0.0973904
2013.4.1	N1D1V1	0.8028	12	0.521739	1.4545	14.8775	0.0977651	0.118076	0.000412528	0.118076
2013.4.1	N1D1V1	0.8028	13	0.565217	1.517	14.8775	0.101966	0.124542	0.000509689	0.124542
2013.4.1	N1D1V1	0.8028	14	0.608696	1.181	14.8775	0.0793816	0.0961766	0.00028207	0.0961766
2013.4.1	N1D1V1	0.8028	15	0.652174	1.153	14.8775	0.0774996	0.0714822	3.62085e-05	0.0714822
2013.4.1	N1D1V1	0.8028	16	0.695652	1.0315	14.8775	0.0693329	0.0504594	0.00035621	0.0504594
2013.4.1	N1D1V1	0.8028	17	0.73913	0.7325	14.8775	0.0492354	0.0331079	0.000260096	0.0331079
2013.4.1	N1D1V1	0.8028	18	0.782609	0.6295	14.8775	0.0423122	0.019428	0.000523688	0.019428
2013.4.1	N1D1V1	0.8028	19	0.826087	0.445	14.8775	0.0299109	0.00941947	0.0004199	0.00941947
2013.4.1	N1D1V1	0.8028	20	0.869565	0.3225	14.8775	0.021677	0.00308242	0.000345759	0.00308242
2013.4.1	N1D1V1	0.8028	21	0.913043	0.213	14.8775	0.0143169	0.000416824	0.000193213	0.000416824
2013.4.1	N1D1V1	0.8028	22	0.956522	0.1175	14.8775	0.00789783	0.00142268	4.19275e-05	0.00142268
2013.4.1	N1D1V1	0.8028	23	1	0.034	14.8775	0.00228533	0.0061	1.45517e-05	0.0061
2013.4.22	N1D1V1	0.874341	12	0.521739	0.973	5.381	0.180821	0.184108	1.07988e-05	0.181935
2013.4.22	N1D1V1	0.874341	13	0.56	0.891	5.381	0.165583	0.167698	4.47523e-06	0.16642
2013.4.22	N1D1V1	0.874341	14	0.608696	0.771	5.381	0.143282	0.147037	1.40996e-05	0.146674
2013.4.22	N1D1V1	0.874341	15	0.652174	0.668	5.381	0.12414	0.128801	2.17198e-05	0.129043
2013.4.22	N1D1V1	0.874341	16	0.695652	0.582	5.381	0.108158	0.110765	6.79288e-06	0.111413
2013.4.22	N1D1V1	0.874341	17	0.74	0.456	5.381	0.0847426	0.0925733	6.13193e-05	0.09343
2013.4.22	N1D1V1	0.874341	18	0.782609	0.367	5.381	0.0682029	0.0752909	5.02396e-05	0.0761522
2013.4.22	N1D1V1	0.874341	19	0.826087	0.272	5.381	0.0505482	0.0578535	5.3367e-05	0.0585217
2013.4.22	N1D1V1	0.874341	20	0.869565	0.178	5.381	0.0330794	0.0406157	5.67964e-05	0.0408913
2013.4.22	N1D1V1	0.874341	21	0.91	0.123	5.381	0.0228582	0.0247637	3.63084e-06	0.024495
2013.4.22	N1D1V1	0.874341	22	0.95	0.046	5.381	0.0085486	0.009252	4.94776e-07	0.008275
2013.4.1	N1D2V1	0.8028	7	0.291667	0.435	9.5055	0.045763	0.0325915	0.000173487	0.0325915
2013.4.1	N1D2V1	0.8028	8	0.333333	0.5915	9.5055	0.0622271	0.0437996	0.000339574	0.0437996
2013.4.1	N1D2V1	0.8028	9	0.375	0.7135	9.5055	0.0750618	0.0568455	0.000331833	0.0568455
2013.4.1	N1D2V1	0.8028	10	0.416667	0.696	9.5055	0.0732208	0.0717762	2.08678e-06	0.0717762
2013.4.1	N1D2V1	0.8028	11	0.458333	0.812	9.5055	0.0854242	0.0886346	1.03063e-05	0.0886346
2013.4.1	N1D2V1	0.8028	12	0.5	0.971	9.5055	0.102151	0.10746	2.81848e-05	0.10746
2013.4.1	N1D2V1	0.8028	13	0.541667	1.098	9.5055	0.115512	0.12829	0.000163285	0.12829
2013.4.1	N1D2V1	0.8028	14	0.583333	1.145	9.5055	0.120457	0.112277	6.69041e-05	0.112277
2013.4.1	N1D2V1	0.8028	15	0.625	0.573	9.5055	0.0602809	0.0864859	0.000686705	0.0864859
2013.4.1	N1D2V1	0.8028	16	0.666667	0.487	9.5055	0.0512335	0.0640667	0.00016469	0.0640667
2013.4.1	N1D2V1	0.8028	17	0.708333	0.368	9.5055	0.0387144	0.0450193	3.9751e-05	0.0450193
2013.4.1	N1D2V1	0.8028	18	0.75	0.276	9.5055	0.0290358	0.0293438	9.482e-08	0.0293438
2013.4.1	N1D2V1	0.8028	19	0.791667	0.2035	9.5055	0.0214087	0.0170401	1.90843e-05	0.0170401
2013.4.1	N1D2V1	0.8028	20	0.833333	0.129	9.5055	0.0135711	0.00810833	2.98417e-05	0.00810833
2013.4.1	N1D2V1	0.8028	21	0.875	0.0785	9.5055	0.00825838	0.00254844	3.26034e-05	0.00254844
2013.4.1	N1D2V1	0.8028	22	0.916667	0.098	9.5055	0.0103098	0.000360417	9.89906e-05	0.000360417
2013.4.1	N1D2V1	0.8028	23	0.958333	0.054	9.5055	0.00568092	0.00154427	1.71119e-05	0.00154427
2013.4.1	N1D2V1	0.8028	24	1	0.035	9.5055	0.00368208	0.0061	5.84634e-06	0.0061
2014/4/21	N1D2V1	0.878318	23	0.621622	0.508	3.33	0.152553	0.141595	0.000120078	0.141432
2014/4/21	N1D2V1	0.878318	24	0.648649	0.436	3.33	0.130931	0.130272	4.34063e-07	0.130473
2014/4/21	N1D2V1	0.878318	25	0.675676	0.408	3.33	0.122523	0.119027	1.222e-05	0.119514
2014/4/21	N1D2V1	0.878318	26	0.702703	0.381	3.33	0.114414	0.107859	4.2978e-05	0.108554
2014/4/21	N1D2V1	0.878318	27	0.72973	0.338	3.33	0.101502	0.0967676	2.24094e-05	0.0975946
2014/4/21	N1D2V1	0.878318	28	0.756757	0.292	3.33	0.0876877	0.0857538	3.74007e-06	0.0866351
2014/4/21	N1D2V1	0.878318	29	0.783784	0.243	3.33	0.072973	0.074817	3.40051e-06	0.0756757
2014/4/21	N1D2V1	0.878318	30	0.810811	0.212	3.33	0.0636637	0.0639574	8.62894e-08	0.0647162
2014/4/21	N1D2V1	0.878318	31	0.837838	0.168	3.33	0.0504505	0.0531749	7.42287e-06	0.0537568
2014/4/21	N1D2V1	0.878318	32	0.864865	0.137	3.33	0.0411411	0.0424696	1.76484e-06	0.0427973
2014/4/21	N1D2V1	0.878318	33	0.891892	0.0941	3.33	0.0282583	0.0318414	1.2839e-05	0.0318378
2014/4/21	N1D2V1	0.878318	34	0.918919	0.071	3.33	0.0213213	0.0212904	9.58732e-10	0.0208784
2014/4/21	N1D2V1	0.878318	35	0.945946	0.042	3.33	0.0126126	0.0108164	3.22625e-06	0.00991892
2015/3/30	N1D2V1	0.792803	17	0.447368	1.291	14.683	0.0879248	0.084009	1.53337e-05	0.084009
2015/3/30	N1D2V1	0.792803	18	0.473684	1.375	14.683	0.0936457	0.0953395	2.86881e-06	0.0953395
2015/3/30	N1D2V1	0.792803	19	0.5	1.627	14.683	0.110808	0.10746	1.12097e-05	0.10746
2015/3/30	N1D2V1	0.792803	20	0.526316	1.378	14.683	0.09385	0.120381	0.000703877	0.120381
2015/3/30	N1D2V1	0.792803	21	0.552632	1.65	14.683	0.112375	0.133439	0.000443686	0.133439
2015/3/30	N1D2V1	0.792803	22	0.578947	1.448	14.683	0.0986174	0.115188	0.000274586	0.115188
2015/3/30	N1D2V1	0.792803	23	0.605263	1.008	14.683	0.0686508	0.0982825	0.000878035	0.0982825
2015/3/30	N1D2V1	0.792803	24	0.631579	1.153	14.683	0.0785262	0.0827219	1.76039e-05	0.0827219
2015/3/30	N1D2V1	0.792803	25	0.657895	0.915	14.683	0.062317	0.0685063	3.83079e-05	0.0685063
2015/3/30	N1D2V1	0.792803	26	0.684211	0.745	14.683	0.0507389	0.0556357	2.39785e-05	0.0556357
2015/3/30	N1D2V1	0.792803	27	0.710526	0.612	14.683	0.0416809	0.0441102	5.90162e-06	0.0441102
2015/3/30	N1D2V1	0.792803	28	0.736842	0.365	14.683	0.0248587	0.0339296	8.22823e-05	0.0339296
2015/3/30	N1D2V1	0.792803	29	0.763158	0.307	14.683	0.0209085	0.0250941	1.75191e-05	0.0250941
2015/3/30	N1D2V1	0.792803	30	0.789474	0.235	14.683	0.0160049	0.0176036	2.55583e-06	0.0176036
2015/3/30	N1D2V1	0.792803	31	0.815789	0.169	14.683	0.0115099	0.0114581	2.68396e-09	0.0114581
2015/3/30	N1D2V1	0.792803	32	0.842105	0.154	14.683	0.0104883	0.00665762	1.46743e-05	0.00665762
2015/3/30	N1D2V1	0.792803	33	0.868421	0.089	14.683	0.00606143	0.00320215	8.17551e-06	0.00320215
2015/3/30	N1D2V1	0.792803	34	0.894737	0.079	14.683	0.00538037	0.00109169	1.83928e-05	0.00109169
2015/3/30	N1D2V1	0.792803	35	0.921053	0.058	14.683	0.00395015	0.000326247	1.31327e-05	0.000326247
2015/3/30	N1D2V1	0.792803	36	0.947368	0.025	14.683	0.00170265	0.000905817	6.34941e-07	0.000905817
2013.4.22	N1D2V1	0.874341	13	0.541667	1.201	6.104	0.196756	0.175542	0.000450058	0.173854
2013.4.22	N1D2V1	0.874341	14	0.583333	1.028	6.104	0.168414	0.157767	0.000113369	0.156958
2013.4.22	N1D2V1	0.874341	15	0.62	0.899	6.104	0.14728	0.142276	2.50415e-05	0.14209
2013.4.22	N1D2V1	0.874341	16	0.666667	0.785	6.104	0.128604	0.122767	3.40767e-05	0.123167
2013.4.22	N1D2V1	0.874341	17	0.708333	0.65	6.104	0.106488	0.105542	8.94694e-07	0.106271
2013.4.22	N1D2V1	0.874341	18	0.75	0.508	6.104	0.0832241	0.0885	2.7835e-05	0.089375
2013.4.22	N1D2V1	0.874341	19	0.791667	0.394	6.104	0.0645478	0.0716417	5.03224e-05	0.0724792
2013.4.22	N1D2V1	0.874341	20	0.833333	0.328	6.104	0.0537353	0.0549667	1.51637e-06	0.0555833
2013.4.22	N1D2V1	0.874341	21	0.88	0.189	6.104	0.0309633	0.0365083	3.07472e-05	0.03666
2013.4.22	N1D2V1	0.874341	22	0.916667	0.122	6.104	0.0199869	0.0221667	4.75141e-06	0.0217917
2013.4.1	N1D3V1	0.8028	8	0.333333	0.436	7.579	0.0575274	0.0437996	0.000188452	0.0437996
2013.4.1	N1D3V1	0.8028	9	0.375	0.581	7.579	0.0766592	0.0568455	0.000392582	0.0568455
2013.4.1	N1D3V1	0.8028	10	0.416667	0.721	7.579	0.0951313	0.0717762	0.00054546	0.0717762
2013.4.1	N1D3V1	0.8028	11	0.458333	0.7195	7.579	0.0949334	0.0886346	3.96748e-05	0.0886346
2013.4.1	N1D3V1	0.8028	12	0.5	0.812	7.579	0.107138	0.10746	1.03798e-07	0.10746
2013.4.1	N1D3V1	0.8028	13	0.541667	0.8605	7.579	0.113537	0.12829	0.00021765	0.12829
2013.4.1	N1D3V1	0.8028	14	0.583333	0.985	7.579	0.129964	0.112277	0.00031284	0.112277
2013.4.1	N1D3V1	0.8028	15	0.625	0.6315	7.579	0.0833223	0.0864859	1.00084e-05	0.0864859
2013.4.1	N1D3V1	0.8028	16	0.666667	0.556	7.579	0.0733606	0.0640667	8.63772e-05	0.0640667
2013.4.1	N1D3V1	0.8028	17	0.708333	0.349	7.579	0.0460483	0.0450193	1.05888e-06	0.0450193
2013.4.1	N1D3V1	0.8028	18	0.75	0.254	7.579	0.0335137	0.0293438	1.73881e-05	0.0293438
2013.4.1	N1D3V1	0.8028	19	0.791667	0.2195	7.579	0.0289616	0.0170401	0.000142122	0.0170401
2013.4.1	N1D3V1	0.8028	20	0.833333	0.14	7.579	0.0184721	0.00810833	0.000107408	0.00810833
2013.4.1	N1D3V1	0.8028	21	0.875	0.0825	7.579	0.0108853	0.00254844	6.9504e-05	0.00254844
2013.4.1	N1D3V1	0.8028	22	0.916667	0.088	7.579	0.011611	0.000360417	0.000126576	0.000360417
2013.4.1	N1D3V1	0.8028	23	0.958333	0.046	7.579	0.0060694	0.00154427	2.04768e-05	0.00154427
2013.4.1	N1D3V1	0.8028	24	1	0.022	7.579	0.00290276	0.0061	1.02224e-05	0.0061
2013.4.22	N1D3V1	0.874341	13	0.516667	0.607	3.46	0.175434	0.186295	0.000117964	0.183992
2013.4.22	N1D3V1	0.874341	14	0.56	0.592	3.46	0.171098	0.167698	1.15613e-05	0.16642
2013.4.22	N1D3V1	0.874341	15	0.61	0.518	3.46	0.149711	0.146487	1.03948e-05	0.146145
2013.4.22	N1D3V1	0.874341	16	0.666667	0.461	3.46	0.133237	0.122767	0.000109628	0.123167
2013.4.22	N1D3V1	0.874341	17	0.708333	0.347	3.46	0.100289	0.105542	2.75903e-05	0.106271
2013.4.22	N1D3V1	0.874341	18	0.75	0.298	3.46	0.0861272	0.0885	5.63033e-06	0.089375
2013.4.22	N1D3V1	0.874341	19	0.791667	0.238	3.46	0.0687861	0.0716417	8.15411e-06	0.0724792
2013.4.22	N1D3V1	0.874341	20	0.833333	0.19	3.46	0.0549133	0.0549667	2.84856e-09	0.0555833
2013.4.22	N1D3V1	0.874341	21	0.875	0.133	3.46	0.0384393	0.038475	1.27404e-09	0.0386875
2013.4.22	N1D3V1	0.874341	22	0.916667	0.076	3.46	0.0219653	0.0221667	4.05413e-08	0.0217917
2013.4.1	N2D1V1	0.8028	5	0.208333	0.106	11.475	0.00923747	0.0154757	3.89156e-05	0.0154757
2013.4.1	N2D1V1	0.8028	6	0.25	0.4485	11.475	0.039085	0.0231696	0.000253299	0.0231696
2013.4.1	N2D1V1	0.8028	7	0.291667	0.5165	11.475	0.0450109	0.0325915	0.00015424	0.0325915
2013.4.1	N2D1V1	0.8028	8	0.333333	0.5905	11.475	0.0514597	0.0437996	5.86771e-05	0.0437996
2013.4.1	N2D1V1	0.8028	9	0.375	0.621	11.475	0.0541176	0.0568455	7.44129e-06	0.0568455
2013.4.1	N2D1V1	0.8028	10	0.416667	0.7755	11.475	0.0675817	0.0717762	1.75938e-05	0.0717762
2013.4.1	N2D1V1	0.8028	11	0.458333	0.9145	11.475	0.079695	0.0886346	7.99162e-05	0.0886346
2013.4.1	N2D1V1	0.8028	12	0.5	1.222	11.475	0.106492	0.10746	9.36922e-07	0.10746
2013.4.1	N2D1V1	0.8028	13	0.541667	1.143	11.475	0.0996078	0.12829	0.000822687	0.12829
2013.4.1	N2D1V1	0.8028	14	0.583333	0.995	11.475	0.0867102	0.112277	0.000653663	0.112277
2013.4.1	N2D1V1	0.8028	15	0.625	1.0335	11.475	0.0900654	0.0864859	1.28123e-05	0.0864859
2013.4.1	N2D1V1	0.8028	16	0.666667	0.852	11.475	0.0742484	0.0640667	0.000103667	0.0640667
2013.4.1	N2D1V1	0.8028	17	0.708333	0.7095	11.475	0.0618301	0.0450193	0.000282603	0.0450193
2013.4.1	N2D1V1	0.8028	18	0.75	0.505	11.475	0.0440087	0.0293438	0.000215061	0.0293438
2013.4.1	N2D1V1	0.8028	19	0.791667	0.321	11.475	0.0279739	0.0170401	0.000119547	0.0170401
2013.4.1	N2D1V1	0.8028	20	0.833333	0.1395	11.475	0.0121569	0.00810833	1.63906e-05	0.00810833
2013.4.1	N2D1V1	0.8028	21	0.875	0.145	11.475	0.0126362	0.00254844	0.000101762	0.00254844
2013.4.1	N2D1V1	0.8028	22	0.916667	0.06	11.475	0.00522876	0.000360417	2.37007e-05	0.000360417
2013.4.22	N2D1V1	0.874341	12	0.5	1.369	7.289	0.187817	0.1935	3.22935e-05	0.19075
2013.4.22	N2D1V1	0.874341	13	0.541667	1.235	7.289	0.169433	0.175542	3.7311e-05	0.173854
2013.4.22	N2D1V1	0.874341	14	0.583333	1.155	7.289	0.158458	0.157767	4.77873e-07	0.156958
2013.4.22	N2D1V1	0.874341	15	0.625	1.028	7.289	0.141034	0.140175	7.38629e-07	0.140062
2013.4.22	N2D1V1	0.874341	16	0.666667	0.896	7.289	0.122925	0.122767	2.50553e-08	0.123167
2013.4.22	N2D1V1	0.874341	17	0.708333	0.645	7.289	0.0884895	0.105542	0.000290776	0.106271
2013.4.22	N2D1V1	0.874341	18	0.75	0.434	7.289	0.0595418	0.0885	0.000838579	0.089375
2013.4.22	N2D1V1	0.874341	19	0.791667	0.323	7.289	0.0443133	0.0716417	0.000746837	0.0724792
2013.4.22	N2D1V1	0.874341	20	0.833333	0.119	7.289	0.016326	0.0549667	0.0014931	0.0555833
2013.4.22	N2D1V1	0.874341	21	0.875	0.085	7.289	0.0116614	0.038475	0.000718969	0.0386875
2013.4.1	N2D2V1	0.8028	7	0.269231	0.346	12.41	0.0278807	0.0272998	3.37524e-07	0.0272998
2013.4.1	N2D2V1	0.8028	8	0.307692	0.531	12.41	0.0427881	0.036688	3.72107e-05	0.036688
2013.4.1	N2D2V1	0.8028	9	0.346154	0.779	12.41	0.062772	0.0476157	0.000229712	0.0476157
2013.4.1	N2D2V1	0.8028	10	0.384615	0.825	12.41	0.0664786	0.0601222	4.0405e-05	0.0601222
2013.4.1	N2D2V1	0.8028	11	0.423077	0.9335	12.41	0.0752216	0.0742433	9.57072e-07	0.0742433
2013.4.1	N2D2V1	0.8028	12	0.461538	1.0842	12.41	0.087365	0.0900124	7.00844e-06	0.0900124
2013.4.1	N2D2V1	0.8028	13	0.5	1.173	12.41	0.0945205	0.10746	0.000167438	0.10746
2013.4.1	N2D2V1	0.8028	14	0.538462	1.159	12.41	0.0933924	0.126616	0.00110381	0.126616
2013.4.1	N2D2V1	0.8028	15	0.576923	1.045	12.41	0.0842063	0.116544	0.00104574	0.116544
2013.4.1	N2D2V1	0.8028	16	0.615385	0.9995	12.41	0.0805399	0.0921385	0.000134527	0.0921385
2013.4.1	N2D2V1	0.8028	17	0.653846	0.7135	12.41	0.057494	0.0706058	0.00017192	0.0706058
2013.4.1	N2D2V1	0.8028	18	0.692308	0.6645	12.41	0.0535455	0.0519462	2.558e-06	0.0519462
2013.4.1	N2D2V1	0.8028	19	0.730769	0.6745	12.41	0.0543513	0.0361596	0.000330938	0.0361596
2013.4.1	N2D2V1	0.8028	20	0.769231	0.325	12.41	0.0261886	0.0232462	8.65774e-06	0.0232462
2013.4.1	N2D2V1	0.8028	21	0.807692	0.3915	12.41	0.0315471	0.0132058	0.000336406	0.0132058
2013.4.1	N2D2V1	0.8028	22	0.846154	0.2475	12.41	0.0199436	0.00603846	0.000193353	0.00603846
2013.4.1	N2D2V1	0.8028	23	0.884615	0.0955	12.41	0.00769541	0.00174423	3.54165e-05	0.00174423
2013.4.1	N2D2V1	0.8028	24	0.923077	0.239	12.41	0.0192587	0.000323077	0.000358556	0.000323077
2013.4.1	N2D2V1	0.8028	25	0.961538	0.121	12.41	0.0097502	0.001775	6.36038e-05	0.001775
2013.4.1	N2D2V1	0.8028	26	1	0.054	12.41	0.00435133	0.0061	3.05785e-06	0.0061
2013.4.22	N2D2V1	0.874341	13	0.5	0.814	3.944	0.206389	0.1935	0.000166138	0.19075
2013.4.22	N2D2V1	0.874341	14	0.538462	0.709	3.944	0.179767	0.176917	8.12345e-06	0.175154
2013.4.22	N2D2V1	0.874341	15	0.576923	0.603	3.944	0.15289	0.160489	5.7743e-05	0.159558
2013.4.22	N2D2V1	0.874341	16	0.615385	0.511	3.944	0.129564	0.144218	0.000214753	0.143962
2013.4.22	N2D2V1	0.874341	17	0.653846	0.407	3.944	0.103195	0.128104	0.00062045	0.128365
2013.4.22	N2D2V1	0.874341	18	0.692308	0.342	3.944	0.086714	0.112145	0.000646734	0.112769
2013.4.22	N2D2V1	0.874341	19	0.730769	0.289	3.944	0.0732759	0.0963426	0.000532075	0.0971731
2013.4.22	N2D2V1	0.874341	20	0.769231	0.176	3.944	0.0446247	0.0806964	0.00130117	0.0815769
2013.4.22	N2D2V1	0.874341	21	0.807692	0.093	3.944	0.0235801	0.0652065	0.00173276	0.0659808
2015/3/30	N2D2V1	0.792803	17	0.459459	1.057	11.511	0.0918252	0.0891173	7.33257e-06	0.0891173
2015/3/30	N2D2V1	0.792803	18	0.486486	1.037	11.511	0.0900877	0.101137	0.000122082	0.101137
2015/3/30	N2D2V1	0.792803	19	0.513514	1.185	11.511	0.102945	0.113995	0.000122095	0.113995
2015/3/30	N2D2V1	0.792803	20	0.540541	1.496	11.511	0.129963	0.127701	5.11621e-06	0.127701
2015/3/30	N2D2V1	0.792803	21	0.567568	1.204	11.511	0.104596	0.122915	0.000335607	0.122915
2015/3/30	N2D2V1	0.792803	22	0.594595	0.905	11.511	0.0786205	0.104974	0.000694509	0.104974
2015/3/30	N2D2V1	0.792803	23	0.621622	1.081	11.511	0.0939102	0.0884515	2.97971e-05	0.0884515
2015/3/30	N2D2V1	0.792803	24	0.648649	0.835	11.511	0.0725393	0.0733477	6.53492e-07	0.0733477
2015/3/30	N2D2V1	0.792803	25	0.675676	0.632	11.511	0.054904	0.0596626	2.26442e-05	0.0596626
2015/3/30	N2D2V1	0.792803	26	0.702703	0.485	11.511	0.0421336	0.0473962	2.76949e-05	0.0473962
2015/3/30	N2D2V1	0.792803	27	0.72973	0.359	11.511	0.0311876	0.0365485	2.87397e-05	0.0365485
2015/3/30	N2D2V1	0.792803	28	0.756757	0.333	11.511	0.0289289	0.0271195	3.27374e-06	0.0271195
2015/3/30	N2D2V1	0.792803	29	0.783784	0.241	11.511	0.0209365	0.0191092	3.339e-06	0.0191092
2015/3/30	N2D2V1	0.792803	30	0.810811	0.188	11.511	0.0163322	0.0125176	1.45512e-05	0.0125176
2015/3/30	N2D2V1	0.792803	31	0.837838	0.148	11.511	0.0128573	0.0073447	3.03883e-05	0.0073447
2015/3/30	N2D2V1	0.792803	32	0.864865	0.095	11.511	0.00825298	0.0035905	2.17386e-05	0.0035905
2015/3/30	N2D2V1	0.792803	33	0.891892	0.104	11.511	0.00903484	0.001255	6.05258e-05	0.001255
2015/3/30	N2D2V1	0.792803	34	0.918919	0.058	11.511	0.00503866	0.000338203	2.20943e-05	0.000338203
2015/3/30	N2D2V1	0.792803	35	0.945946	0.044	11.511	0.00382243	0.000840102	8.89428e-06	0.000840102
2015/3/30	N2D2V1	0.792803	36	0.972973	0.024	11.511	0.00208496	0.0027607	4.56623e-07	0.0027607
2014/4/21	N2D2V1	0.878318	23	0.621622	0.67	4.629	0.14474	0.141595	9.89205e-06	0.141432
2014/4/21	N2D2V1	0.878318	24	0.648649	0.625	4.629	0.135018	0.130272	2.2527e-05	0.130473
2014/4/21	N2D2V1	0.878318	25	0.675676	0.555	4.629	0.119896	0.119027	7.56027e-07	0.119514
2014/4/21	N2D2V1	0.878318	26	0.702703	0.503	4.629	0.108663	0.107859	6.46612e-07	0.108554
2014/4/21	N2D2V1	0.878318	27	0.72973	0.469	4.629	0.101318	0.0967676	2.07038e-05	0.0975946
2014/4/21	N2D2V1	0.878318	28	0.756757	0.389	4.629	0.0840354	0.0857538	2.95267e-06	0.0866351
2014/4/21	N2D2V1	0.878318	29	0.783784	0.342	4.629	0.073882	0.074817	8.74172e-07	0.0756757
2014/4/21	N2D2V1	0.878318	30	0.810811	0.311	4.629	0.0671851	0.0639574	1.04182e-05	0.0647162
2014/4/21	N2D2V1	0.878318	31	0.837838	0.218	4.629	0.0470944	0.0531749	3.6973e-05	0.0537568
2014/4/21	N2D2V1	0.878318	32	0.864865	0.184	4.629	0.0397494	0.0424696	7.39953e-06	0.0427973
2014/4/21	N2D2V1	0.878318	33	0.891892	0.161	4.629	0.0347807	0.0318414	8.63956e-06	0.0318378
2014/4/21	N2D2V1	0.878318	34	0.918919	0.143	4.629	0.0308922	0.0212904	9.21954e-05	0.0208784
2014/4/21	N2D2V1	0.878318	35	0.945946	0.059	4.629	0.0127457	0.0108164	3.72219e-06	0.00991892
2013.4.1	N2D3V1	0.8028	7	0.28	0.291	8.357	0.0348211	0.0297757	2.54559e-05	0.0297757
2013.4.1	N2D3V1	0.8028	8	0.32	0.417	8.357	0.0498983	0.0400154	9.76709e-05	0.0400154
2013.4.1	N2D3V1	0.8028	9	0.36	0.525	8.357	0.0628216	0.0519342	0.000118535	0.0519342
2013.4.1	N2D3V1	0.8028	10	0.4	0.706	8.357	0.0844801	0.0655749	0.000357405	0.0655749
2013.4.1	N2D3V1	0.8028	11	0.44	0.795	8.357	0.0951298	0.0809768	0.000200309	0.0809768
2013.4.1	N2D3V1	0.8028	12	0.48	0.91	8.357	0.108891	0.098176	0.000114805	0.098176
2013.4.1	N2D3V1	0.8028	13	0.52	0.9685	8.357	0.115891	0.117206	1.7307e-06	0.117206
2013.4.1	N2D3V1	0.8028	14	0.56	1.076	8.357	0.128754	0.128193	3.15145e-07	0.128193
2013.4.1	N2D3V1	0.8028	15	0.6	0.8935	8.357	0.106916	0.101556	2.87334e-05	0.101556
2013.4.1	N2D3V1	0.8028	16	0.64	0.66	8.357	0.0789757	0.0780266	9.00884e-07	0.0780266
2013.4.1	N2D3V1	0.8028	17	0.68	0.428	8.357	0.0512146	0.0576046	4.08332e-05	0.0576046
2013.4.1	N2D3V1	0.8028	18	0.72	0.2875	8.357	0.0344023	0.0402902	3.46679e-05	0.0402902
2013.4.1	N2D3V1	0.8028	19	0.76	0.202	8.357	0.0241714	0.0260834	3.65577e-06	0.0260834
2013.4.1	N2D3V1	0.8028	20	0.8	0.116	8.357	0.0138806	0.014984	1.21754e-06	0.014984
2013.4.1	N2D3V1	0.8028	21	0.84	0.081	8.357	0.00969247	0.00699216	7.29169e-06	0.00699216
2013.4.22	N2D3V1	0.874341	13	0.52	1.005	4.7	0.21383	0.184857	0.000839415	0.18264
2013.4.22	N2D3V1	0.874341	14	0.56	0.895	4.7	0.190426	0.167698	0.000516537	0.16642
2013.4.22	N2D3V1	0.874341	15	0.6	0.777	4.7	0.165319	0.150708	0.000213486	0.1502
2013.4.22	N2D3V1	0.874341	16	0.64	0.609	4.7	0.129574	0.133887	1.85969e-05	0.13398
2013.4.22	N2D3V1	0.874341	17	0.68	0.456	4.7	0.0970213	0.117235	0.000408583	0.11776
2013.4.22	N2D3V1	0.874341	18	0.72	0.371	4.7	0.0789362	0.100752	0.000475909	0.10154
2013.4.22	N2D3V1	0.874341	19	0.76	0.237	4.7	0.0504255	0.0844373	0.0011568	0.08532
2013.4.22	N2D3V1	0.874341	20	0.8	0.158	4.7	0.033617	0.068292	0.00120235	0.0691
2013.4.22	N2D3V1	0.874341	21	0.84	0.111	4.7	0.023617	0.0523157	0.000823613	0.05288
2013.4.22	N2D3V1	0.874341	22	0.88	0.081	4.7	0.017234	0.0365083	0.000371498	0.03666
2015/3/30	N3D2V1	0.792803	20	0.546	2.159	14.446	0.149453	0.13825	0.000125509	0.13825
2015/3/30	N3D2V1	0.792803	21	0.567568	2.229	14.446	0.154299	0.122915	0.000984929	0.122915
2015/3/30	N3D2V1	0.792803	22	0.594595	1.896	14.446	0.131247	0.104974	0.000690292	0.104974
2015/3/30	N3D2V1	0.792803	23	0.621622	1.785	14.446	0.123564	0.0884515	0.00123286	0.0884515
2015/3/30	N3D2V1	0.792803	24	0.648649	1.396	14.446	0.0966357	0.0733477	0.000542333	0.0733477
2015/3/30	N3D2V1	0.792803	25	0.675676	1.106	14.446	0.076561	0.0596626	0.000285555	0.0596626
2015/3/30	N3D2V1	0.792803	26	0.702703	0.923	14.446	0.0638931	0.0473962	0.000272148	0.0473962
2015/3/30	N3D2V1	0.792803	27	0.72973	0.717	14.446	0.0496331	0.0365485	0.000171207	0.0365485
2015/3/30	N3D2V1	0.792803	28	0.756757	0.479	14.446	0.033158	0.0271195	3.64631e-05	0.0271195
2015/3/30	N3D2V1	0.792803	29	0.783784	0.411	14.446	0.0284508	0.0191092	8.72651e-05	0.0191092
2015/3/30	N3D2V1	0.792803	30	0.810811	0.304	14.446	0.0210439	0.0125176	7.26975e-05	0.0125176
2015/3/30	N3D2V1	0.792803	31	0.837838	0.256	14.446	0.0177212	0.0073447	0.000107671	0.0073447
2015/3/30	N3D2V1	0.792803	32	0.864865	0.173	14.446	0.0119756	0.0035905	7.03104e-05	0.0035905
2015/3/30	N3D2V1	0.792803	33	0.891892	0.131	14.446	0.00906825	0.001255	6.10469e-05	0.001255
2015/3/30	N3D2V1	0.792803	34	0.918919	0.105	14.446	0.00726845	0.000338203	4.80283e-05	0.000338203
2015/3/30	N3D2V1	0.792803	35	0.945946	0.076	14.446	0.00526097	0.000840102	1.95441e-05	0.000840102
2015/3/30	N3D2V3	0.792803	17	0.472222	1.786	25.476	0.0701052	0.0947655	0.000608131	0.0947655
2015/3/30	N3D2V3	0.792803	18	0.5	2.128	25.476	0.0835296	0.107557	0.000577296	0.107557
2015/3/30	N3D2V3	0.792803	19	0.527778	2.368	25.476	0.0929502	0.121241	0.000800375	0.121241
2015/3/30	N3D2V3	0.792803	20	0.555556	2.613	25.476	0.102567	0.131344	0.000828134	0.131344
2015/3/30	N3D2V3	0.792803	21	0.583333	2.777	25.476	0.109005	0.112277	1.07095e-05	0.112277
2015/3/30	N3D2V3	0.792803	22	0.611111	2.518	25.476	0.0988381	0.0947083	1.70552e-05	0.0947083
2015/3/30	N3D2V3	0.792803	23	0.638889	2.442	25.476	0.0958549	0.0786382	0.000296416	0.0786382
2015/3/30	N3D2V3	0.792803	24	0.666667	1.699	25.476	0.0666902	0.0640667	6.88302e-06	0.0640667
2015/3/30	N3D2V3	0.792803	25	0.694444	1.546	25.476	0.0606846	0.0509938	9.39119e-05	0.0509938
2015/3/30	N3D2V3	0.792803	26	0.722222	1.201	25.476	0.0471424	0.0394194	5.96442e-05	0.0394194
2015/3/30	N3D2V3	0.792803	27	0.75	1.106	25.476	0.0434134	0.0293438	0.000197955	0.0293438
2015/3/30	N3D2V3	0.792803	28	0.777778	1.075	25.476	0.0421966	0.0207667	0.000459241	0.0207667
2015/3/30	N3D2V3	0.792803	29	0.805556	0.648	25.476	0.0254357	0.0136882	0.000138004	0.0136882
2015/3/30	N3D2V3	0.792803	30	0.833333	0.474	25.476	0.0186057	0.00810833	0.000110196	0.00810833
2015/3/30	N3D2V3	0.792803	31	0.861111	0.378	25.476	0.0148375	0.00402708	0.000116865	0.00402708
2015/3/30	N3D2V3	0.792803	32	0.888889	0.196	25.476	0.00769352	0.00144444	3.90509e-05	0.00144444
2015/3/30	N3D2V3	0.792803	33	0.916667	0.28	25.476	0.0109907	0.000360417	0.000113004	0.000360417
2015/3/30	N3D2V3	0.792803	34	0.944444	0.121	25.476	0.00474957	0.000775	1.57972e-05	0.000775
2015/3/30	N3D2V3	0.792803	35	0.972222	0.075	25.476	0.00294395	0.00268819	6.54095e-08	0.00268819
2015/3/30	N3D2V3	0.792803	36	1	0.045	25.476	0.00176637	0.0061	1.87804e-05	0.0061
2015/3/30	N4D2V1	0.792803	18	0.473684	2.062	29.427	0.0700717	0.0953395	0.00063846	0.0953395
2015/3/30	N4D2V1	0.792803	19	0.5	2.473	29.427	0.0840385	0.10746	0.000548583	0.10746
2015/3/30	N4D2V1	0.792803	20	0.526316	2.182	29.427	0.0741496	0.120381	0.00213732	0.120381
2015/3/30	N4D2V1	0.792803	21	0.552632	2.589	29.427	0.0879804	0.133439	0.00206646	0.133439
2015/3/30	N4D2V1	0.792803	22	0.578947	2.815	29.427	0.0956604	0.115188	0.000381329	0.115188
2015/3/30	N4D2V1	0.792803	23	0.605263	2.738	29.427	0.0930438	0.0982825	2.74437e-05	0.0982825
2015/3/30	N4D2V1	0.792803	24	0.631579	2.531	29.427	0.0860094	0.0827219	1.08081e-05	0.0827219
2015/3/30	N4D2V1	0.792803	25	0.657895	2.263	29.427	0.0769022	0.0685063	7.04905e-05	0.0685063
2015/3/30	N4D2V1	0.792803	26	0.684211	2.329	29.427	0.079145	0.0556357	0.000552686	0.0556357
2015/3/30	N4D2V1	0.792803	27	0.710526	1.805	29.427	0.0613382	0.0441102	0.000296806	0.0441102
2015/3/30	N4D2V1	0.792803	28	0.736842	1.481	29.427	0.0503279	0.0339296	0.000268904	0.0339296
2015/3/30	N4D2V1	0.792803	29	0.763158	1.108	29.427	0.0376525	0.0250941	0.000157713	0.0250941
2015/3/30	N4D2V1	0.792803	30	0.789474	0.715	29.427	0.0242974	0.0176036	4.48071e-05	0.0176036
2015/3/30	N4D2V1	0.792803	31	0.815789	0.624	29.427	0.021205	0.0114581	9.50023e-05	0.0114581
2015/3/30	N4D2V1	0.792803	32	0.842105	0.382	29.427	0.0129813	0.00665762	3.99887e-05	0.00665762
2015/3/30	N4D2V1	0.792803	33	0.868421	0.49	29.427	0.0166514	0.00320215	0.000180882	0.00320215
2015/3/30	N4D2V1	0.792803	34	0.894737	0.335	29.427	0.0113841	0.00109169	0.000105934	0.00109169
2015/3/30	N4D2V1	0.792803	35	0.921053	0.221	29.427	0.00751011	0.000326247	5.16079e-05	0.000326247
2015/3/30	N4D2V1	0.792803	36	0.947368	0.161	29.427	0.00547117	0.000905817	2.08424e-05	0.000905817
2015/3/30	N4D2V1	0.792803	37	0.973684	0.083	29.427	0.00282054	0.0028304	9.72729e-11	0.0028304
2015/3/30	N4D2V1	0.792803	38	1	0.04	29.427	0.0013593	0.0061	2.24743e-05	0.0061
2015/3/30	N4D2V3	0.792803	12	0.324324	1.12	26.304	0.0425791	0.0412306	1.81848e-06	0.0412306
2015/3/30	N4D2V3	0.792803	13	0.351351	1.454	26.304	0.0552768	0.049229	3.65757e-05	0.049229
2015/3/30	N4D2V3	0.792803	14	0.378378	1.59	26.304	0.0604471	0.0580114	5.93269e-06	0.0580114
2015/3/30	N4D2V3	0.792803	15	0.405405	1.738	26.304	0.0660736	0.0675903	2.3005e-06	0.0675903
2015/3/30	N4D2V3	0.792803	16	0.432432	1.907	26.304	0.0724985	0.0779778	3.00231e-05	0.0779778
2015/3/30	N4D2V3	0.792803	17	0.459459	2.09	26.304	0.0794556	0.0891851	9.46633e-05	0.0891851
2015/3/30	N4D2V3	0.792803	18	0.486486	2.114	26.304	0.080368	0.101223	0.000434929	0.101223
2015/3/30	N4D2V3	0.792803	19	0.513514	2.139	26.304	0.0813184	0.114102	0.00107474	0.114102
2015/3/30	N4D2V3	0.792803	20	0.540541	2.276	26.304	0.0865268	0.127831	0.00170605	0.127831
2015/3/30	N4D2V3	0.792803	21	0.567568	2.231	26.304	0.084816	0.122915	0.00145155	0.122915
2015/3/30	N4D2V3	0.792803	22	0.594595	1.858	26.304	0.0706356	0.104974	0.00117912	0.104974
2015/3/30	N4D2V3	0.792803	23	0.621622	1.871	26.304	0.0711299	0.0884515	0.000300039	0.0884515
2015/3/30	N4D2V3	0.792803	24	0.648649	1.517	26.304	0.0576718	0.0733477	0.000245733	0.0733477
2015/3/30	N4D2V3	0.792803	25	0.675676	1.232	26.304	0.046837	0.0596626	0.000164496	0.0596626
2015/3/30	N4D2V3	0.792803	26	0.702703	0.849	26.304	0.0322765	0.0473962	0.000228607	0.0473962
2015/3/30	N4D2V3	0.792803	27	0.72973	0.411	26.304	0.015625	0.0365485	0.000437793	0.0365485
2015/3/30	N4D2V3	0.792803	28	0.756757	0.324	26.304	0.0123175	0.0271195	0.000219099	0.0271195
2015/3/30	N4D2V3	0.792803	29	0.783784	0.234	26.304	0.00889599	0.0191092	0.00010431	0.0191092
2015/3/30	N4D2V3	0.792803	30	0.810811	0.144	26.304	0.00547445	0.0125176	4.9606e-05	0.0125176
2015/3/30	N4D2V3	0.792803	31	0.837838	0.098	26.304	0.00372567	0.0073447	1.30974e-05	0.0073447
2015/3/30	N4D2V3	0.792803	32	0.864865	0.068	26.304	0.00258516	0.0035905	1.01072e-06	0.0035905
2015/3/30	N4D2V3	0.792803	33	0.891892	0.039	26.304	0.00148266	0.001255	5.18293e-08	0.001255

## Sheet: Mature stage
Date	Treatment	nDPD	Leaf rank	Normalized leaf rank	Leaf biomass	Total leaf biomass	leaf biomass partitioning coefficient	Simulated value					0.127				0
2013.5.2	N0D1V3	0.927799	12	0.666667	1.052	3.472	0.302995	0.3312	-0.0282046	0.354049	0.00260643						0.35
2013.5.2	N0D1V3	0.927799	13	0.722222	0.806	3.472	0.232143	0.27964	-0.047497	0.288894	0.00322067
2013.5.2	N0D1V3	0.927799	14	0.777778	0.674	3.472	0.194124	0.22777	-0.0336459	0.22857	0.00118649
2013.5.2	N0D1V3	0.927799	15	0.833333	0.461	3.472	0.132776	0.175592	-0.0428152	0.17241	0.00157079	da	-0.011
2013.5.2	N0D1V3	0.927799	16	0.888889	0.287	3.472	0.0826613	0.123104	-0.0404424	0.119875	0.00138489	RMSE	0.0316228
2013.5.2	N0D1V3	0.927799	17	0.944444	0.144	3.472	0.0414747	0.0703065	-0.0288318	0.0705269	0.000844036	dap	-0.0866142
2013.5.2	N0D1V3	0.927799	18	1	0.048	3.472	0.0138249	0.0172	-0.00337512	0.024	0.000103533	r	0.938415
2013.5.2	N0D2V3	0.927799	14	0.736842	0.557	2.093	0.266125	0.26602	0.000105235	0.272581	4.16733e-05
2013.5.2	N0D2V3	0.927799	15	0.789474	0.475	2.093	0.226947	0.216811	0.0101359	0.21642	0.000110807
2013.5.2	N0D2V3	0.927799	16	0.842105	0.329	2.093	0.157191	0.167325	-0.010134	0.163886	4.48294e-05
2013.5.2	N0D2V3	0.927799	17	0.894737	0.241	2.093	0.115146	0.117561	-0.00241494	0.114538	3.69733e-07
2013.5.2	N0D2V3	0.927799	18	0.947368	0.163	2.093	0.0778786	0.0675191	0.0103595	0.0680107	9.73759e-05
2013.5.2	N0D2V3	0.927799	19	1	0.082	2.093	0.0391782	0.0172	0.0219782	0.024	0.000230378
2013.5.2	N0D3V3	0.927799	14	0.736842	0.532	2.204	0.241379	0.26602	-0.0246406	0.272581	0.000973524
2013.5.2	N0D3V3	0.927799	15	0.789474	0.428	2.204	0.194192	0.216811	-0.0226187	0.21642	0.000494088
2013.5.2	N0D3V3	0.927799	16	0.842105	0.334	2.204	0.151543	0.167325	-0.015782	0.163886	0.000152361
2013.5.2	N0D3V3	0.927799	17	0.894737	0.22	2.204	0.0998185	0.117561	-0.0177422	0.114538	0.000216654
2013.5.2	N0D3V3	0.927799	18	0.947368	0.106	2.204	0.0480944	0.0675191	-0.0194247	0.0680107	0.000396661
2013.5.2	N0D3V3	0.927799	19	1	0.03	2.204	0.0136116	0.0172	-0.00358838	0.024	0.000107919
2013.5.2	N1D1V3	0.927799	15	0.75	0.934	3.006	0.310712	0.253744	0.0569682	0.258173	0.00276032
2013.5.2	N1D1V3	0.927799	16	0.8	0.872	3.006	0.290086	0.206936	0.0831505	0.205639	0.0071314
2013.5.2	N1D1V3	0.927799	17	0.85	0.604	3.006	0.200931	0.159878	0.0410537	0.15629	0.00199282
2013.5.2	N1D1V3	0.927799	18	0.9	0.32	3.006	0.106454	0.112569	-0.00611524	0.109763	1.09541e-05
2013.5.2	N1D1V3	0.927799	19	0.95	0.202	3.006	0.0671989	0.0650097	0.00218919	0.0657527	2.09148e-06
2013.5.2	N1D1V3	0.927799	20	1	0.074	3.006	0.0246174	0.0172	0.00741743	0.024	3.81222e-07
2013.5.2	N1D2V3	0.927799	15	0.714286	1.335	5.762	0.23169	0.287024	-0.0553341	0.297888	0.00438218
2013.5.2	N1D2V3	0.927799	16	0.761905	1.224	5.762	0.212426	0.242622	-0.0301955	0.245354	0.00108424
2013.5.2	N1D2V3	0.927799	17	0.809524	1.106	5.762	0.191947	0.197992	-0.0060446	0.196006	1.64703e-05
2013.5.2	N1D2V3	0.927799	18	0.857143	0.893	5.762	0.154981	0.153135	0.00184622	0.149479	3.02748e-05
2013.5.2	N1D2V3	0.927799	19	0.904762	0.6	5.762	0.104131	0.10805	-0.00391983	0.105468	1.78871e-06
2013.5.2	N1D2V3	0.927799	20	0.952381	0.353	5.762	0.0612635	0.0627388	-0.00147533	0.0637152	6.01105e-06
2013.5.2	N1D2V3	0.927799	21	1	0.089	5.762	0.015446	0.0172	-0.00175397	0.024	7.31705e-05
2013.5.2	N1D3V3	0.927799	16	0.695652	1.166	4.07	0.286486	0.304338	-0.0178511	0.319405	0.00108363
2013.5.2	N1D3V3	0.927799	17	0.73913	0.928	4.07	0.22801	0.263886	-0.0358764	0.270057	0.00176793
2013.5.2	N1D3V3	0.927799	18	0.782609	0.693	4.07	0.17027	0.223245	-0.0529751	0.22353	0.00283656
2013.5.2	N1D3V3	0.927799	19	0.826087	0.445	4.07	0.109337	0.182415	-0.0730785	0.179519	0.00492556
2013.5.2	N1D3V3	0.927799	20	0.869565	0.373	4.07	0.0916462	0.141395	-0.0497493	0.137766	0.00212706
2013.5.2	N1D3V3	0.927799	21	0.913043	0.222	4.07	0.0545455	0.100186	-0.0456409	0.098051	0.00189273
2013.5.2	N1D3V3	0.927799	22	0.956522	0.183	4.07	0.0449631	0.0587879	-0.0138248	0.0601837	0.000231666
2013.5.2	N1D3V3	0.927799	23	1	0.06	4.07	0.014742	0.0172	-0.00245799	0.024	8.57103e-05
2013.5.2	N2D1V3	0.927799	16	0.727273	1.198	4.188	0.286055	0.274937	0.0111182	0.283221	8.03189e-06
2013.5.2	N2D1V3	0.927799	17	0.772727	0.984	4.188	0.234957	0.232499	0.00245847	0.233873	1.17533e-06
2013.5.2	N2D1V3	0.927799	18	0.818182	0.6541	4.188	0.156184	0.189853	-0.0336686	0.187346	0.000971046
2013.5.2	N2D1V3	0.927799	19	0.863636	0.482	4.188	0.115091	0.147	-0.0319095	0.143335	0.000797751
2013.5.2	N2D1V3	0.927799	20	0.909091	0.383	4.188	0.0914518	0.10394	-0.0124887	0.101582	0.000102631
2013.5.2	N2D1V3	0.927799	21	0.954545	0.197	4.188	0.0470392	0.0606738	-0.0136346	0.0618673	0.000219874
2013.5.2	N2D1V3	0.927799	22	1	0.064	4.188	0.0152818	0.0172	-0.00191824	0.024	7.60078e-05
2013.5.2	N2D2V3	0.927799	16	0.695652	1.296	4.154	0.311988	0.304338	0.00765083	0.319405	5.50064e-05
2013.5.2	N2D2V3	0.927799	17	0.73913	0.909	4.154	0.218825	0.263886	-0.045061	0.270057	0.00262466
2013.5.2	N2D2V3	0.927799	18	0.782609	0.751	4.154	0.18079	0.223245	-0.0424558	0.22353	0.00182671
2013.5.2	N2D2V3	0.927799	19	0.826087	0.523	4.154	0.125903	0.182415	-0.0565124	0.179519	0.0028747
2013.5.2	N2D2V3	0.927799	20	0.869565	0.388	4.154	0.0934039	0.141395	-0.0479915	0.137766	0.00196801
2013.5.2	N2D2V3	0.927799	21	0.913043	0.149	4.154	0.035869	0.100186	-0.0643173	0.098051	0.0038666
2013.5.2	N2D2V3	0.927799	22	0.956522	0.089	4.154	0.0214251	0.0587879	-0.0373628	0.0601837	0.00150223
2013.5.2	N2D2V3	0.927799	23	1	0.049	4.154	0.0117959	0.0172	-0.00540414	0.024	0.000148941
2015/5/13	N2D3V3	0.989835	32	0.914286	0.136	1.316	0.103343	0.0990062	0.00433726	0.0969443	4.09493e-05
2015/5/13	N2D3V3	0.989835	33	0.942857	0.098	1.316	0.0744681	0.0718193	0.00264882	0.0718962	6.61476e-06
2015/5/13	N2D3V3	0.989835	34	0.971429	0.063	1.316	0.0478723	0.0445505	0.00332181	0.0475959	7.64442e-08
2015/5/13	N2D3V3	0.989835	35	1	0.0298	1.316	0.0226444	0.0172	0.00544438	0.024	1.83771e-06
2015/5/13	N3D2V3	0.989835	29	0.805556	0.355	1.409	0.251952	0.20172	0.0502321	0.200006	0.0026984
2015/5/13	N3D2V3	0.989835	30	0.833333	0.345	1.409	0.244855	0.175592	0.0692628	0.17241	0.00524824
2015/5/13	N3D2V3	0.989835	31	0.861111	0.257	1.409	0.182399	0.149386	0.0330125	0.145719	0.00134542
2015/5/13	N3D2V3	0.989835	33	0.916667	0.17	1.409	0.120653	0.0967437	0.0239092	0.0948273	0.000666966
2015/5/13	N3D2V3	0.989835	34	0.944444	0.119	1.409	0.0844571	0.0703065	0.0141506	0.0705269	0.000194048
2015/5/13	N3D2V3	0.989835	35	0.972222	0.089	1.409	0.0631654	0.0437919	0.0193735	0.0469311	0.000263552
2015/5/13	N3D2V3	0.989835	36	1	0.074	1.409	0.0525195	0.0172	0.0353195	0.024	0.000813363
2015/5/13	N4D2V3	0.989835	28	0.756757	0.817	3.438	0.237638	0.247433	-0.00979486	0.250873	0.000175153
2015/5/13	N4D2V3	0.989835	29	0.783784	0.62	3.438	0.180337	0.222144	-0.0418069	0.222308	0.00176156
2015/5/13	N4D2V3	0.989835	30	0.810811	0.567	3.438	0.164921	0.196782	-0.031861	0.194713	0.000887506
2015/5/13	N4D2V3	0.989835	31	0.837838	0.406	3.438	0.118092	0.171347	-0.0532555	0.168022	0.00249297
2015/5/13	N4D2V3	0.989835	32	0.864865	0.322	3.438	0.0936591	0.145839	-0.05218	0.142178	0.0023541
2015/5/13	N4D2V3	0.989835	33	0.891892	0.235	3.438	0.0683537	0.120258	-0.051904	0.11713	0.00237913
2015/5/13	N4D2V3	0.989835	34	0.918919	0.22	3.438	0.0639907	0.0946031	-0.0306124	0.0928297	0.000831689
2015/5/13	N4D2V3	0.989835	35	0.945946	0.167	3.438	0.0485748	0.0688752	-0.0203005	0.0692339	0.000426799
2015/5/13	N4D2V3	0.989835	36	0.972973	0.084	3.438	0.0244328	0.0430742	-0.0186414	0.0463028	0.000478295
2015/5/13	N3D2V1	0.989835	32	0.888889	0.146	1.138	0.128295	0.123104	0.00519155	0.119875	7.08941e-05
2015/5/13	N3D2V1	0.989835	33	0.916667	0.121	1.138	0.106327	0.0967438	0.00958314	0.0948273	0.000132241
2015/5/13	N3D2V1	0.989835	34	0.944444	0.096	1.138	0.0843585	0.0703065	0.014052	0.0705269	0.000191312
2015/5/13	N3D2V1	0.989835	35	0.972222	0.075	1.138	0.0659051	0.0437919	0.0221132	0.0469311	0.000360013
2015/5/13	N2D2V1	0.989835	32	0.864865	0.173	1.254	0.137959	0.145839	-0.00788062	0.142178	1.78052e-05
2015/5/13	N2D2V1	0.989835	33	0.891892	0.158	1.254	0.125997	0.120258	0.0057391	0.11713	7.86199e-05
2015/5/13	N2D2V1	0.989835	34	0.918919	0.132	1.254	0.105263	0.0946031	0.0106601	0.0928297	0.000154591
2015/5/13	N2D2V1	0.989835	35	0.945946	0.1	1.254	0.0797448	0.0688752	0.0108696	0.0692339	0.00011048
2015/5/13	N2D2V1	0.989835	36	0.972973	0.084	1.254	0.0669856	0.0430742	0.0239114	0.0463028	0.000427782
